# Supplementary material for: µ-Theraphotoxin Pn3a inhibition of CaV3.3 channels reveals a novel isoform-selective drug binding site
Source: eLife. 2022 Jul 20;11:e74040. doi: 10.7554/eLife.74040 (PMC9342953; doi:10.7554/eLife.74040)
Supplement: Figure 6—source data 1. [file elife-74040-fig6-data1.zip]

Archive with 3 entries (3 files):
- Figure 6-Source Data 1.pdb
- Figure 6-Source Data 2.pdb
- Figure 6-Source Data 3.pdb
