# Supplementary material for: µ-Theraphotoxin Pn3a inhibition of CaV3.3 channels reveals a novel isoform-selective drug binding site
Source: eLife. 2022 Jul 20;11:e74040. doi: 10.7554/eLife.74040 (PMC9342953; doi:10.7554/eLife.74040)
Supplement: Figure 6—source data 1. [file elife-74040-fig6-data1.zip › Figure 6-Source Data 1.pdb]

TITLE     Great Red Owns Many ACres of Sand 
REMARK    THIS IS A SIMULATION BOX
CRYST1  102.611  108.069   95.916  90.00  90.00  90.00 P 1           1
MODEL        1
ATOM      1  N   ASN A  80     141.111 199.715 180.835  1.00  0.00           N
ATOM      2  H1  ASN A  80     140.124 199.830 180.720  1.00  0.00            
ATOM      3  H2  ASN A  80     141.473 199.169 180.079  1.00  0.00            
ATOM      4  H3  ASN A  80     141.293 199.248 181.700  1.00  0.00            
ATOM      5  CA  ASN A  80     141.778 201.068 180.843  1.00  0.00           C
ATOM      6  HA  ASN A  80     141.555 201.466 179.953  1.00  0.00            
ATOM      7  CB  ASN A  80     141.288 201.950 182.039  1.00  0.00           C
ATOM      8  HB1 ASN A  80     141.661 201.585 182.892  1.00  0.00            
ATOM      9  HB2 ASN A  80     141.608 202.888 181.909  1.00  0.00            
ATOM     10  CG  ASN A  80     139.770 201.981 182.162  1.00  0.00           C
ATOM     11  OD1 ASN A  80     139.090 201.490 181.261  1.00  0.00           O
ATOM     12  ND2 ASN A  80     139.258 202.473 183.305  1.00  0.00           N
ATOM     13 1HD2 ASN A  80     139.869 202.798 184.027  1.00  0.00            
ATOM     14 2HD2 ASN A  80     138.267 202.514 183.432  1.00  0.00            
ATOM     15  C   ASN A  80     143.276 200.930 181.016  1.00  0.00           C
ATOM     16  O   ASN A  80     143.659 199.960 181.667  1.00  0.00           O
ATOM     17  N   PRO A  81     144.133 201.847 180.571  1.00  0.00           N
ATOM     18  CD  PRO A  81     143.812 202.899 179.596  1.00  0.00           C
ATOM     19  HD1 PRO A  81     143.372 203.671 180.055  1.00  0.00            
ATOM     20  HD2 PRO A  81     143.202 202.539 178.890  1.00  0.00            
ATOM     21  CA  PRO A  81     145.556 201.854 180.936  1.00  0.00           C
ATOM     22  HA  PRO A  81     145.976 200.983 180.680  1.00  0.00            
ATOM     23  CB  PRO A  81     146.124 203.074 180.190  1.00  0.00           C
ATOM     24  HB1 PRO A  81     146.140 203.877 180.786  1.00  0.00            
ATOM     25  HB2 PRO A  81     147.049 202.887 179.858  1.00  0.00            
ATOM     26  CG  PRO A  81     145.166 203.294 179.016  1.00  0.00           C
ATOM     27  HG1 PRO A  81     145.166 204.251 178.726  1.00  0.00            
ATOM     28  HG2 PRO A  81     145.407 202.711 178.240  1.00  0.00            
ATOM     29  C   PRO A  81     145.776 201.959 182.435  1.00  0.00           C
ATOM     30  O   PRO A  81     146.726 201.411 182.979  1.00  0.00           O
ATOM     31  N   TRP A  82     144.884 202.655 183.155  1.00  0.00           N
ATOM     32  HN  TRP A  82     144.082 203.042 182.700  1.00  0.00            
ATOM     33  CA  TRP A  82     145.058 202.858 184.577  1.00  0.00           C
ATOM     34  HA  TRP A  82     146.036 202.738 184.749  1.00  0.00            
ATOM     35  CB  TRP A  82     144.570 204.280 184.926  1.00  0.00           C
ATOM     36  HB1 TRP A  82     143.634 204.398 184.594  1.00  0.00            
ATOM     37  HB2 TRP A  82     144.589 204.400 185.919  1.00  0.00            
ATOM     38  CG  TRP A  82     145.446 205.348 184.292  1.00  0.00           C
ATOM     39  CD1 TRP A  82     146.782 205.269 183.998  1.00  0.00           C
ATOM     40  HD1 TRP A  82     147.362 204.476 184.187  1.00  0.00            
ATOM     41  NE1 TRP A  82     147.212 206.431 183.408  1.00  0.00           N
ATOM     42  HE1 TRP A  82     148.143 206.615 183.093  1.00  0.00            
ATOM     43  CE2 TRP A  82     146.151 207.298 183.323  1.00  0.00           C
ATOM     44  CD2 TRP A  82     145.015 206.653 183.859  1.00  0.00           C
ATOM     45  CE3 TRP A  82     143.776 207.293 183.900  1.00  0.00           C
ATOM     46  HE3 TRP A  82     142.969 206.834 184.271  1.00  0.00            
ATOM     47  CZ3 TRP A  82     143.702 208.605 183.402  1.00  0.00           C
ATOM     48  HZ3 TRP A  82     142.828 209.090 183.421  1.00  0.00            
ATOM     49  CZ2 TRP A  82     146.074 208.590 182.830  1.00  0.00           C
ATOM     50  HZ2 TRP A  82     146.880 209.043 182.449  1.00  0.00            
ATOM     51  CH2 TRP A  82     144.836 209.245 182.879  1.00  0.00           C
ATOM     52  HH2 TRP A  82     144.760 210.181 182.537  1.00  0.00            
ATOM     53  C   TRP A  82     144.347 201.808 185.409  1.00  0.00           C
ATOM     54  O   TRP A  82     144.531 201.728 186.617  1.00  0.00           O
ATOM     55  N   PHE A  83     143.577 200.902 184.773  1.00  0.00           N
ATOM     56  HN  PHE A  83     143.379 201.041 183.803  1.00  0.00            
ATOM     57  CA  PHE A  83     143.019 199.728 185.436  1.00  0.00           C
ATOM     58  HA  PHE A  83     142.731 200.010 186.351  1.00  0.00            
ATOM     59  CB  PHE A  83     141.809 199.218 184.603  1.00  0.00           C
ATOM     60  HB1 PHE A  83     141.163 199.970 184.470  1.00  0.00            
ATOM     61  HB2 PHE A  83     142.136 198.897 183.714  1.00  0.00            
ATOM     62  CG  PHE A  83     141.060 198.085 185.247  1.00  0.00           C
ATOM     63  CD1 PHE A  83     140.241 198.310 186.366  1.00  0.00           C
ATOM     64  HD1 PHE A  83     140.156 199.233 186.742  1.00  0.00            
ATOM     65  CE1 PHE A  83     139.542 197.251 186.959  1.00  0.00           C
ATOM     66  HE1 PHE A  83     138.967 197.418 187.760  1.00  0.00            
ATOM     67  CZ  PHE A  83     139.649 195.958 186.430  1.00  0.00           C
ATOM     68  HZ  PHE A  83     139.155 195.201 186.857  1.00  0.00            
ATOM     69  CD2 PHE A  83     141.146 196.788 184.714  1.00  0.00           C
ATOM     70  HD2 PHE A  83     141.711 196.621 183.906  1.00  0.00            
ATOM     71  CE2 PHE A  83     140.448 195.727 185.304  1.00  0.00           C
ATOM     72  HE2 PHE A  83     140.520 194.806 184.922  1.00  0.00            
ATOM     73  C   PHE A  83     144.090 198.654 185.601  1.00  0.00           C
ATOM     74  O   PHE A  83     144.087 197.867 186.547  1.00  0.00           O
ATOM     75  N   GLU A  84     145.087 198.665 184.696  1.00  0.00           N
ATOM     76  HN  GLU A  84     145.018 199.322 183.945  1.00  0.00            
ATOM     77  CA  GLU A  84     146.251 197.803 184.722  1.00  0.00           C
ATOM     78  HA  GLU A  84     145.894 196.870 184.752  1.00  0.00            
ATOM     79  CB  GLU A  84     147.088 198.098 183.454  1.00  0.00           C
ATOM     80  HB1 GLU A  84     146.460 198.195 182.682  1.00  0.00            
ATOM     81  HB2 GLU A  84     147.577 198.958 183.596  1.00  0.00            
ATOM     82  CG  GLU A  84     148.125 197.009 183.096  1.00  0.00           C
ATOM     83  HG1 GLU A  84     148.782 196.930 183.846  1.00  0.00            
ATOM     84  HG2 GLU A  84     147.649 196.138 182.976  1.00  0.00            
ATOM     85  CD  GLU A  84     148.895 197.322 181.809  1.00  0.00           C
ATOM     86  OE1 GLU A  84     148.667 198.409 181.221  1.00  0.00           O
ATOM     87  OE2 GLU A  84     149.730 196.465 181.423  1.00  0.00           O
ATOM     88  C   GLU A  84     147.098 198.004 185.972  1.00  0.00           C
ATOM     89  O   GLU A  84     147.542 197.064 186.636  1.00  0.00           O
ATOM     90  N   ARG A  85     147.312 199.272 186.373  1.00  0.00           N
ATOM     91  HN  ARG A  85     146.910 200.025 185.851  1.00  0.00            
ATOM     92  CA  ARG A  85     148.110 199.568 187.542  1.00  0.00           C
ATOM     93  HA  ARG A  85     148.794 198.844 187.457  1.00  0.00            
ATOM     94  CB  ARG A  85     148.701 200.995 187.476  1.00  0.00           C
ATOM     95  HB1 ARG A  85     147.945 201.644 187.384  1.00  0.00            
ATOM     96  HB2 ARG A  85     149.190 201.172 188.330  1.00  0.00            
ATOM     97  CG  ARG A  85     149.680 201.222 186.302  1.00  0.00           C
ATOM     98  HG1 ARG A  85     149.149 201.222 185.455  1.00  0.00            
ATOM     99  HG2 ARG A  85     150.108 202.117 186.427  1.00  0.00            
ATOM    100  CD  ARG A  85     150.804 200.184 186.148  1.00  0.00           C
ATOM    101  HD1 ARG A  85     150.420 199.284 185.943  1.00  0.00            
ATOM    102  HD2 ARG A  85     151.429 200.454 185.416  1.00  0.00            
ATOM    103  NE  ARG A  85     151.554 200.122 187.446  1.00  0.00           N
ATOM    104  HE  ARG A  85     151.427 200.869 188.098  1.00  0.00            
ATOM    105  CZ  ARG A  85     152.383 199.126 187.784  1.00  0.00           C
ATOM    106  NH1 ARG A  85     152.986 199.161 188.970  1.00  0.00           N
ATOM    107 1HH1 ARG A  85     152.817 199.924 189.594  1.00  0.00            
ATOM    108 2HH1 ARG A  85     153.608 198.425 189.237  1.00  0.00            
ATOM    109  NH2 ARG A  85     152.624 198.103 186.969  1.00  0.00           N
ATOM    110 1HH2 ARG A  85     152.181 198.062 186.074  1.00  0.00            
ATOM    111 2HH2 ARG A  85     153.249 197.375 187.252  1.00  0.00            
ATOM    112  C   ARG A  85     147.432 199.374 188.887  1.00  0.00           C
ATOM    113  O   ARG A  85     148.131 199.116 189.862  1.00  0.00           O
ATOM    114  N   ILE A  86     146.088 199.444 189.002  1.00  0.00           N
ATOM    115  HN  ILE A  86     145.545 199.685 188.197  1.00  0.00            
ATOM    116  CA  ILE A  86     145.398 199.178 190.270  1.00  0.00           C
ATOM    117  HA  ILE A  86     145.830 199.778 190.943  1.00  0.00            
ATOM    118  CB  ILE A  86     143.907 199.524 190.168  1.00  0.00           C
ATOM    119  HB  ILE A  86     143.521 198.989 189.417  1.00  0.00            
ATOM    120  CG2 ILE A  86     143.167 199.154 191.471  1.00  0.00           C
ATOM    121 1HG2 ILE A  86     142.199 199.388 191.382  1.00  0.00            
ATOM    122 2HG2 ILE A  86     143.259 198.173 191.639  1.00  0.00            
ATOM    123 3HG2 ILE A  86     143.564 199.662 192.235  1.00  0.00            
ATOM    124  CG1 ILE A  86     143.729 201.034 189.877  1.00  0.00           C
ATOM    125 1HG1 ILE A  86     144.047 201.548 190.674  1.00  0.00            
ATOM    126 2HG1 ILE A  86     144.289 201.270 189.083  1.00  0.00            
ATOM    127  CD  ILE A  86     142.286 201.464 189.582  1.00  0.00           C
ATOM    128  HD1 ILE A  86     142.261 202.448 189.406  1.00  0.00            
ATOM    129  HD2 ILE A  86     141.950 200.973 188.778  1.00  0.00            
ATOM    130  HD3 ILE A  86     141.707 201.251 190.369  1.00  0.00            
ATOM    131  C   ILE A  86     145.593 197.725 190.697  1.00  0.00           C
ATOM    132  O   ILE A  86     145.996 197.416 191.821  1.00  0.00           O
ATOM    133  N   SER A  87     145.406 196.808 189.733  1.00  0.00           N
ATOM    134  HN  SER A  87     145.070 197.138 188.851  1.00  0.00            
ATOM    135  CA  SER A  87     145.648 195.378 189.857  1.00  0.00           C
ATOM    136  HA  SER A  87     145.106 195.076 190.641  1.00  0.00            
ATOM    137  CB  SER A  87     145.230 194.728 188.515  1.00  0.00           C
ATOM    138  HB1 SER A  87     144.277 194.949 188.309  1.00  0.00            
ATOM    139  HB2 SER A  87     145.816 195.060 187.776  1.00  0.00            
ATOM    140  OG  SER A  87     145.326 193.305 188.496  1.00  0.00           O
ATOM    141  HG1 SER A  87     145.040 192.964 187.601  1.00  0.00            
ATOM    142  C   SER A  87     147.094 195.036 190.186  1.00  0.00           C
ATOM    143  O   SER A  87     147.389 194.318 191.139  1.00  0.00           O
ATOM    144  N   MET A  88     148.075 195.614 189.468  1.00  0.00           N
ATOM    145  HN  MET A  88     147.840 196.246 188.730  1.00  0.00            
ATOM    146  CA  MET A  88     149.472 195.330 189.753  1.00  0.00           C
ATOM    147  HA  MET A  88     149.438 194.343 189.908  1.00  0.00            
ATOM    148  CB  MET A  88     150.372 195.728 188.561  1.00  0.00           C
ATOM    149  HB1 MET A  88     150.022 196.576 188.162  1.00  0.00            
ATOM    150  HB2 MET A  88     151.303 195.876 188.895  1.00  0.00            
ATOM    151  CG  MET A  88     150.410 194.649 187.464  1.00  0.00           C
ATOM    152  HG1 MET A  88     149.467 194.597 187.136  1.00  0.00            
ATOM    153  HG2 MET A  88     150.990 195.043 186.751  1.00  0.00            
ATOM    154  SD  MET A  88     151.028 193.024 188.027  1.00  0.00           S
ATOM    155  CE  MET A  88     152.724 193.471 188.503  1.00  0.00           C
ATOM    156  HE1 MET A  88     153.200 192.659 188.841  1.00  0.00            
ATOM    157  HE2 MET A  88     153.209 193.835 187.707  1.00  0.00            
ATOM    158  HE3 MET A  88     152.696 194.165 189.223  1.00  0.00            
ATOM    159  C   MET A  88     150.014 195.966 191.023  1.00  0.00           C
ATOM    160  O   MET A  88     151.002 195.486 191.576  1.00  0.00           O
ATOM    161  N   LEU A  89     149.388 197.036 191.548  1.00  0.00           N
ATOM    162  HN  LEU A  89     148.666 197.482 191.019  1.00  0.00            
ATOM    163  CA  LEU A  89     149.727 197.565 192.859  1.00  0.00           C
ATOM    164  HA  LEU A  89     150.725 197.632 192.853  1.00  0.00            
ATOM    165  CB  LEU A  89     149.056 198.953 193.056  1.00  0.00           C
ATOM    166  HB1 LEU A  89     149.020 199.395 192.160  1.00  0.00            
ATOM    167  HB2 LEU A  89     148.126 198.789 193.385  1.00  0.00            
ATOM    168  CG  LEU A  89     149.715 199.959 194.034  1.00  0.00           C
ATOM    169  HG  LEU A  89     149.223 199.883 194.902  1.00  0.00            
ATOM    170  CD1 LEU A  89     151.181 199.662 194.373  1.00  0.00           C
ATOM    171 1HD1 LEU A  89     151.524 200.356 195.006  1.00  0.00            
ATOM    172 2HD1 LEU A  89     151.248 198.760 194.799  1.00  0.00            
ATOM    173 3HD1 LEU A  89     151.726 199.676 193.535  1.00  0.00            
ATOM    174  CD2 LEU A  89     149.609 201.370 193.436  1.00  0.00           C
ATOM    175 1HD2 LEU A  89     150.031 202.029 194.059  1.00  0.00            
ATOM    176 2HD2 LEU A  89     150.081 201.395 192.555  1.00  0.00            
ATOM    177 3HD2 LEU A  89     148.646 201.605 193.305  1.00  0.00            
ATOM    178  C   LEU A  89     149.337 196.612 193.982  1.00  0.00           C
ATOM    179  O   LEU A  89     150.123 196.317 194.880  1.00  0.00           O
ATOM    180  N   VAL A  90     148.116 196.048 193.929  1.00  0.00           N
ATOM    181  HN  VAL A  90     147.529 196.250 193.145  1.00  0.00            
ATOM    182  CA  VAL A  90     147.614 195.156 194.965  1.00  0.00           C
ATOM    183  HA  VAL A  90     148.000 195.514 195.815  1.00  0.00            
ATOM    184  CB  VAL A  90     146.096 195.250 195.047  1.00  0.00           C
ATOM    185  HB  VAL A  90     145.849 196.216 194.976  1.00  0.00            
ATOM    186  CG1 VAL A  90     145.440 194.540 193.861  1.00  0.00           C
ATOM    187 1HG1 VAL A  90     144.446 194.615 193.936  1.00  0.00            
ATOM    188 2HG1 VAL A  90     145.743 194.966 193.008  1.00  0.00            
ATOM    189 3HG1 VAL A  90     145.703 193.575 193.863  1.00  0.00            
ATOM    190  CG2 VAL A  90     145.563 194.767 196.409  1.00  0.00           C
ATOM    191 1HG2 VAL A  90     144.566 194.844 196.423  1.00  0.00            
ATOM    192 2HG2 VAL A  90     145.826 193.812 196.550  1.00  0.00            
ATOM    193 3HG2 VAL A  90     145.951 195.331 197.138  1.00  0.00            
ATOM    194  C   VAL A  90     148.149 193.724 194.859  1.00  0.00           C
ATOM    195  O   VAL A  90     148.312 193.031 195.865  1.00  0.00           O
ATOM    196  N   ILE A  91     148.532 193.243 193.651  1.00  0.00           N
ATOM    197  HN  ILE A  91     148.276 193.748 192.827  1.00  0.00            
ATOM    198  CA  ILE A  91     149.308 192.009 193.511  1.00  0.00           C
ATOM    199  HA  ILE A  91     148.760 191.343 194.017  1.00  0.00            
ATOM    200  CB  ILE A  91     149.440 191.558 192.052  1.00  0.00           C
ATOM    201  HB  ILE A  91     149.822 192.322 191.531  1.00  0.00            
ATOM    202  CG2 ILE A  91     150.380 190.340 191.947  1.00  0.00           C
ATOM    203 1HG2 ILE A  91     150.455 190.059 190.990  1.00  0.00            
ATOM    204 2HG2 ILE A  91     151.285 190.586 192.294  1.00  0.00            
ATOM    205 3HG2 ILE A  91     150.009 189.585 192.488  1.00  0.00            
ATOM    206  CG1 ILE A  91     148.062 191.185 191.475  1.00  0.00           C
ATOM    207 1HG1 ILE A  91     147.740 190.361 191.941  1.00  0.00            
ATOM    208 2HG1 ILE A  91     147.431 191.939 191.657  1.00  0.00            
ATOM    209  CD  ILE A  91     148.045 190.912 189.973  1.00  0.00           C
ATOM    210  HD1 ILE A  91     147.116 190.679 189.687  1.00  0.00            
ATOM    211  HD2 ILE A  91     148.350 191.728 189.482  1.00  0.00            
ATOM    212  HD3 ILE A  91     148.658 190.150 189.766  1.00  0.00            
ATOM    213  C   ILE A  91     150.692 192.126 194.147  1.00  0.00           C
ATOM    214  O   ILE A  91     151.112 191.265 194.919  1.00  0.00           O
ATOM    215  N   LEU A  92     151.424 193.228 193.891  1.00  0.00           N
ATOM    216  HN  LEU A  92     151.059 193.912 193.260  1.00  0.00            
ATOM    217  CA  LEU A  92     152.726 193.460 194.498  1.00  0.00           C
ATOM    218  HA  LEU A  92     153.188 192.579 194.391  1.00  0.00            
ATOM    219  CB  LEU A  92     153.500 194.571 193.756  1.00  0.00           C
ATOM    220  HB1 LEU A  92     152.894 195.359 193.643  1.00  0.00            
ATOM    221  HB2 LEU A  92     154.289 194.834 194.312  1.00  0.00            
ATOM    222  CG  LEU A  92     154.005 194.139 192.363  1.00  0.00           C
ATOM    223  HG  LEU A  92     153.223 193.759 191.869  1.00  0.00            
ATOM    224  CD1 LEU A  92     154.555 195.345 191.594  1.00  0.00           C
ATOM    225 1HD1 LEU A  92     154.877 195.048 190.695  1.00  0.00            
ATOM    226 2HD1 LEU A  92     153.832 196.026 191.481  1.00  0.00            
ATOM    227 3HD1 LEU A  92     155.315 195.748 192.105  1.00  0.00            
ATOM    228  CD2 LEU A  92     155.078 193.044 192.446  1.00  0.00           C
ATOM    229 1HD2 LEU A  92     155.374 192.797 191.523  1.00  0.00            
ATOM    230 2HD2 LEU A  92     155.861 193.383 192.968  1.00  0.00            
ATOM    231 3HD2 LEU A  92     154.698 192.239 192.901  1.00  0.00            
ATOM    232  C   LEU A  92     152.646 193.741 195.988  1.00  0.00           C
ATOM    233  O   LEU A  92     153.513 193.322 196.760  1.00  0.00           O
ATOM    234  N   LEU A  93     151.560 194.388 196.452  1.00  0.00           N
ATOM    235  HN  LEU A  93     150.944 194.812 195.789  1.00  0.00            
ATOM    236  CA  LEU A  93     151.234 194.504 197.865  1.00  0.00           C
ATOM    237  HA  LEU A  93     152.026 194.973 198.257  1.00  0.00            
ATOM    238  CB  LEU A  93     149.926 195.320 198.042  1.00  0.00           C
ATOM    239  HB1 LEU A  93     149.974 196.112 197.433  1.00  0.00            
ATOM    240  HB2 LEU A  93     149.161 194.736 197.770  1.00  0.00            
ATOM    241  CG  LEU A  93     149.632 195.842 199.463  1.00  0.00           C
ATOM    242  HG  LEU A  93     149.676 195.063 200.088  1.00  0.00            
ATOM    243  CD1 LEU A  93     150.677 196.871 199.911  1.00  0.00           C
ATOM    244 1HD1 LEU A  93     150.458 197.189 200.834  1.00  0.00            
ATOM    245 2HD1 LEU A  93     151.583 196.448 199.910  1.00  0.00            
ATOM    246 3HD1 LEU A  93     150.671 197.648 199.281  1.00  0.00            
ATOM    247  CD2 LEU A  93     148.229 196.465 199.530  1.00  0.00           C
ATOM    248 1HD2 LEU A  93     148.056 196.798 200.457  1.00  0.00            
ATOM    249 2HD2 LEU A  93     148.172 197.228 198.886  1.00  0.00            
ATOM    250 3HD2 LEU A  93     147.546 195.775 199.290  1.00  0.00            
ATOM    251  C   LEU A  93     151.098 193.142 198.548  1.00  0.00           C
ATOM    252  O   LEU A  93     151.614 192.922 199.643  1.00  0.00           O
ATOM    253  N   ASN A  94     150.460 192.157 197.877  1.00  0.00           N
ATOM    254  HN  ASN A  94     150.029 192.389 197.005  1.00  0.00            
ATOM    255  CA  ASN A  94     150.359 190.781 198.340  1.00  0.00           C
ATOM    256  HA  ASN A  94     149.966 190.890 199.253  1.00  0.00            
ATOM    257  CB  ASN A  94     149.441 189.955 197.388  1.00  0.00           C
ATOM    258  HB1 ASN A  94     148.737 190.563 197.020  1.00  0.00            
ATOM    259  HB2 ASN A  94     150.000 189.600 196.638  1.00  0.00            
ATOM    260  CG  ASN A  94     148.732 188.766 198.042  1.00  0.00           C
ATOM    261  OD1 ASN A  94     147.724 188.269 197.521  1.00  0.00           O
ATOM    262  ND2 ASN A  94     149.217 188.291 199.206  1.00  0.00           N
ATOM    263 1HD2 ASN A  94     150.022 188.714 199.622  1.00  0.00            
ATOM    264 2HD2 ASN A  94     148.772 187.515 199.654  1.00  0.00            
ATOM    265  C   ASN A  94     151.712 190.082 198.510  1.00  0.00           C
ATOM    266  O   ASN A  94     151.919 189.310 199.441  1.00  0.00           O
ATOM    267  N   CYS A  95     152.684 190.326 197.615  1.00  0.00           N
ATOM    268  HN  CYS A  95     152.479 190.920 196.837  1.00  0.00            
ATOM    269  CA  CYS A  95     154.024 189.764 197.727  1.00  0.00           C
ATOM    270  HA  CYS A  95     153.834 188.786 197.812  1.00  0.00            
ATOM    271  CB  CYS A  95     154.885 190.052 196.473  1.00  0.00           C
ATOM    272  HB1 CYS A  95     154.982 191.047 196.440  1.00  0.00            
ATOM    273  HB2 CYS A  95     155.775 189.636 196.660  1.00  0.00            
ATOM    274  SG  CYS A  95     154.104 189.377 194.962  1.00  0.00           S
ATOM    275  HG1 CYS A  95     154.681 189.578 194.170  1.00  0.00            
ATOM    276  C   CYS A  95     154.757 190.221 198.980  1.00  0.00           C
ATOM    277  O   CYS A  95     155.399 189.428 199.659  1.00  0.00           O
ATOM    278  N   VAL A  96     154.635 191.504 199.365  1.00  0.00           N
ATOM    279  HN  VAL A  96     154.166 192.142 198.754  1.00  0.00            
ATOM    280  CA  VAL A  96     155.155 192.010 200.633  1.00  0.00           C
ATOM    281  HA  VAL A  96     156.111 191.717 200.651  1.00  0.00            
ATOM    282  CB  VAL A  96     155.118 193.534 200.672  1.00  0.00           C
ATOM    283  HB  VAL A  96     154.163 193.823 200.598  1.00  0.00            
ATOM    284  CG1 VAL A  96     155.678 194.092 201.995  1.00  0.00           C
ATOM    285 1HG1 VAL A  96     155.636 195.091 201.980  1.00  0.00            
ATOM    286 2HG1 VAL A  96     155.133 193.747 202.759  1.00  0.00            
ATOM    287 3HG1 VAL A  96     156.628 193.800 202.104  1.00  0.00            
ATOM    288  CG2 VAL A  96     155.969 194.062 199.501  1.00  0.00           C
ATOM    289 1HG2 VAL A  96     155.959 195.062 199.506  1.00  0.00            
ATOM    290 2HG2 VAL A  96     156.910 193.737 199.599  1.00  0.00            
ATOM    291 3HG2 VAL A  96     155.590 193.730 198.637  1.00  0.00            
ATOM    292  C   VAL A  96     154.470 191.373 201.839  1.00  0.00           C
ATOM    293  O   VAL A  96     155.117 191.020 202.825  1.00  0.00           O
ATOM    294  N   THR A  97     153.143 191.125 201.770  1.00  0.00           N
ATOM    295  HN  THR A  97     152.640 191.404 200.952  1.00  0.00            
ATOM    296  CA  THR A  97     152.418 190.461 202.855  1.00  0.00           C
ATOM    297  HA  THR A  97     152.830 190.945 203.627  1.00  0.00            
ATOM    298  CB  THR A  97     150.908 190.692 202.869  1.00  0.00           C
ATOM    299  HB  THR A  97     150.526 190.194 203.647  1.00  0.00            
ATOM    300  OG1 THR A  97     150.250 190.151 201.732  1.00  0.00           O
ATOM    301  HG1 THR A  97     149.269 190.332 201.797  1.00  0.00            
ATOM    302  CG2 THR A  97     150.620 192.199 202.871  1.00  0.00           C
ATOM    303 1HG2 THR A  97     149.631 192.349 202.880  1.00  0.00            
ATOM    304 2HG2 THR A  97     151.028 192.615 203.684  1.00  0.00            
ATOM    305 3HG2 THR A  97     151.013 192.615 202.051  1.00  0.00            
ATOM    306  C   THR A  97     152.696 188.971 202.977  1.00  0.00           C
ATOM    307  O   THR A  97     152.431 188.357 204.009  1.00  0.00           O
ATOM    308  N   LEU A  98     153.284 188.351 201.940  1.00  0.00           N
ATOM    309  HN  LEU A  98     153.363 188.846 201.074  1.00  0.00            
ATOM    310  CA  LEU A  98     153.810 187.003 202.011  1.00  0.00           C
ATOM    311  HA  LEU A  98     153.297 186.588 202.763  1.00  0.00            
ATOM    312  CB  LEU A  98     153.607 186.325 200.639  1.00  0.00           C
ATOM    313  HB1 LEU A  98     153.930 186.954 199.932  1.00  0.00            
ATOM    314  HB2 LEU A  98     154.159 185.491 200.621  1.00  0.00            
ATOM    315  CG  LEU A  98     152.155 185.940 200.304  1.00  0.00           C
ATOM    316  HG  LEU A  98     151.587 186.757 200.405  1.00  0.00            
ATOM    317  CD1 LEU A  98     152.093 185.418 198.867  1.00  0.00           C
ATOM    318 1HD1 LEU A  98     151.151 185.166 198.644  1.00  0.00            
ATOM    319 2HD1 LEU A  98     152.405 186.131 198.239  1.00  0.00            
ATOM    320 3HD1 LEU A  98     152.683 184.615 198.778  1.00  0.00            
ATOM    321  CD2 LEU A  98     151.600 184.877 201.258  1.00  0.00           C
ATOM    322 1HD2 LEU A  98     150.658 184.659 201.003  1.00  0.00            
ATOM    323 2HD2 LEU A  98     152.161 184.051 201.199  1.00  0.00            
ATOM    324 3HD2 LEU A  98     151.619 185.227 202.195  1.00  0.00            
ATOM    325  C   LEU A  98     155.300 186.949 202.338  1.00  0.00           C
ATOM    326  O   LEU A  98     155.783 185.965 202.895  1.00  0.00           O
ATOM    327  N   GLY A  99     156.070 188.013 202.022  1.00  0.00           N
ATOM    328  HN  GLY A  99     155.626 188.811 201.615  1.00  0.00            
ATOM    329  CA  GLY A  99     157.516 188.067 202.240  1.00  0.00           C
ATOM    330  HA1 GLY A  99     157.918 187.250 201.826  1.00  0.00            
ATOM    331  HA2 GLY A  99     157.864 188.882 201.776  1.00  0.00            
ATOM    332  C   GLY A  99     157.910 188.124 203.690  1.00  0.00           C
ATOM    333  O   GLY A  99     158.956 187.619 204.095  1.00  0.00           O
ATOM    334  N   MET A 100     157.059 188.729 204.532  1.00  0.00           N
ATOM    335  HN  MET A 100     156.267 189.208 204.152  1.00  0.00            
ATOM    336  CA  MET A 100     157.240 188.717 205.966  1.00  0.00           C
ATOM    337  HA  MET A 100     158.212 188.516 206.090  1.00  0.00            
ATOM    338  CB  MET A 100     156.839 190.077 206.581  1.00  0.00           C
ATOM    339  HB1 MET A 100     155.863 190.221 206.417  1.00  0.00            
ATOM    340  HB2 MET A 100     157.010 190.040 207.566  1.00  0.00            
ATOM    341  CG  MET A 100     157.605 191.282 206.006  1.00  0.00           C
ATOM    342  HG1 MET A 100     158.566 191.086 206.199  1.00  0.00            
ATOM    343  HG2 MET A 100     157.447 191.235 205.020  1.00  0.00            
ATOM    344  SD  MET A 100     157.082 192.878 206.704  1.00  0.00           S
ATOM    345  CE  MET A 100     157.803 192.613 208.345  1.00  0.00           C
ATOM    346  HE1 MET A 100     157.623 193.411 208.921  1.00  0.00            
ATOM    347  HE2 MET A 100     157.393 191.802 208.762  1.00  0.00            
ATOM    348  HE3 MET A 100     158.790 192.480 208.258  1.00  0.00            
ATOM    349  C   MET A 100     156.368 187.646 206.600  1.00  0.00           C
ATOM    350  O   MET A 100     155.211 187.897 206.930  1.00  0.00           O
ATOM    351  N   PHE A 101     156.895 186.423 206.818  1.00  0.00           N
ATOM    352  HN  PHE A 101     157.859 186.253 206.614  1.00  0.00            
ATOM    353  CA  PHE A 101     156.067 185.350 207.349  1.00  0.00           C
ATOM    354  HA  PHE A 101     155.143 185.733 207.346  1.00  0.00            
ATOM    355  CB  PHE A 101     156.198 184.101 206.432  1.00  0.00           C
ATOM    356  HB1 PHE A 101     156.062 184.381 205.482  1.00  0.00            
ATOM    357  HB2 PHE A 101     157.115 183.716 206.538  1.00  0.00            
ATOM    358  CG  PHE A 101     155.207 183.004 206.729  1.00  0.00           C
ATOM    359  CD1 PHE A 101     153.885 183.276 207.126  1.00  0.00           C
ATOM    360  HD1 PHE A 101     153.544 184.216 207.106  1.00  0.00            
ATOM    361  CE1 PHE A 101     153.044 182.242 207.548  1.00  0.00           C
ATOM    362  HE1 PHE A 101     152.112 182.446 207.848  1.00  0.00            
ATOM    363  CZ  PHE A 101     153.507 180.923 207.551  1.00  0.00           C
ATOM    364  HZ  PHE A 101     152.920 180.188 207.891  1.00  0.00            
ATOM    365  CD2 PHE A 101     155.632 181.668 206.660  1.00  0.00           C
ATOM    366  HD2 PHE A 101     156.544 181.456 206.308  1.00  0.00            
ATOM    367  CE2 PHE A 101     154.794 180.630 207.078  1.00  0.00           C
ATOM    368  HE2 PHE A 101     155.111 179.682 207.040  1.00  0.00            
ATOM    369  C   PHE A 101     156.379 184.999 208.801  1.00  0.00           C
ATOM    370  O   PHE A 101     155.451 184.790 209.575  1.00  0.00           O
ATOM    371  N   ARG A 102     157.673 184.965 209.211  1.00  0.00           N
ATOM    372  HN  ARG A 102     158.385 185.185 208.544  1.00  0.00            
ATOM    373  CA  ARG A 102     158.087 184.623 210.578  1.00  0.00           C
ATOM    374  HA  ARG A 102     159.075 184.536 210.454  1.00  0.00            
ATOM    375  CB  ARG A 102     157.748 185.744 211.589  1.00  0.00           C
ATOM    376  HB1 ARG A 102     156.761 185.903 211.565  1.00  0.00            
ATOM    377  HB2 ARG A 102     158.014 185.436 212.503  1.00  0.00            
ATOM    378  CG  ARG A 102     158.456 187.081 211.309  1.00  0.00           C
ATOM    379  HG1 ARG A 102     159.402 187.028 211.628  1.00  0.00            
ATOM    380  HG2 ARG A 102     158.445 187.262 210.325  1.00  0.00            
ATOM    381  CD  ARG A 102     157.752 188.226 212.032  1.00  0.00           C
ATOM    382  HD1 ARG A 102     156.798 188.286 211.740  1.00  0.00            
ATOM    383  HD2 ARG A 102     157.790 188.086 213.021  1.00  0.00            
ATOM    384  NE  ARG A 102     158.467 189.495 211.676  1.00  0.00           N
ATOM    385  HE  ARG A 102     159.407 189.439 211.340  1.00  0.00            
ATOM    386  CZ  ARG A 102     157.895 190.699 211.791  1.00  0.00           C
ATOM    387  NH1 ARG A 102     156.643 190.824 212.217  1.00  0.00           N
ATOM    388 1HH1 ARG A 102     156.113 190.011 212.457  1.00  0.00            
ATOM    389 2HH1 ARG A 102     156.230 191.731 212.297  1.00  0.00            
ATOM    390  NH2 ARG A 102     158.585 191.788 211.459  1.00  0.00           N
ATOM    391 1HH2 ARG A 102     159.524 191.703 211.126  1.00  0.00            
ATOM    392 2HH2 ARG A 102     158.164 192.691 211.542  1.00  0.00            
ATOM    393  C   ARG A 102     157.571 183.272 211.093  1.00  0.00           C
ATOM    394  O   ARG A 102     156.753 183.232 212.007  1.00  0.00           O
ATOM    395  N   PRO A 103     157.965 182.142 210.508  1.00  0.00           N
ATOM    396  CD  PRO A 103     159.103 182.025 209.592  1.00  0.00           C
ATOM    397  HD1 PRO A 103     159.914 182.448 209.997  1.00  0.00            
ATOM    398  HD2 PRO A 103     158.891 182.474 208.724  1.00  0.00            
ATOM    399  CA  PRO A 103     157.247 180.881 210.677  1.00  0.00           C
ATOM    400  HA  PRO A 103     156.265 181.052 210.601  1.00  0.00            
ATOM    401  CB  PRO A 103     157.867 179.984 209.590  1.00  0.00           C
ATOM    402  HB1 PRO A 103     157.887 179.029 209.887  1.00  0.00            
ATOM    403  HB2 PRO A 103     157.354 180.056 208.735  1.00  0.00            
ATOM    404  CG  PRO A 103     159.289 180.522 209.411  1.00  0.00           C
ATOM    405  HG1 PRO A 103     159.906 180.150 210.104  1.00  0.00            
ATOM    406  HG2 PRO A 103     159.644 180.311 208.500  1.00  0.00            
ATOM    407  C   PRO A 103     157.401 180.258 212.049  1.00  0.00           C
ATOM    408  O   PRO A 103     156.592 179.395 212.390  1.00  0.00           O
ATOM    409  N   CYS A 104     158.447 180.606 212.813  1.00  0.00           N
ATOM    410  HN  CYS A 104     159.102 181.264 212.443  1.00  0.00            
ATOM    411  CA  CYS A 104     158.684 180.082 214.148  1.00  0.00           C
ATOM    412  HA  CYS A 104     158.520 179.101 214.047  1.00  0.00            
ATOM    413  CB  CYS A 104     160.126 180.386 214.615  1.00  0.00           C
ATOM    414  HB1 CYS A 104     160.191 181.383 214.562  1.00  0.00            
ATOM    415  HB2 CYS A 104     160.133 180.102 215.574  1.00  0.00            
ATOM    416  SG  CYS A 104     161.454 179.567 213.654  1.00  0.00           S
ATOM    417  HG1 CYS A 104     162.344 179.824 214.030  1.00  0.00            
ATOM    418  C   CYS A 104     157.712 180.650 215.160  1.00  0.00           C
ATOM    419  O   CYS A 104     157.204 179.940 216.025  1.00  0.00           O
ATOM    420  N   GLU A 105     157.424 181.953 215.057  1.00  0.00           N
ATOM    421  HN  GLU A 105     157.971 182.488 214.413  1.00  0.00            
ATOM    422  CA  GLU A 105     156.399 182.659 215.788  1.00  0.00           C
ATOM    423  HA  GLU A 105     156.487 182.338 216.731  1.00  0.00            
ATOM    424  CB  GLU A 105     156.668 184.179 215.650  1.00  0.00           C
ATOM    425  HB1 GLU A 105     156.738 184.397 214.677  1.00  0.00            
ATOM    426  HB2 GLU A 105     155.893 184.671 216.047  1.00  0.00            
ATOM    427  CG  GLU A 105     157.968 184.660 216.355  1.00  0.00           C
ATOM    428  HG1 GLU A 105     157.901 185.648 216.494  1.00  0.00            
ATOM    429  HG2 GLU A 105     158.030 184.202 217.242  1.00  0.00            
ATOM    430  CD  GLU A 105     159.275 184.387 215.602  1.00  0.00           C
ATOM    431  OE1 GLU A 105     159.237 183.962 214.413  1.00  0.00           O
ATOM    432  OE2 GLU A 105     160.357 184.585 216.218  1.00  0.00           O
ATOM    433  C   GLU A 105     154.980 182.302 215.314  1.00  0.00           C
ATOM    434  O   GLU A 105     154.255 183.103 214.717  1.00  0.00           O
ATOM    435  N   ASP A 106     154.541 181.051 215.577  1.00  0.00           N
ATOM    436  HN  ASP A 106     155.140 180.452 216.109  1.00  0.00            
ATOM    437  CA  ASP A 106     153.267 180.513 215.146  1.00  0.00           C
ATOM    438  HA  ASP A 106     153.138 180.991 214.277  1.00  0.00            
ATOM    439  CB  ASP A 106     153.345 178.978 214.875  1.00  0.00           C
ATOM    440  HB1 ASP A 106     152.470 178.679 214.494  1.00  0.00            
ATOM    441  HB2 ASP A 106     154.072 178.811 214.209  1.00  0.00            
ATOM    442  CG  ASP A 106     153.633 178.105 216.091  1.00  0.00           C
ATOM    443  OD1 ASP A 106     153.874 176.891 215.853  1.00  0.00           O
ATOM    444  OD2 ASP A 106     153.571 178.604 217.237  1.00  0.00           O
ATOM    445  C   ASP A 106     152.066 180.951 216.003  1.00  0.00           C
ATOM    446  O   ASP A 106     152.175 181.696 216.974  1.00  0.00           O
ATOM    447  N   ILE A 107     150.834 180.575 215.573  1.00  0.00           N
ATOM    448  HN  ILE A 107     150.781 180.116 214.686  1.00  0.00            
ATOM    449  CA  ILE A 107     149.569 180.783 216.298  1.00  0.00           C
ATOM    450  HA  ILE A 107     148.882 180.371 215.699  1.00  0.00            
ATOM    451  CB  ILE A 107     149.559 179.984 217.616  1.00  0.00           C
ATOM    452  HB  ILE A 107     150.362 180.256 218.146  1.00  0.00            
ATOM    453  CG2 ILE A 107     148.354 180.304 218.528  1.00  0.00           C
ATOM    454 1HG2 ILE A 107     148.411 179.753 219.361  1.00  0.00            
ATOM    455 2HG2 ILE A 107     148.367 181.275 218.769  1.00  0.00            
ATOM    456 3HG2 ILE A 107     147.505 180.091 218.045  1.00  0.00            
ATOM    457  CG1 ILE A 107     149.600 178.474 217.260  1.00  0.00           C
ATOM    458 1HG1 ILE A 107     148.742 178.234 216.806  1.00  0.00            
ATOM    459 2HG1 ILE A 107     150.363 178.319 216.633  1.00  0.00            
ATOM    460  CD  ILE A 107     149.777 177.529 218.452  1.00  0.00           C
ATOM    461  HD1 ILE A 107     149.792 176.583 218.128  1.00  0.00            
ATOM    462  HD2 ILE A 107     150.638 177.736 218.916  1.00  0.00            
ATOM    463  HD3 ILE A 107     149.017 177.651 219.090  1.00  0.00            
ATOM    464  C   ILE A 107     149.067 182.242 216.362  1.00  0.00           C
ATOM    465  O   ILE A 107     147.965 182.550 216.814  1.00  0.00           O
ATOM    466  N   ALA A 108     149.818 183.175 215.751  1.00  0.00           N
ATOM    467  HN  ALA A 108     150.662 182.863 215.315  1.00  0.00            
ATOM    468  CA  ALA A 108     149.517 184.594 215.665  1.00  0.00           C
ATOM    469  HA  ALA A 108     150.285 184.872 215.088  1.00  0.00            
ATOM    470  CB  ALA A 108     148.169 184.908 214.958  1.00  0.00           C
ATOM    471  HB1 ALA A 108     148.027 185.898 214.935  1.00  0.00            
ATOM    472  HB2 ALA A 108     148.192 184.552 214.024  1.00  0.00            
ATOM    473  HB3 ALA A 108     147.420 184.476 215.461  1.00  0.00            
ATOM    474  C   ALA A 108     149.640 185.365 216.980  1.00  0.00           C
ATOM    475  O   ALA A 108     150.010 184.841 218.023  1.00  0.00           O
ATOM    476  N   CYS A 109     149.402 186.695 216.928  1.00  0.00           N
ATOM    477  HN  CYS A 109     149.194 187.096 216.036  1.00  0.00            
ATOM    478  CA  CYS A 109     149.428 187.587 218.086  1.00  0.00           C
ATOM    479  HA  CYS A 109     149.206 188.444 217.620  1.00  0.00            
ATOM    480  CB  CYS A 109     148.361 187.252 219.160  1.00  0.00           C
ATOM    481  HB1 CYS A 109     148.579 186.327 219.471  1.00  0.00            
ATOM    482  HB2 CYS A 109     148.521 187.901 219.904  1.00  0.00            
ATOM    483  SG  CYS A 109     146.668 187.375 218.485  1.00  0.00           S
ATOM    484  HG1 CYS A 109     146.007 187.153 219.202  1.00  0.00            
ATOM    485  C   CYS A 109     150.789 187.779 218.733  1.00  0.00           C
ATOM    486  O   CYS A 109     150.885 188.268 219.853  1.00  0.00           O
ATOM    487  N   ASP A 110     151.871 187.495 217.985  1.00  0.00           N
ATOM    488  HN  ASP A 110     151.716 187.054 217.101  1.00  0.00            
ATOM    489  CA  ASP A 110     153.247 187.777 218.358  1.00  0.00           C
ATOM    490  HA  ASP A 110     153.428 187.293 219.214  1.00  0.00            
ATOM    491  CB  ASP A 110     154.104 187.315 217.148  1.00  0.00           C
ATOM    492  HB1 ASP A 110     154.001 186.327 217.032  1.00  0.00            
ATOM    493  HB2 ASP A 110     153.785 187.782 216.323  1.00  0.00            
ATOM    494  CG  ASP A 110     155.583 187.621 217.326  1.00  0.00           C
ATOM    495  OD1 ASP A 110     156.069 188.490 216.543  1.00  0.00           O
ATOM    496  OD2 ASP A 110     156.193 187.050 218.257  1.00  0.00           O
ATOM    497  C   ASP A 110     153.487 189.267 218.623  1.00  0.00           C
ATOM    498  O   ASP A 110     154.086 189.693 219.607  1.00  0.00           O
ATOM    499  N   SER A 111     152.971 190.117 217.723  1.00  0.00           N
ATOM    500  HN  SER A 111     152.385 189.763 216.994  1.00  0.00            
ATOM    501  CA  SER A 111     153.245 191.530 217.787  1.00  0.00           C
ATOM    502  HA  SER A 111     153.175 191.742 218.762  1.00  0.00            
ATOM    503  CB  SER A 111     154.676 191.891 217.277  1.00  0.00           C
ATOM    504  HB1 SER A 111     154.823 192.879 217.327  1.00  0.00            
ATOM    505  HB2 SER A 111     155.368 191.423 217.826  1.00  0.00            
ATOM    506  OG  SER A 111     154.916 191.515 215.917  1.00  0.00           O
ATOM    507  HG1 SER A 111     155.846 191.775 215.659  1.00  0.00            
ATOM    508  C   SER A 111     152.183 192.293 217.030  1.00  0.00           C
ATOM    509  O   SER A 111     151.375 191.729 216.287  1.00  0.00           O
ATOM    510  N   GLN A 112     152.153 193.636 217.191  1.00  0.00           N
ATOM    511  HN  GLN A 112     152.795 194.043 217.841  1.00  0.00            
ATOM    512  CA  GLN A 112     151.248 194.527 216.480  1.00  0.00           C
ATOM    513  HA  GLN A 112     150.344 194.202 216.758  1.00  0.00            
ATOM    514  CB  GLN A 112     151.494 196.008 216.884  1.00  0.00           C
ATOM    515  HB1 GLN A 112     152.402 196.276 216.563  1.00  0.00            
ATOM    516  HB2 GLN A 112     150.802 196.576 216.438  1.00  0.00            
ATOM    517  CG  GLN A 112     151.423 196.265 218.412  1.00  0.00           C
ATOM    518  HG1 GLN A 112     150.532 195.953 218.741  1.00  0.00            
ATOM    519  HG2 GLN A 112     152.146 195.732 218.853  1.00  0.00            
ATOM    520  CD  GLN A 112     151.594 197.733 218.837  1.00  0.00           C
ATOM    521  OE1 GLN A 112     151.412 198.062 220.006  1.00  0.00           O
ATOM    522  NE2 GLN A 112     151.975 198.635 217.906  1.00  0.00           N
ATOM    523 1HE2 GLN A 112     152.139 198.342 216.964  1.00  0.00            
ATOM    524 2HE2 GLN A 112     152.093 199.595 218.159  1.00  0.00            
ATOM    525  C   GLN A 112     151.390 194.402 214.968  1.00  0.00           C
ATOM    526  O   GLN A 112     150.410 194.363 214.237  1.00  0.00           O
ATOM    527  N   ARG A 113     152.629 194.261 214.465  1.00  0.00           N
ATOM    528  HN  ARG A 113     153.396 194.314 215.105  1.00  0.00            
ATOM    529  CA  ARG A 113     152.940 194.037 213.064  1.00  0.00           C
ATOM    530  HA  ARG A 113     152.403 194.770 212.647  1.00  0.00            
ATOM    531  CB  ARG A 113     154.449 194.232 212.755  1.00  0.00           C
ATOM    532  HB1 ARG A 113     154.678 193.651 211.974  1.00  0.00            
ATOM    533  HB2 ARG A 113     154.588 195.191 212.509  1.00  0.00            
ATOM    534  CG  ARG A 113     155.440 193.896 213.890  1.00  0.00           C
ATOM    535  HG1 ARG A 113     154.962 194.011 214.761  1.00  0.00            
ATOM    536  HG2 ARG A 113     155.716 192.941 213.785  1.00  0.00            
ATOM    537  CD  ARG A 113     156.718 194.753 213.938  1.00  0.00           C
ATOM    538  HD1 ARG A 113     157.407 194.311 214.512  1.00  0.00            
ATOM    539  HD2 ARG A 113     157.083 194.878 213.016  1.00  0.00            
ATOM    540  NE  ARG A 113     156.376 196.096 214.521  1.00  0.00           N
ATOM    541  HE  ARG A 113     156.371 196.169 215.518  1.00  0.00            
ATOM    542  CZ  ARG A 113     156.076 197.207 213.827  1.00  0.00           C
ATOM    543  NH1 ARG A 113     156.071 197.243 212.500  1.00  0.00           N
ATOM    544 1HH1 ARG A 113     156.297 196.421 211.977  1.00  0.00            
ATOM    545 2HH1 ARG A 113     155.842 198.092 212.024  1.00  0.00            
ATOM    546  NH2 ARG A 113     155.764 198.312 214.500  1.00  0.00           N
ATOM    547 1HH2 ARG A 113     155.756 198.303 215.500  1.00  0.00            
ATOM    548 2HH2 ARG A 113     155.537 199.151 214.006  1.00  0.00            
ATOM    549  C   ARG A 113     152.372 192.758 212.461  1.00  0.00           C
ATOM    550  O   ARG A 113     151.926 192.771 211.321  1.00  0.00           O
ATOM    551  N   CYS A 114     152.305 191.637 213.208  1.00  0.00           N
ATOM    552  HN  CYS A 114     152.785 191.615 214.085  1.00  0.00            
ATOM    553  CA  CYS A 114     151.556 190.450 212.785  1.00  0.00           C
ATOM    554  HA  CYS A 114     151.943 190.209 211.895  1.00  0.00            
ATOM    555  CB  CYS A 114     151.751 189.315 213.832  1.00  0.00           C
ATOM    556  HB1 CYS A 114     152.737 189.147 213.828  1.00  0.00            
ATOM    557  HB2 CYS A 114     151.488 189.737 214.700  1.00  0.00            
ATOM    558  SG  CYS A 114     150.801 187.778 213.511  1.00  0.00           S
ATOM    559  HG1 CYS A 114     150.990 187.112 214.233  1.00  0.00            
ATOM    560  C   CYS A 114     150.066 190.738 212.570  1.00  0.00           C
ATOM    561  O   CYS A 114     149.428 190.245 211.637  1.00  0.00           O
ATOM    562  N   ARG A 115     149.467 191.574 213.438  1.00  0.00           N
ATOM    563  HN  ARG A 115     149.978 191.882 214.241  1.00  0.00            
ATOM    564  CA  ARG A 115     148.110 192.044 213.252  1.00  0.00           C
ATOM    565  HA  ARG A 115     147.659 191.184 213.015  1.00  0.00            
ATOM    566  CB  ARG A 115     147.516 192.658 214.548  1.00  0.00           C
ATOM    567  HB1 ARG A 115     147.692 192.025 215.302  1.00  0.00            
ATOM    568  HB2 ARG A 115     147.982 193.525 214.725  1.00  0.00            
ATOM    569  CG  ARG A 115     145.990 192.932 214.492  1.00  0.00           C
ATOM    570  HG1 ARG A 115     145.788 193.611 215.197  1.00  0.00            
ATOM    571  HG2 ARG A 115     145.795 193.319 213.591  1.00  0.00            
ATOM    572  CD  ARG A 115     145.004 191.757 214.702  1.00  0.00           C
ATOM    573  HD1 ARG A 115     145.004 191.489 215.665  1.00  0.00            
ATOM    574  HD2 ARG A 115     144.083 192.041 214.435  1.00  0.00            
ATOM    575  NE  ARG A 115     145.380 190.558 213.882  1.00  0.00           N
ATOM    576  HE  ARG A 115     145.050 190.515 212.939  1.00  0.00            
ATOM    577  CZ  ARG A 115     146.131 189.538 214.332  1.00  0.00           C
ATOM    578  NH1 ARG A 115     146.529 188.602 213.471  1.00  0.00           N
ATOM    579 1HH1 ARG A 115     146.268 188.666 212.508  1.00  0.00            
ATOM    580 2HH1 ARG A 115     147.088 187.836 213.788  1.00  0.00            
ATOM    581  NH2 ARG A 115     146.527 189.466 215.595  1.00  0.00           N
ATOM    582 1HH2 ARG A 115     146.267 190.183 216.242  1.00  0.00            
ATOM    583 2HH2 ARG A 115     147.085 188.695 215.901  1.00  0.00            
ATOM    584  C   ARG A 115     147.904 192.962 212.063  1.00  0.00           C
ATOM    585  O   ARG A 115     146.933 192.799 211.325  1.00  0.00           O
ATOM    586  N   ILE A 116     148.831 193.909 211.819  1.00  0.00           N
ATOM    587  HN  ILE A 116     149.579 194.020 212.474  1.00  0.00            
ATOM    588  CA  ILE A 116     148.801 194.783 210.648  1.00  0.00           C
ATOM    589  HA  ILE A 116     147.917 195.244 210.722  1.00  0.00            
ATOM    590  CB  ILE A 116     149.918 195.835 210.661  1.00  0.00           C
ATOM    591  HB  ILE A 116     150.784 195.336 210.619  1.00  0.00            
ATOM    592  CG2 ILE A 116     149.788 196.773 209.443  1.00  0.00           C
ATOM    593 1HG2 ILE A 116     150.522 197.452 209.465  1.00  0.00            
ATOM    594 2HG2 ILE A 116     149.855 196.237 208.601  1.00  0.00            
ATOM    595 3HG2 ILE A 116     148.903 197.238 209.473  1.00  0.00            
ATOM    596  CG1 ILE A 116     149.894 196.682 211.953  1.00  0.00           C
ATOM    597 1HG1 ILE A 116     149.097 197.286 211.925  1.00  0.00            
ATOM    598 2HG1 ILE A 116     149.819 196.067 212.738  1.00  0.00            
ATOM    599  CD  ILE A 116     151.148 197.546 212.136  1.00  0.00           C
ATOM    600  HD1 ILE A 116     151.072 198.068 212.986  1.00  0.00            
ATOM    601  HD2 ILE A 116     151.955 196.957 212.177  1.00  0.00            
ATOM    602  HD3 ILE A 116     151.234 198.176 211.364  1.00  0.00            
ATOM    603  C   ILE A 116     148.877 193.967 209.362  1.00  0.00           C
ATOM    604  O   ILE A 116     148.092 194.159 208.440  1.00  0.00           O
ATOM    605  N   LEU A 117     149.774 192.962 209.307  1.00  0.00           N
ATOM    606  HN  LEU A 117     150.399 192.849 210.080  1.00  0.00            
ATOM    607  CA  LEU A 117     149.890 192.032 208.194  1.00  0.00           C
ATOM    608  HA  LEU A 117     150.020 192.638 207.409  1.00  0.00            
ATOM    609  CB  LEU A 117     151.097 191.083 208.432  1.00  0.00           C
ATOM    610  HB1 LEU A 117     151.273 191.042 209.416  1.00  0.00            
ATOM    611  HB2 LEU A 117     150.849 190.173 208.099  1.00  0.00            
ATOM    612  CG  LEU A 117     152.407 191.506 207.731  1.00  0.00           C
ATOM    613  HG  LEU A 117     153.122 190.900 208.079  1.00  0.00            
ATOM    614  CD1 LEU A 117     152.268 191.341 206.220  1.00  0.00           C
ATOM    615 1HD1 LEU A 117     153.120 191.617 205.775  1.00  0.00            
ATOM    616 2HD1 LEU A 117     152.075 190.384 206.006  1.00  0.00            
ATOM    617 3HD1 LEU A 117     151.518 191.914 205.890  1.00  0.00            
ATOM    618  CD2 LEU A 117     152.868 192.931 208.061  1.00  0.00           C
ATOM    619 1HD2 LEU A 117     153.717 193.128 207.572  1.00  0.00            
ATOM    620 2HD2 LEU A 117     152.163 193.583 207.781  1.00  0.00            
ATOM    621 3HD2 LEU A 117     153.024 193.011 209.045  1.00  0.00            
ATOM    622  C   LEU A 117     148.621 191.223 207.915  1.00  0.00           C
ATOM    623  O   LEU A 117     148.210 191.063 206.765  1.00  0.00           O
ATOM    624  N   GLN A 118     147.930 190.727 208.960  1.00  0.00           N
ATOM    625  HN  GLN A 118     148.336 190.784 209.872  1.00  0.00            
ATOM    626  CA  GLN A 118     146.620 190.113 208.818  1.00  0.00           C
ATOM    627  HA  GLN A 118     146.767 189.425 208.108  1.00  0.00            
ATOM    628  CB  GLN A 118     146.189 189.505 210.174  1.00  0.00           C
ATOM    629  HB1 GLN A 118     146.864 188.815 210.435  1.00  0.00            
ATOM    630  HB2 GLN A 118     146.181 190.237 210.855  1.00  0.00            
ATOM    631  CG  GLN A 118     144.796 188.836 210.172  1.00  0.00           C
ATOM    632  HG1 GLN A 118     144.562 188.546 211.100  1.00  0.00            
ATOM    633  HG2 GLN A 118     144.112 189.487 209.844  1.00  0.00            
ATOM    634  CD  GLN A 118     144.803 187.615 209.255  1.00  0.00           C
ATOM    635  OE1 GLN A 118     145.218 186.528 209.710  1.00  0.00           O
ATOM    636  NE2 GLN A 118     144.444 187.790 207.977  1.00  0.00           N
ATOM    637 1HE2 GLN A 118     144.183 188.699 207.651  1.00  0.00            
ATOM    638 2HE2 GLN A 118     144.437 187.012 207.349  1.00  0.00            
ATOM    639  C   GLN A 118     145.535 191.069 208.313  1.00  0.00           C
ATOM    640  O   GLN A 118     144.732 190.720 207.454  1.00  0.00           O
ATOM    641  N   ALA A 119     145.508 192.316 208.825  1.00  0.00           N
ATOM    642  HN  ALA A 119     146.155 192.538 209.554  1.00  0.00            
ATOM    643  CA  ALA A 119     144.595 193.359 208.382  1.00  0.00           C
ATOM    644  HA  ALA A 119     143.694 192.935 208.480  1.00  0.00            
ATOM    645  CB  ALA A 119     144.731 194.608 209.277  1.00  0.00           C
ATOM    646  HB1 ALA A 119     144.098 195.315 208.961  1.00  0.00            
ATOM    647  HB2 ALA A 119     144.514 194.366 210.223  1.00  0.00            
ATOM    648  HB3 ALA A 119     145.668 194.953 209.228  1.00  0.00            
ATOM    649  C   ALA A 119     144.773 193.730 206.911  1.00  0.00           C
ATOM    650  O   ALA A 119     143.813 193.990 206.187  1.00  0.00           O
ATOM    651  N   PHE A 120     146.026 193.723 206.419  1.00  0.00           N
ATOM    652  HN  PHE A 120     146.789 193.629 207.058  1.00  0.00            
ATOM    653  CA  PHE A 120     146.319 193.846 205.005  1.00  0.00           C
ATOM    654  HA  PHE A 120     145.875 194.714 204.781  1.00  0.00            
ATOM    655  CB  PHE A 120     147.858 193.857 204.780  1.00  0.00           C
ATOM    656  HB1 PHE A 120     148.304 193.377 205.535  1.00  0.00            
ATOM    657  HB2 PHE A 120     148.068 193.393 203.919  1.00  0.00            
ATOM    658  CG  PHE A 120     148.438 195.247 204.709  1.00  0.00           C
ATOM    659  CD1 PHE A 120     148.346 195.983 203.516  1.00  0.00           C
ATOM    660  HD1 PHE A 120     147.876 195.589 202.726  1.00  0.00            
ATOM    661  CE1 PHE A 120     148.907 197.265 203.421  1.00  0.00           C
ATOM    662  HE1 PHE A 120     148.833 197.781 202.568  1.00  0.00            
ATOM    663  CZ  PHE A 120     149.571 197.822 204.520  1.00  0.00           C
ATOM    664  HZ  PHE A 120     149.957 198.742 204.458  1.00  0.00            
ATOM    665  CD2 PHE A 120     149.137 195.806 205.789  1.00  0.00           C
ATOM    666  HD2 PHE A 120     149.240 195.280 206.633  1.00  0.00            
ATOM    667  CE2 PHE A 120     149.693 197.089 205.705  1.00  0.00           C
ATOM    668  HE2 PHE A 120     150.175 197.479 206.489  1.00  0.00            
ATOM    669  C   PHE A 120     145.697 192.739 204.131  1.00  0.00           C
ATOM    670  O   PHE A 120     145.146 193.043 203.075  1.00  0.00           O
ATOM    671  N   ASP A 121     145.738 191.444 204.533  1.00  0.00           N
ATOM    672  HN  ASP A 121     146.154 191.242 205.420  1.00  0.00            
ATOM    673  CA  ASP A 121     145.210 190.318 203.749  1.00  0.00           C
ATOM    674  HA  ASP A 121     145.681 190.391 202.870  1.00  0.00            
ATOM    675  CB  ASP A 121     145.537 188.976 204.471  1.00  0.00           C
ATOM    676  HB1 ASP A 121     146.458 189.042 204.856  1.00  0.00            
ATOM    677  HB2 ASP A 121     144.876 188.847 205.210  1.00  0.00            
ATOM    678  CG  ASP A 121     145.493 187.724 203.585  1.00  0.00           C
ATOM    679  OD1 ASP A 121     145.088 187.795 202.392  1.00  0.00           O
ATOM    680  OD2 ASP A 121     145.927 186.650 204.092  1.00  0.00           O
ATOM    681  C   ASP A 121     143.711 190.434 203.445  1.00  0.00           C
ATOM    682  O   ASP A 121     143.277 190.254 202.305  1.00  0.00           O
ATOM    683  N   ASP A 122     142.893 190.837 204.436  1.00  0.00           N
ATOM    684  HN  ASP A 122     143.295 190.988 205.339  1.00  0.00            
ATOM    685  CA  ASP A 122     141.466 191.068 204.282  1.00  0.00           C
ATOM    686  HA  ASP A 122     141.131 190.181 203.965  1.00  0.00            
ATOM    687  CB  ASP A 122     140.840 191.491 205.638  1.00  0.00           C
ATOM    688  HB1 ASP A 122     141.404 192.210 206.044  1.00  0.00            
ATOM    689  HB2 ASP A 122     139.919 191.844 205.473  1.00  0.00            
ATOM    690  CG  ASP A 122     140.736 190.346 206.642  1.00  0.00           C
ATOM    691  OD1 ASP A 122     141.477 189.342 206.514  1.00  0.00           O
ATOM    692  OD2 ASP A 122     139.897 190.480 207.571  1.00  0.00           O
ATOM    693  C   ASP A 122     141.137 192.126 203.218  1.00  0.00           C
ATOM    694  O   ASP A 122     140.255 191.928 202.382  1.00  0.00           O
ATOM    695  N   PHE A 123     141.880 193.260 203.166  1.00  0.00           N
ATOM    696  HN  PHE A 123     142.549 193.425 203.890  1.00  0.00            
ATOM    697  CA  PHE A 123     141.748 194.252 202.101  1.00  0.00           C
ATOM    698  HA  PHE A 123     140.782 194.509 202.118  1.00  0.00            
ATOM    699  CB  PHE A 123     142.709 195.455 202.383  1.00  0.00           C
ATOM    700  HB1 PHE A 123     142.415 195.914 203.221  1.00  0.00            
ATOM    701  HB2 PHE A 123     143.638 195.105 202.503  1.00  0.00            
ATOM    702  CG  PHE A 123     142.757 196.502 201.286  1.00  0.00           C
ATOM    703  CD1 PHE A 123     143.561 196.297 200.148  1.00  0.00           C
ATOM    704  HD1 PHE A 123     144.142 195.484 200.096  1.00  0.00            
ATOM    705  CE1 PHE A 123     143.561 197.210 199.090  1.00  0.00           C
ATOM    706  HE1 PHE A 123     144.115 197.036 198.276  1.00  0.00            
ATOM    707  CZ  PHE A 123     142.782 198.369 199.176  1.00  0.00           C
ATOM    708  HZ  PHE A 123     142.769 199.020 198.417  1.00  0.00            
ATOM    709  CD2 PHE A 123     142.009 197.687 201.376  1.00  0.00           C
ATOM    710  HD2 PHE A 123     141.464 197.869 202.195  1.00  0.00            
ATOM    711  CE2 PHE A 123     142.020 198.617 200.326  1.00  0.00           C
ATOM    712  HE2 PHE A 123     141.484 199.458 200.398  1.00  0.00            
ATOM    713  C   PHE A 123     142.056 193.668 200.729  1.00  0.00           C
ATOM    714  O   PHE A 123     141.314 193.865 199.765  1.00  0.00           O
ATOM    715  N   ILE A 124     143.171 192.920 200.612  1.00  0.00           N
ATOM    716  HN  ILE A 124     143.728 192.754 201.426  1.00  0.00            
ATOM    717  CA  ILE A 124     143.592 192.346 199.345  1.00  0.00           C
ATOM    718  HA  ILE A 124     143.621 193.120 198.712  1.00  0.00            
ATOM    719  CB  ILE A 124     144.982 191.714 199.438  1.00  0.00           C
ATOM    720  HB  ILE A 124     144.954 190.979 200.116  1.00  0.00            
ATOM    721  CG2 ILE A 124     145.384 191.108 198.081  1.00  0.00           C
ATOM    722 1HG2 ILE A 124     146.293 190.699 198.155  1.00  0.00            
ATOM    723 2HG2 ILE A 124     144.722 190.405 197.821  1.00  0.00            
ATOM    724 3HG2 ILE A 124     145.398 191.827 197.386  1.00  0.00            
ATOM    725  CG1 ILE A 124     146.012 192.777 199.883  1.00  0.00           C
ATOM    726 1HG1 ILE A 124     145.950 193.558 199.261  1.00  0.00            
ATOM    727 2HG1 ILE A 124     145.783 193.071 200.811  1.00  0.00            
ATOM    728  CD  ILE A 124     147.462 192.288 199.886  1.00  0.00           C
ATOM    729  HD1 ILE A 124     148.063 193.030 200.184  1.00  0.00            
ATOM    730  HD2 ILE A 124     147.551 191.514 200.513  1.00  0.00            
ATOM    731  HD3 ILE A 124     147.719 192.001 198.963  1.00  0.00            
ATOM    732  C   ILE A 124     142.582 191.325 198.868  1.00  0.00           C
ATOM    733  O   ILE A 124     142.142 191.337 197.718  1.00  0.00           O
ATOM    734  N   PHE A 125     142.132 190.442 199.775  1.00  0.00           N
ATOM    735  HN  PHE A 125     142.495 190.490 200.705  1.00  0.00            
ATOM    736  CA  PHE A 125     141.150 189.428 199.473  1.00  0.00           C
ATOM    737  HA  PHE A 125     141.538 188.961 198.678  1.00  0.00            
ATOM    738  CB  PHE A 125     140.983 188.479 200.691  1.00  0.00           C
ATOM    739  HB1 PHE A 125     141.877 188.214 201.052  1.00  0.00            
ATOM    740  HB2 PHE A 125     140.452 188.926 201.411  1.00  0.00            
ATOM    741  CG  PHE A 125     140.259 187.251 200.251  1.00  0.00           C
ATOM    742  CD1 PHE A 125     140.882 186.341 199.384  1.00  0.00           C
ATOM    743  HD1 PHE A 125     141.862 186.419 199.199  1.00  0.00            
ATOM    744  CE1 PHE A 125     140.138 185.326 198.779  1.00  0.00           C
ATOM    745  HE1 PHE A 125     140.585 184.666 198.175  1.00  0.00            
ATOM    746  CZ  PHE A 125     138.762 185.237 199.023  1.00  0.00           C
ATOM    747  HZ  PHE A 125     138.220 184.537 198.559  1.00  0.00            
ATOM    748  CD2 PHE A 125     138.897 187.106 200.551  1.00  0.00           C
ATOM    749  HD2 PHE A 125     138.467 187.708 201.223  1.00  0.00            
ATOM    750  CE2 PHE A 125     138.141 186.121 199.911  1.00  0.00           C
ATOM    751  HE2 PHE A 125     137.159 186.048 200.087  1.00  0.00            
ATOM    752  C   PHE A 125     139.804 190.002 199.041  1.00  0.00           C
ATOM    753  O   PHE A 125     139.222 189.575 198.041  1.00  0.00           O
ATOM    754  N   ALA A 126     139.313 191.032 199.755  1.00  0.00           N
ATOM    755  HN  ALA A 126     139.811 191.325 200.571  1.00  0.00            
ATOM    756  CA  ALA A 126     138.103 191.734 199.400  1.00  0.00           C
ATOM    757  HA  ALA A 126     137.405 191.019 199.349  1.00  0.00            
ATOM    758  CB  ALA A 126     137.826 192.785 200.483  1.00  0.00           C
ATOM    759  HB1 ALA A 126     136.990 193.285 200.257  1.00  0.00            
ATOM    760  HB2 ALA A 126     137.714 192.331 201.367  1.00  0.00            
ATOM    761  HB3 ALA A 126     138.594 193.424 200.531  1.00  0.00            
ATOM    762  C   ALA A 126     138.168 192.407 198.035  1.00  0.00           C
ATOM    763  O   ALA A 126     137.257 192.274 197.221  1.00  0.00           O
ATOM    764  N   PHE A 127     139.284 193.097 197.722  1.00  0.00           N
ATOM    765  HN  PHE A 127     140.008 193.174 198.408  1.00  0.00            
ATOM    766  CA  PHE A 127     139.479 193.734 196.430  1.00  0.00           C
ATOM    767  HA  PHE A 127     138.679 194.326 196.335  1.00  0.00            
ATOM    768  CB  PHE A 127     140.826 194.522 196.452  1.00  0.00           C
ATOM    769  HB1 PHE A 127     140.765 195.267 197.117  1.00  0.00            
ATOM    770  HB2 PHE A 127     141.569 193.905 196.710  1.00  0.00            
ATOM    771  CG  PHE A 127     141.165 195.122 195.111  1.00  0.00           C
ATOM    772  CD1 PHE A 127     141.862 194.341 194.174  1.00  0.00           C
ATOM    773  HD1 PHE A 127     142.232 193.454 194.449  1.00  0.00            
ATOM    774  CE1 PHE A 127     142.044 194.789 192.863  1.00  0.00           C
ATOM    775  HE1 PHE A 127     142.510 194.210 192.194  1.00  0.00            
ATOM    776  CZ  PHE A 127     141.572 196.050 192.491  1.00  0.00           C
ATOM    777  HZ  PHE A 127     141.702 196.375 191.554  1.00  0.00            
ATOM    778  CD2 PHE A 127     140.710 196.395 194.735  1.00  0.00           C
ATOM    779  HD2 PHE A 127     140.237 196.972 195.401  1.00  0.00            
ATOM    780  CE2 PHE A 127     140.917 196.861 193.428  1.00  0.00           C
ATOM    781  HE2 PHE A 127     140.597 197.771 193.165  1.00  0.00            
ATOM    782  C   PHE A 127     139.440 192.759 195.248  1.00  0.00           C
ATOM    783  O   PHE A 127     138.765 193.011 194.251  1.00  0.00           O
ATOM    784  N   PHE A 128     140.144 191.613 195.323  1.00  0.00           N
ATOM    785  HN  PHE A 128     140.670 191.423 196.152  1.00  0.00            
ATOM    786  CA  PHE A 128     140.165 190.641 194.237  1.00  0.00           C
ATOM    787  HA  PHE A 128     140.413 191.221 193.461  1.00  0.00            
ATOM    788  CB  PHE A 128     141.207 189.521 194.477  1.00  0.00           C
ATOM    789  HB1 PHE A 128     141.226 189.272 195.445  1.00  0.00            
ATOM    790  HB2 PHE A 128     140.977 188.716 193.930  1.00  0.00            
ATOM    791  CG  PHE A 128     142.571 190.005 194.075  1.00  0.00           C
ATOM    792  CD1 PHE A 128     142.897 190.159 192.715  1.00  0.00           C
ATOM    793  HD1 PHE A 128     142.227 189.914 192.014  1.00  0.00            
ATOM    794  CE1 PHE A 128     144.150 190.652 192.333  1.00  0.00           C
ATOM    795  HE1 PHE A 128     144.372 190.770 191.365  1.00  0.00            
ATOM    796  CZ  PHE A 128     145.086 190.978 193.315  1.00  0.00           C
ATOM    797  HZ  PHE A 128     145.981 191.334 193.045  1.00  0.00            
ATOM    798  CD2 PHE A 128     143.536 190.328 195.041  1.00  0.00           C
ATOM    799  HD2 PHE A 128     143.323 190.209 196.011  1.00  0.00            
ATOM    800  CE2 PHE A 128     144.791 190.814 194.664  1.00  0.00           C
ATOM    801  HE2 PHE A 128     145.472 191.042 195.360  1.00  0.00            
ATOM    802  C   PHE A 128     138.812 190.012 193.952  1.00  0.00           C
ATOM    803  O   PHE A 128     138.448 189.801 192.797  1.00  0.00           O
ATOM    804  N   ALA A 129     138.010 189.717 194.992  1.00  0.00           N
ATOM    805  HN  ALA A 129     138.367 189.819 195.921  1.00  0.00            
ATOM    806  CA  ALA A 129     136.649 189.257 194.813  1.00  0.00           C
ATOM    807  HA  ALA A 129     136.711 188.469 194.200  1.00  0.00            
ATOM    808  CB  ALA A 129     136.089 188.854 196.186  1.00  0.00           C
ATOM    809  HB1 ALA A 129     135.148 188.533 196.081  1.00  0.00            
ATOM    810  HB2 ALA A 129     136.650 188.122 196.573  1.00  0.00            
ATOM    811  HB3 ALA A 129     136.105 189.645 196.798  1.00  0.00            
ATOM    812  C   ALA A 129     135.762 190.289 194.108  1.00  0.00           C
ATOM    813  O   ALA A 129     135.004 189.959 193.198  1.00  0.00           O
ATOM    814  N   VAL A 130     135.884 191.582 194.470  1.00  0.00           N
ATOM    815  HN  VAL A 130     136.458 191.801 195.259  1.00  0.00            
ATOM    816  CA  VAL A 130     135.222 192.678 193.771  1.00  0.00           C
ATOM    817  HA  VAL A 130     134.272 192.368 193.743  1.00  0.00            
ATOM    818  CB  VAL A 130     135.328 193.988 194.548  1.00  0.00           C
ATOM    819  HB  VAL A 130     136.302 194.198 194.629  1.00  0.00            
ATOM    820  CG1 VAL A 130     134.612 195.138 193.814  1.00  0.00           C
ATOM    821 1HG1 VAL A 130     134.700 195.979 194.347  1.00  0.00            
ATOM    822 2HG1 VAL A 130     135.028 195.269 192.914  1.00  0.00            
ATOM    823 3HG1 VAL A 130     133.644 194.912 193.704  1.00  0.00            
ATOM    824  CG2 VAL A 130     134.684 193.832 195.937  1.00  0.00           C
ATOM    825 1HG2 VAL A 130     134.758 194.694 196.438  1.00  0.00            
ATOM    826 2HG2 VAL A 130     133.719 193.590 195.832  1.00  0.00            
ATOM    827 3HG2 VAL A 130     135.156 193.110 196.444  1.00  0.00            
ATOM    828  C   VAL A 130     135.718 192.877 192.332  1.00  0.00           C
ATOM    829  O   VAL A 130     134.914 193.047 191.416  1.00  0.00           O
ATOM    830  N   GLU A 131     137.051 192.813 192.065  1.00  0.00           N
ATOM    831  HN  GLU A 131     137.682 192.719 192.835  1.00  0.00            
ATOM    832  CA  GLU A 131     137.615 192.874 190.708  1.00  0.00           C
ATOM    833  HA  GLU A 131     137.276 193.761 190.395  1.00  0.00            
ATOM    834  CB  GLU A 131     139.184 192.835 190.645  1.00  0.00           C
ATOM    835  HB1 GLU A 131     139.541 193.605 191.173  1.00  0.00            
ATOM    836  HB2 GLU A 131     139.496 191.977 191.054  1.00  0.00            
ATOM    837  CG  GLU A 131     139.753 192.926 189.183  1.00  0.00           C
ATOM    838  HG1 GLU A 131     139.294 192.226 188.636  1.00  0.00            
ATOM    839  HG2 GLU A 131     139.525 193.832 188.826  1.00  0.00            
ATOM    840  CD  GLU A 131     141.263 192.735 188.960  1.00  0.00           C
ATOM    841  OE1 GLU A 131     141.625 191.894 188.074  1.00  0.00           O
ATOM    842  OE2 GLU A 131     142.089 193.431 189.586  1.00  0.00           O
ATOM    843  C   GLU A 131     137.082 191.737 189.850  1.00  0.00           C
ATOM    844  O   GLU A 131     136.643 191.935 188.715  1.00  0.00           O
ATOM    845  N   MET A 132     137.035 190.508 190.407  1.00  0.00           N
ATOM    846  HN  MET A 132     137.470 190.366 191.296  1.00  0.00            
ATOM    847  CA  MET A 132     136.380 189.390 189.766  1.00  0.00           C
ATOM    848  HA  MET A 132     136.850 189.389 188.884  1.00  0.00            
ATOM    849  CB  MET A 132     136.594 188.048 190.503  1.00  0.00           C
ATOM    850  HB1 MET A 132     137.571 187.940 190.687  1.00  0.00            
ATOM    851  HB2 MET A 132     136.094 188.079 191.368  1.00  0.00            
ATOM    852  CG  MET A 132     136.106 186.820 189.695  1.00  0.00           C
ATOM    853  HG1 MET A 132     135.251 187.129 189.279  1.00  0.00            
ATOM    854  HG2 MET A 132     136.800 186.707 188.984  1.00  0.00            
ATOM    855  SD  MET A 132     135.867 185.290 190.627  1.00  0.00           S
ATOM    856  CE  MET A 132     134.699 185.837 191.903  1.00  0.00           C
ATOM    857  HE1 MET A 132     134.476 185.068 192.503  1.00  0.00            
ATOM    858  HE2 MET A 132     135.113 186.571 192.441  1.00  0.00            
ATOM    859  HE3 MET A 132     133.864 186.173 191.468  1.00  0.00            
ATOM    860  C   MET A 132     134.893 189.615 189.547  1.00  0.00           C
ATOM    861  O   MET A 132     134.399 189.272 188.490  1.00  0.00           O
ATOM    862  N   VAL A 133     134.122 190.201 190.485  1.00  0.00           N
ATOM    863  HN  VAL A 133     134.529 190.439 191.367  1.00  0.00            
ATOM    864  CA  VAL A 133     132.707 190.501 190.254  1.00  0.00           C
ATOM    865  HA  VAL A 133     132.397 189.641 189.849  1.00  0.00            
ATOM    866  CB  VAL A 133     131.904 190.693 191.541  1.00  0.00           C
ATOM    867  HB  VAL A 133     132.479 190.381 192.298  1.00  0.00            
ATOM    868  CG1 VAL A 133     131.573 192.165 191.834  1.00  0.00           C
ATOM    869 1HG1 VAL A 133     131.050 192.226 192.684  1.00  0.00            
ATOM    870 2HG1 VAL A 133     132.422 192.685 191.927  1.00  0.00            
ATOM    871 3HG1 VAL A 133     131.032 192.541 191.082  1.00  0.00            
ATOM    872  CG2 VAL A 133     130.608 189.861 191.450  1.00  0.00           C
ATOM    873 1HG2 VAL A 133     130.076 189.980 192.288  1.00  0.00            
ATOM    874 2HG2 VAL A 133     130.069 190.169 190.666  1.00  0.00            
ATOM    875 3HG2 VAL A 133     130.839 188.895 191.337  1.00  0.00            
ATOM    876  C   VAL A 133     132.439 191.564 189.185  1.00  0.00           C
ATOM    877  O   VAL A 133     131.491 191.443 188.410  1.00  0.00           O
ATOM    878  N   VAL A 134     133.293 192.607 189.047  1.00  0.00           N
ATOM    879  HN  VAL A 134     133.987 192.755 189.752  1.00  0.00            
ATOM    880  CA  VAL A 134     133.241 193.527 187.906  1.00  0.00           C
ATOM    881  HA  VAL A 134     132.316 193.905 187.940  1.00  0.00            
ATOM    882  CB  VAL A 134     134.268 194.650 188.019  1.00  0.00           C
ATOM    883  HB  VAL A 134     135.161 194.242 188.210  1.00  0.00            
ATOM    884  CG1 VAL A 134     134.383 195.448 186.701  1.00  0.00           C
ATOM    885 1HG1 VAL A 134     135.062 196.174 186.809  1.00  0.00            
ATOM    886 2HG1 VAL A 134     134.665 194.835 185.963  1.00  0.00            
ATOM    887 3HG1 VAL A 134     133.496 195.852 186.477  1.00  0.00            
ATOM    888  CG2 VAL A 134     133.847 195.584 189.165  1.00  0.00           C
ATOM    889 1HG2 VAL A 134     134.512 196.326 189.251  1.00  0.00            
ATOM    890 2HG2 VAL A 134     132.944 195.966 188.969  1.00  0.00            
ATOM    891 3HG2 VAL A 134     133.812 195.067 190.020  1.00  0.00            
ATOM    892  C   VAL A 134     133.478 192.786 186.603  1.00  0.00           C
ATOM    893  O   VAL A 134     132.765 192.933 185.611  1.00  0.00           O
ATOM    894  N   LYS A 135     134.475 191.878 186.599  1.00  0.00           N
ATOM    895  HN  LYS A 135     135.129 191.876 187.355  1.00  0.00            
ATOM    896  CA  LYS A 135     134.630 190.912 185.545  1.00  0.00           C
ATOM    897  HA  LYS A 135     134.608 191.494 184.732  1.00  0.00            
ATOM    898  CB  LYS A 135     135.998 190.179 185.573  1.00  0.00           C
ATOM    899  HB1 LYS A 135     136.109 189.727 186.458  1.00  0.00            
ATOM    900  HB2 LYS A 135     136.017 189.494 184.845  1.00  0.00            
ATOM    901  CG  LYS A 135     137.172 191.154 185.365  1.00  0.00           C
ATOM    902  HG1 LYS A 135     137.062 191.607 184.480  1.00  0.00            
ATOM    903  HG2 LYS A 135     137.156 191.839 186.094  1.00  0.00            
ATOM    904  CD  LYS A 135     138.533 190.439 185.389  1.00  0.00           C
ATOM    905  HD1 LYS A 135     138.585 189.884 186.219  1.00  0.00            
ATOM    906  HD2 LYS A 135     138.594 189.846 184.586  1.00  0.00            
ATOM    907  CE  LYS A 135     139.729 191.396 185.373  1.00  0.00           C
ATOM    908  HE1 LYS A 135     139.782 191.863 184.490  1.00  0.00            
ATOM    909  HE2 LYS A 135     139.635 192.073 186.103  1.00  0.00            
ATOM    910  NZ  LYS A 135     140.986 190.646 185.585  1.00  0.00           N
ATOM    911  HZ1 LYS A 135     141.759 191.280 185.573  1.00  0.00            
ATOM    912  HZ2 LYS A 135     140.951 190.180 186.469  1.00  0.00            
ATOM    913  HZ3 LYS A 135     141.098 189.970 184.857  1.00  0.00            
ATOM    914  C   LYS A 135     133.444 189.979 185.440  1.00  0.00           C
ATOM    915  O   LYS A 135     133.033 189.728 184.329  1.00  0.00           O
ATOM    916  N   MET A 136     132.760 189.486 186.479  1.00  0.00           N
ATOM    917  HN  MET A 136     133.103 189.678 187.399  1.00  0.00            
ATOM    918  CA  MET A 136     131.542 188.684 186.356  1.00  0.00           C
ATOM    919  HA  MET A 136     131.839 188.008 185.682  1.00  0.00            
ATOM    920  CB  MET A 136     131.159 187.943 187.658  1.00  0.00           C
ATOM    921  HB1 MET A 136     131.999 187.653 188.117  1.00  0.00            
ATOM    922  HB2 MET A 136     130.658 188.576 188.248  1.00  0.00            
ATOM    923  CG  MET A 136     130.276 186.696 187.410  1.00  0.00           C
ATOM    924  HG1 MET A 136     129.933 186.438 188.313  1.00  0.00            
ATOM    925  HG2 MET A 136     129.518 187.023 186.846  1.00  0.00            
ATOM    926  SD  MET A 136     131.185 185.337 186.610  1.00  0.00           S
ATOM    927  CE  MET A 136     129.811 184.388 185.908  1.00  0.00           C
ATOM    928  HE1 MET A 136     130.170 183.589 185.425  1.00  0.00            
ATOM    929  HE2 MET A 136     129.203 184.088 186.643  1.00  0.00            
ATOM    930  HE3 MET A 136     129.301 184.963 185.268  1.00  0.00            
ATOM    931  C   MET A 136     130.359 189.414 185.720  1.00  0.00           C
ATOM    932  O   MET A 136     129.507 188.792 185.080  1.00  0.00           O
ATOM    933  N   VAL A 137     130.313 190.762 185.781  1.00  0.00           N
ATOM    934  HN  VAL A 137     130.866 191.234 186.468  1.00  0.00            
ATOM    935  CA  VAL A 137     129.482 191.555 184.876  1.00  0.00           C
ATOM    936  HA  VAL A 137     128.556 191.218 185.046  1.00  0.00            
ATOM    937  CB  VAL A 137     129.496 193.054 185.218  1.00  0.00           C
ATOM    938  HB  VAL A 137     130.452 193.348 185.231  1.00  0.00            
ATOM    939  CG1 VAL A 137     128.754 193.905 184.168  1.00  0.00           C
ATOM    940 1HG1 VAL A 137     128.791 194.868 184.434  1.00  0.00            
ATOM    941 2HG1 VAL A 137     129.190 193.788 183.276  1.00  0.00            
ATOM    942 3HG1 VAL A 137     127.800 193.610 184.114  1.00  0.00            
ATOM    943  CG2 VAL A 137     128.830 193.265 186.591  1.00  0.00           C
ATOM    944 1HG2 VAL A 137     128.836 194.239 186.818  1.00  0.00            
ATOM    945 2HG2 VAL A 137     127.886 192.937 186.558  1.00  0.00            
ATOM    946 3HG2 VAL A 137     129.335 192.756 187.288  1.00  0.00            
ATOM    947  C   VAL A 137     129.853 191.291 183.406  1.00  0.00           C
ATOM    948  O   VAL A 137     128.997 190.957 182.602  1.00  0.00           O
ATOM    949  N   ALA A 138     131.133 191.323 182.996  1.00  0.00           N
ATOM    950  HN  ALA A 138     131.834 191.673 183.617  1.00  0.00            
ATOM    951  CA  ALA A 138     131.528 190.860 181.666  1.00  0.00           C
ATOM    952  HA  ALA A 138     130.762 191.172 181.103  1.00  0.00            
ATOM    953  CB  ALA A 138     132.821 191.565 181.212  1.00  0.00           C
ATOM    954  HB1 ALA A 138     133.077 191.238 180.302  1.00  0.00            
ATOM    955  HB2 ALA A 138     132.669 192.553 181.180  1.00  0.00            
ATOM    956  HB3 ALA A 138     133.556 191.362 181.859  1.00  0.00            
ATOM    957  C   ALA A 138     131.522 189.329 181.446  1.00  0.00           C
ATOM    958  O   ALA A 138     130.959 188.842 180.479  1.00  0.00           O
ATOM    959  N   LEU A 139     132.071 188.505 182.344  1.00  0.00           N
ATOM    960  HN  LEU A 139     132.422 188.947 183.170  1.00  0.00            
ATOM    961  CA  LEU A 139     132.235 187.046 182.296  1.00  0.00           C
ATOM    962  HA  LEU A 139     132.703 186.825 181.440  1.00  0.00            
ATOM    963  CB  LEU A 139     133.052 186.634 183.557  1.00  0.00           C
ATOM    964  HB1 LEU A 139     133.772 187.319 183.672  1.00  0.00            
ATOM    965  HB2 LEU A 139     132.425 186.676 184.335  1.00  0.00            
ATOM    966  CG  LEU A 139     133.747 185.261 183.637  1.00  0.00           C
ATOM    967  HG  LEU A 139     133.032 184.573 183.515  1.00  0.00            
ATOM    968  CD1 LEU A 139     134.781 184.996 182.540  1.00  0.00           C
ATOM    969 1HD1 LEU A 139     135.179 184.088 182.669  1.00  0.00            
ATOM    970 2HD1 LEU A 139     134.337 185.041 181.645  1.00  0.00            
ATOM    971 3HD1 LEU A 139     135.503 185.686 182.589  1.00  0.00            
ATOM    972  CD2 LEU A 139     134.466 185.171 184.995  1.00  0.00           C
ATOM    973 1HD2 LEU A 139     134.926 184.286 185.071  1.00  0.00            
ATOM    974 2HD2 LEU A 139     135.142 185.905 185.064  1.00  0.00            
ATOM    975 3HD2 LEU A 139     133.797 185.263 185.733  1.00  0.00            
ATOM    976  C   LEU A 139     130.903 186.319 182.228  1.00  0.00           C
ATOM    977  O   LEU A 139     130.741 185.374 181.464  1.00  0.00           O
ATOM    978  N   GLY A 140     129.899 186.772 183.021  1.00  0.00           N
ATOM    979  HN  GLY A 140     130.097 187.499 183.678  1.00  0.00            
ATOM    980  CA  GLY A 140     128.542 186.240 182.953  1.00  0.00           C
ATOM    981  HA1 GLY A 140     128.618 185.253 182.814  1.00  0.00            
ATOM    982  HA2 GLY A 140     128.109 186.420 183.836  1.00  0.00            
ATOM    983  C   GLY A 140     127.674 186.816 181.863  1.00  0.00           C
ATOM    984  O   GLY A 140     127.042 186.073 181.122  1.00  0.00           O
ATOM    985  N   ILE A 141     127.593 188.158 181.738  1.00  0.00           N
ATOM    986  HN  ILE A 141     128.173 188.731 182.316  1.00  0.00            
ATOM    987  CA  ILE A 141     126.686 188.806 180.786  1.00  0.00           C
ATOM    988  HA  ILE A 141     125.919 188.167 180.730  1.00  0.00            
ATOM    989  CB  ILE A 141     126.224 190.173 181.310  1.00  0.00           C
ATOM    990  HB  ILE A 141     127.053 190.688 181.528  1.00  0.00            
ATOM    991  CG2 ILE A 141     125.458 190.985 180.245  1.00  0.00           C
ATOM    992 1HG2 ILE A 141     125.179 191.864 180.633  1.00  0.00            
ATOM    993 2HG2 ILE A 141     126.051 191.142 179.455  1.00  0.00            
ATOM    994 3HG2 ILE A 141     124.647 190.475 179.957  1.00  0.00            
ATOM    995  CG1 ILE A 141     125.377 190.012 182.596  1.00  0.00           C
ATOM    996 1HG1 ILE A 141     124.474 189.668 182.339  1.00  0.00            
ATOM    997 2HG1 ILE A 141     125.829 189.348 183.191  1.00  0.00            
ATOM    998  CD  ILE A 141     125.183 191.311 183.392  1.00  0.00           C
ATOM    999  HD1 ILE A 141     124.629 191.125 184.203  1.00  0.00            
ATOM   1000  HD2 ILE A 141     126.075 191.667 183.672  1.00  0.00            
ATOM   1001  HD3 ILE A 141     124.719 191.987 182.819  1.00  0.00            
ATOM   1002  C   ILE A 141     127.269 188.944 179.385  1.00  0.00           C
ATOM   1003  O   ILE A 141     126.599 188.694 178.385  1.00  0.00           O
ATOM   1004  N   PHE A 142     128.539 189.355 179.255  1.00  0.00           N
ATOM   1005  HN  PHE A 142     129.104 189.429 180.077  1.00  0.00            
ATOM   1006  CA  PHE A 142     129.132 189.699 177.969  1.00  0.00           C
ATOM   1007  HA  PHE A 142     128.344 189.767 177.357  1.00  0.00            
ATOM   1008  CB  PHE A 142     129.941 191.012 178.123  1.00  0.00           C
ATOM   1009  HB1 PHE A 142     130.533 190.948 178.926  1.00  0.00            
ATOM   1010  HB2 PHE A 142     130.500 191.158 177.307  1.00  0.00            
ATOM   1011  CG  PHE A 142     129.036 192.203 178.296  1.00  0.00           C
ATOM   1012  CD1 PHE A 142     128.400 192.747 177.169  1.00  0.00           C
ATOM   1013  HD1 PHE A 142     128.532 192.321 176.274  1.00  0.00            
ATOM   1014  CE1 PHE A 142     127.583 193.879 177.284  1.00  0.00           C
ATOM   1015  HE1 PHE A 142     127.134 194.256 176.474  1.00  0.00            
ATOM   1016  CZ  PHE A 142     127.395 194.482 178.534  1.00  0.00           C
ATOM   1017  HZ  PHE A 142     126.812 195.290 178.617  1.00  0.00            
ATOM   1018  CD2 PHE A 142     128.835 192.818 179.545  1.00  0.00           C
ATOM   1019  HD2 PHE A 142     129.277 192.439 180.358  1.00  0.00            
ATOM   1020  CE2 PHE A 142     128.024 193.953 179.666  1.00  0.00           C
ATOM   1021  HE2 PHE A 142     127.895 194.384 180.559  1.00  0.00            
ATOM   1022  C   PHE A 142     130.081 188.630 177.434  1.00  0.00           C
ATOM   1023  O   PHE A 142     130.646 188.753 176.343  1.00  0.00           O
ATOM   1024  N   GLY A 143     130.274 187.530 178.182  1.00  0.00           N
ATOM   1025  HN  GLY A 143     129.672 187.394 178.969  1.00  0.00            
ATOM   1026  CA  GLY A 143     131.293 186.524 177.931  1.00  0.00           C
ATOM   1027  HA1 GLY A 143     131.224 185.859 178.675  1.00  0.00            
ATOM   1028  HA2 GLY A 143     131.050 186.084 177.067  1.00  0.00            
ATOM   1029  C   GLY A 143     132.732 187.006 177.842  1.00  0.00           C
ATOM   1030  O   GLY A 143     133.209 187.842 178.603  1.00  0.00           O
ATOM   1031  N   LYS A 144     133.510 186.413 176.919  1.00  0.00           N
ATOM   1032  HN  LYS A 144     133.077 185.922 176.163  1.00  0.00            
ATOM   1033  CA  LYS A 144     134.957 186.464 176.988  1.00  0.00           C
ATOM   1034  HA  LYS A 144     135.105 186.867 177.891  1.00  0.00            
ATOM   1035  CB  LYS A 144     135.503 185.038 176.809  1.00  0.00           C
ATOM   1036  HB1 LYS A 144     136.498 185.068 176.904  1.00  0.00            
ATOM   1037  HB2 LYS A 144     135.117 184.461 177.528  1.00  0.00            
ATOM   1038  CG  LYS A 144     135.167 184.405 175.451  1.00  0.00           C
ATOM   1039  HG1 LYS A 144     134.175 184.379 175.328  1.00  0.00            
ATOM   1040  HG2 LYS A 144     135.579 184.945 174.717  1.00  0.00            
ATOM   1041  CD  LYS A 144     135.720 182.985 175.407  1.00  0.00           C
ATOM   1042  HD1 LYS A 144     136.706 183.031 175.569  1.00  0.00            
ATOM   1043  HD2 LYS A 144     135.286 182.460 176.139  1.00  0.00            
ATOM   1044  CE  LYS A 144     135.494 182.242 174.101  1.00  0.00           C
ATOM   1045  HE1 LYS A 144     134.516 182.123 173.927  1.00  0.00            
ATOM   1046  HE2 LYS A 144     135.910 182.735 173.337  1.00  0.00            
ATOM   1047  NZ  LYS A 144     136.133 180.922 174.240  1.00  0.00           N
ATOM   1048  HZ1 LYS A 144     136.006 180.400 173.397  1.00  0.00            
ATOM   1049  HZ2 LYS A 144     137.110 181.042 174.414  1.00  0.00            
ATOM   1050  HZ3 LYS A 144     135.716 180.429 175.004  1.00  0.00            
ATOM   1051  C   LYS A 144     135.658 187.395 176.013  1.00  0.00           C
ATOM   1052  O   LYS A 144     136.882 187.401 175.907  1.00  0.00           O
ATOM   1053  N   LYS A 145     134.917 188.225 175.266  1.00  0.00           N
ATOM   1054  HN  LYS A 145     133.948 188.340 175.484  1.00  0.00            
ATOM   1055  CA  LYS A 145     135.482 188.964 174.145  1.00  0.00           C
ATOM   1056  HA  LYS A 145     136.078 188.279 173.726  1.00  0.00            
ATOM   1057  CB  LYS A 145     134.338 189.480 173.248  1.00  0.00           C
ATOM   1058  HB1 LYS A 145     133.725 190.040 173.805  1.00  0.00            
ATOM   1059  HB2 LYS A 145     134.733 190.040 172.520  1.00  0.00            
ATOM   1060  CG  LYS A 145     133.513 188.360 172.601  1.00  0.00           C
ATOM   1061  HG1 LYS A 145     134.120 187.786 172.051  1.00  0.00            
ATOM   1062  HG2 LYS A 145     133.095 187.807 173.322  1.00  0.00            
ATOM   1063  CD  LYS A 145     132.406 188.926 171.699  1.00  0.00           C
ATOM   1064  HD1 LYS A 145     131.794 189.487 172.256  1.00  0.00            
ATOM   1065  HD2 LYS A 145     132.827 189.493 170.992  1.00  0.00            
ATOM   1066  CE  LYS A 145     131.579 187.835 171.018  1.00  0.00           C
ATOM   1067  HE1 LYS A 145     132.161 187.286 170.418  1.00  0.00            
ATOM   1068  HE2 LYS A 145     131.156 187.244 171.705  1.00  0.00            
ATOM   1069  NZ  LYS A 145     130.513 188.458 170.206  1.00  0.00           N
ATOM   1070  HZ1 LYS A 145     129.973 187.744 169.761  1.00  0.00            
ATOM   1071  HZ2 LYS A 145     129.920 189.005 170.797  1.00  0.00            
ATOM   1072  HZ3 LYS A 145     130.925 189.047 169.510  1.00  0.00            
ATOM   1073  C   LYS A 145     136.341 190.163 174.518  1.00  0.00           C
ATOM   1074  O   LYS A 145     137.145 190.635 173.721  1.00  0.00           O
ATOM   1075  N   CYS A 146     136.199 190.672 175.751  1.00  0.00           N
ATOM   1076  HN  CYS A 146     135.543 190.242 176.371  1.00  0.00            
ATOM   1077  CA  CYS A 146     136.954 191.819 176.229  1.00  0.00           C
ATOM   1078  HA  CYS A 146     137.262 192.276 175.395  1.00  0.00            
ATOM   1079  CB  CYS A 146     136.062 192.732 177.108  1.00  0.00           C
ATOM   1080  HB1 CYS A 146     135.796 192.168 177.890  1.00  0.00            
ATOM   1081  HB2 CYS A 146     136.663 193.469 177.418  1.00  0.00            
ATOM   1082  SG  CYS A 146     134.616 193.361 176.186  1.00  0.00           S
ATOM   1083  HG1 CYS A 146     134.067 193.944 176.785  1.00  0.00            
ATOM   1084  C   CYS A 146     138.147 191.381 177.056  1.00  0.00           C
ATOM   1085  O   CYS A 146     138.798 192.191 177.718  1.00  0.00           O
ATOM   1086  N   TYR A 147     138.459 190.074 177.070  1.00  0.00           N
ATOM   1087  HN  TYR A 147     137.966 189.455 176.458  1.00  0.00            
ATOM   1088  CA  TYR A 147     139.478 189.530 177.934  1.00  0.00           C
ATOM   1089  HA  TYR A 147     139.634 190.308 178.542  1.00  0.00            
ATOM   1090  CB  TYR A 147     138.973 188.256 178.650  1.00  0.00           C
ATOM   1091  HB1 TYR A 147     138.650 187.596 177.972  1.00  0.00            
ATOM   1092  HB2 TYR A 147     139.718 187.852 179.181  1.00  0.00            
ATOM   1093  CG  TYR A 147     137.839 188.569 179.585  1.00  0.00           C
ATOM   1094  CD1 TYR A 147     137.834 189.722 180.398  1.00  0.00           C
ATOM   1095  HD1 TYR A 147     138.579 190.385 180.322  1.00  0.00            
ATOM   1096  CE1 TYR A 147     136.800 189.947 181.307  1.00  0.00           C
ATOM   1097  HE1 TYR A 147     136.786 190.777 181.864  1.00  0.00            
ATOM   1098  CZ  TYR A 147     135.792 189.004 181.427  1.00  0.00           C
ATOM   1099  OH  TYR A 147     134.820 189.215 182.378  1.00  0.00           O
ATOM   1100  HH  TYR A 147     134.162 188.463 182.355  1.00  0.00            
ATOM   1101  CD2 TYR A 147     136.796 187.637 179.733  1.00  0.00           C
ATOM   1102  HD2 TYR A 147     136.796 186.805 179.178  1.00  0.00            
ATOM   1103  CE2 TYR A 147     135.761 187.858 180.644  1.00  0.00           C
ATOM   1104  HE2 TYR A 147     135.011 187.202 180.731  1.00  0.00            
ATOM   1105  C   TYR A 147     140.790 189.206 177.258  1.00  0.00           C
ATOM   1106  O   TYR A 147     140.875 188.810 176.100  1.00  0.00           O
ATOM   1107  N   LEU A 148     141.874 189.353 178.044  1.00  0.00           N
ATOM   1108  HN  LEU A 148     141.728 189.731 178.958  1.00  0.00            
ATOM   1109  CA  LEU A 148     143.234 189.010 177.679  1.00  0.00           C
ATOM   1110  HA  LEU A 148     143.370 189.512 176.825  1.00  0.00            
ATOM   1111  CB  LEU A 148     144.183 189.414 178.829  1.00  0.00           C
ATOM   1112  HB1 LEU A 148     143.874 188.954 179.662  1.00  0.00            
ATOM   1113  HB2 LEU A 148     145.103 189.099 178.596  1.00  0.00            
ATOM   1114  CG  LEU A 148     144.260 190.922 179.123  1.00  0.00           C
ATOM   1115  HG  LEU A 148     143.335 191.277 179.263  1.00  0.00            
ATOM   1116  CD1 LEU A 148     145.091 191.140 180.394  1.00  0.00           C
ATOM   1117 1HD1 LEU A 148     145.146 192.119 180.592  1.00  0.00            
ATOM   1118 2HD1 LEU A 148     144.657 190.668 181.161  1.00  0.00            
ATOM   1119 3HD1 LEU A 148     146.012 190.775 180.257  1.00  0.00            
ATOM   1120  CD2 LEU A 148     144.864 191.691 177.941  1.00  0.00           C
ATOM   1121 1HD2 LEU A 148     144.901 192.666 178.161  1.00  0.00            
ATOM   1122 2HD2 LEU A 148     145.788 191.355 177.762  1.00  0.00            
ATOM   1123 3HD2 LEU A 148     144.296 191.554 177.129  1.00  0.00            
ATOM   1124  C   LEU A 148     143.445 187.525 177.420  1.00  0.00           C
ATOM   1125  O   LEU A 148     144.161 187.126 176.504  1.00  0.00           O
ATOM   1126  N   GLY A 149     142.835 186.655 178.249  1.00  0.00           N
ATOM   1127  HN  GLY A 149     142.267 187.006 178.993  1.00  0.00            
ATOM   1128  CA  GLY A 149     142.983 185.220 178.087  1.00  0.00           C
ATOM   1129  HA1 GLY A 149     142.878 185.005 177.116  1.00  0.00            
ATOM   1130  HA2 GLY A 149     143.903 184.967 178.387  1.00  0.00            
ATOM   1131  C   GLY A 149     141.966 184.454 178.884  1.00  0.00           C
ATOM   1132  O   GLY A 149     141.952 184.505 180.111  1.00  0.00           O
ATOM   1133  N   ASP A 150     141.113 183.669 178.198  1.00  0.00           N
ATOM   1134  HN  ASP A 150     141.219 183.643 177.204  1.00  0.00            
ATOM   1135  CA  ASP A 150     140.049 182.853 178.773  1.00  0.00           C
ATOM   1136  HA  ASP A 150     139.439 183.445 179.299  1.00  0.00            
ATOM   1137  CB  ASP A 150     139.350 182.182 177.553  1.00  0.00           C
ATOM   1138  HB1 ASP A 150     139.320 182.843 176.803  1.00  0.00            
ATOM   1139  HB2 ASP A 150     139.892 181.389 177.276  1.00  0.00            
ATOM   1140  CG  ASP A 150     137.928 181.698 177.785  1.00  0.00           C
ATOM   1141  OD1 ASP A 150     137.309 182.089 178.797  1.00  0.00           O
ATOM   1142  OD2 ASP A 150     137.431 180.957 176.883  1.00  0.00           O
ATOM   1143  C   ASP A 150     140.591 181.828 179.786  1.00  0.00           C
ATOM   1144  O   ASP A 150     140.102 181.665 180.905  1.00  0.00           O
ATOM   1145  N   THR A 151     141.716 181.166 179.438  1.00  0.00           N
ATOM   1146  HN  THR A 151     142.085 181.326 178.523  1.00  0.00            
ATOM   1147  CA  THR A 151     142.431 180.232 180.305  1.00  0.00           C
ATOM   1148  HA  THR A 151     141.720 179.558 180.507  1.00  0.00            
ATOM   1149  CB  THR A 151     143.634 179.603 179.606  1.00  0.00           C
ATOM   1150  HB  THR A 151     144.335 180.305 179.477  1.00  0.00            
ATOM   1151  OG1 THR A 151     143.247 179.129 178.325  1.00  0.00           O
ATOM   1152  HG1 THR A 151     144.036 178.718 177.869  1.00  0.00            
ATOM   1153  CG2 THR A 151     144.168 178.391 180.383  1.00  0.00           C
ATOM   1154 1HG2 THR A 151     144.953 178.004 179.899  1.00  0.00            
ATOM   1155 2HG2 THR A 151     144.450 178.679 181.298  1.00  0.00            
ATOM   1156 3HG2 THR A 151     143.449 177.700 180.458  1.00  0.00            
ATOM   1157  C   THR A 151     142.926 180.858 181.592  1.00  0.00           C
ATOM   1158  O   THR A 151     142.782 180.297 182.676  1.00  0.00           O
ATOM   1159  N   TRP A 152     143.502 182.068 181.496  1.00  0.00           N
ATOM   1160  HN  TRP A 152     143.582 182.477 180.587  1.00  0.00            
ATOM   1161  CA  TRP A 152     144.015 182.819 182.625  1.00  0.00           C
ATOM   1162  HA  TRP A 152     144.538 182.133 183.131  1.00  0.00            
ATOM   1163  CB  TRP A 152     144.901 183.981 182.123  1.00  0.00           C
ATOM   1164  HB1 TRP A 152     144.400 184.502 181.432  1.00  0.00            
ATOM   1165  HB2 TRP A 152     145.128 184.579 182.892  1.00  0.00            
ATOM   1166  CG  TRP A 152     146.192 183.489 181.506  1.00  0.00           C
ATOM   1167  CD1 TRP A 152     146.620 183.501 180.206  1.00  0.00           C
ATOM   1168  HD1 TRP A 152     146.127 183.921 179.444  1.00  0.00            
ATOM   1169  NE1 TRP A 152     147.831 182.849 180.100  1.00  0.00           N
ATOM   1170  HE1 TRP A 152     148.352 182.718 179.257  1.00  0.00            
ATOM   1171  CE2 TRP A 152     148.201 182.410 181.351  1.00  0.00           C
ATOM   1172  CD2 TRP A 152     147.206 182.811 182.265  1.00  0.00           C
ATOM   1173  CE3 TRP A 152     147.314 182.521 183.625  1.00  0.00           C
ATOM   1174  HE3 TRP A 152     146.612 182.816 184.274  1.00  0.00            
ATOM   1175  CZ3 TRP A 152     148.439 181.803 184.051  1.00  0.00           C
ATOM   1176  HZ3 TRP A 152     148.548 181.589 185.022  1.00  0.00            
ATOM   1177  CZ2 TRP A 152     149.308 181.694 181.776  1.00  0.00           C
ATOM   1178  HZ2 TRP A 152     150.014 181.408 181.128  1.00  0.00            
ATOM   1179  CH2 TRP A 152     149.414 181.380 183.139  1.00  0.00           C
ATOM   1180  HH2 TRP A 152     150.196 180.847 183.464  1.00  0.00            
ATOM   1181  C   TRP A 152     142.945 183.321 183.582  1.00  0.00           C
ATOM   1182  O   TRP A 152     143.102 183.266 184.798  1.00  0.00           O
ATOM   1183  N   ASN A 153     141.799 183.782 183.052  1.00  0.00           N
ATOM   1184  HN  ASN A 153     141.732 183.844 182.056  1.00  0.00            
ATOM   1185  CA  ASN A 153     140.649 184.197 183.843  1.00  0.00           C
ATOM   1186  HA  ASN A 153     141.029 184.909 184.433  1.00  0.00            
ATOM   1187  CB  ASN A 153     139.529 184.690 182.912  1.00  0.00           C
ATOM   1188  HB1 ASN A 153     139.450 184.072 182.130  1.00  0.00            
ATOM   1189  HB2 ASN A 153     138.663 184.706 183.413  1.00  0.00            
ATOM   1190  CG  ASN A 153     139.831 186.090 182.405  1.00  0.00           C
ATOM   1191  OD1 ASN A 153     140.861 186.731 182.621  1.00  0.00           O
ATOM   1192  ND2 ASN A 153     138.814 186.632 181.707  1.00  0.00           N
ATOM   1193 1HD2 ASN A 153     137.969 186.114 181.570  1.00  0.00            
ATOM   1194 2HD2 ASN A 153     138.904 187.552 181.326  1.00  0.00            
ATOM   1195  C   ASN A 153     140.067 183.084 184.707  1.00  0.00           C
ATOM   1196  O   ASN A 153     139.667 183.297 185.850  1.00  0.00           O
ATOM   1197  N   ARG A 154     140.038 181.846 184.180  1.00  0.00           N
ATOM   1198  HN  ARG A 154     140.285 181.734 183.218  1.00  0.00            
ATOM   1199  CA  ARG A 154     139.666 180.666 184.938  1.00  0.00           C
ATOM   1200  HA  ARG A 154     138.744 180.866 185.270  1.00  0.00            
ATOM   1201  CB  ARG A 154     139.705 179.437 184.004  1.00  0.00           C
ATOM   1202  HB1 ARG A 154     139.201 179.661 183.170  1.00  0.00            
ATOM   1203  HB2 ARG A 154     140.660 179.247 183.776  1.00  0.00            
ATOM   1204  CG  ARG A 154     139.090 178.160 184.612  1.00  0.00           C
ATOM   1205  HG1 ARG A 154     139.578 177.950 185.459  1.00  0.00            
ATOM   1206  HG2 ARG A 154     138.129 178.343 184.818  1.00  0.00            
ATOM   1207  CD  ARG A 154     139.154 176.922 183.710  1.00  0.00           C
ATOM   1208  HD1 ARG A 154     140.104 176.704 183.485  1.00  0.00            
ATOM   1209  HD2 ARG A 154     138.731 176.138 184.165  1.00  0.00            
ATOM   1210  NE  ARG A 154     138.400 177.240 182.451  1.00  0.00           N
ATOM   1211  HE  ARG A 154     137.401 177.249 182.501  1.00  0.00            
ATOM   1212  CZ  ARG A 154     138.962 177.513 181.264  1.00  0.00           C
ATOM   1213  NH1 ARG A 154     138.181 177.857 180.243  1.00  0.00           N
ATOM   1214 1HH1 ARG A 154     137.190 177.909 180.367  1.00  0.00            
ATOM   1215 2HH1 ARG A 154     138.585 178.063 179.352  1.00  0.00            
ATOM   1216  NH2 ARG A 154     140.276 177.466 181.080  1.00  0.00           N
ATOM   1217 1HH2 ARG A 154     140.879 177.221 181.839  1.00  0.00            
ATOM   1218 2HH2 ARG A 154     140.663 177.675 180.182  1.00  0.00            
ATOM   1219  C   ARG A 154     140.561 180.432 186.159  1.00  0.00           C
ATOM   1220  O   ARG A 154     140.099 180.041 187.229  1.00  0.00           O
ATOM   1221  N   LEU A 155     141.878 180.696 186.026  1.00  0.00           N
ATOM   1222  HN  LEU A 155     142.220 180.950 185.121  1.00  0.00            
ATOM   1223  CA  LEU A 155     142.828 180.632 187.126  1.00  0.00           C
ATOM   1224  HA  LEU A 155     142.657 179.738 187.541  1.00  0.00            
ATOM   1225  CB  LEU A 155     144.279 180.723 186.580  1.00  0.00           C
ATOM   1226  HB1 LEU A 155     144.313 180.217 185.718  1.00  0.00            
ATOM   1227  HB2 LEU A 155     144.480 181.687 186.409  1.00  0.00            
ATOM   1228  CG  LEU A 155     145.398 180.167 187.492  1.00  0.00           C
ATOM   1229  HG  LEU A 155     145.117 179.240 187.742  1.00  0.00            
ATOM   1230  CD1 LEU A 155     146.734 180.165 186.748  1.00  0.00           C
ATOM   1231 1HD1 LEU A 155     147.449 179.804 187.347  1.00  0.00            
ATOM   1232 2HD1 LEU A 155     146.661 179.591 185.933  1.00  0.00            
ATOM   1233 3HD1 LEU A 155     146.966 181.099 186.478  1.00  0.00            
ATOM   1234  CD2 LEU A 155     145.587 180.954 188.786  1.00  0.00           C
ATOM   1235 1HD2 LEU A 155     146.322 180.541 189.323  1.00  0.00            
ATOM   1236 2HD2 LEU A 155     145.825 181.901 188.569  1.00  0.00            
ATOM   1237 3HD2 LEU A 155     144.738 180.936 189.314  1.00  0.00            
ATOM   1238  C   LEU A 155     142.555 181.671 188.218  1.00  0.00           C
ATOM   1239  O   LEU A 155     142.519 181.330 189.400  1.00  0.00           O
ATOM   1240  N   ASP A 156     142.260 182.944 187.864  1.00  0.00           N
ATOM   1241  HN  ASP A 156     142.299 183.190 186.895  1.00  0.00            
ATOM   1242  CA  ASP A 156     141.886 183.979 188.831  1.00  0.00           C
ATOM   1243  HA  ASP A 156     142.694 184.047 189.416  1.00  0.00            
ATOM   1244  CB  ASP A 156     141.574 185.342 188.123  1.00  0.00           C
ATOM   1245  HB1 ASP A 156     141.295 185.152 187.182  1.00  0.00            
ATOM   1246  HB2 ASP A 156     140.822 185.786 188.610  1.00  0.00            
ATOM   1247  CG  ASP A 156     142.720 186.346 188.057  1.00  0.00           C
ATOM   1248  OD1 ASP A 156     143.769 186.171 188.718  1.00  0.00           O
ATOM   1249  OD2 ASP A 156     142.556 187.391 187.358  1.00  0.00           O
ATOM   1250  C   ASP A 156     140.662 183.553 189.664  1.00  0.00           C
ATOM   1251  O   ASP A 156     140.669 183.691 190.889  1.00  0.00           O
ATOM   1252  N   PHE A 157     139.623 182.950 189.027  1.00  0.00           N
ATOM   1253  HN  PHE A 157     139.648 182.911 188.028  1.00  0.00            
ATOM   1254  CA  PHE A 157     138.472 182.355 189.703  1.00  0.00           C
ATOM   1255  HA  PHE A 157     138.112 183.103 190.261  1.00  0.00            
ATOM   1256  CB  PHE A 157     137.424 181.871 188.650  1.00  0.00           C
ATOM   1257  HB1 PHE A 157     137.198 182.630 188.039  1.00  0.00            
ATOM   1258  HB2 PHE A 157     137.816 181.121 188.118  1.00  0.00            
ATOM   1259  CG  PHE A 157     136.133 181.374 189.262  1.00  0.00           C
ATOM   1260  CD1 PHE A 157     136.047 180.068 189.774  1.00  0.00           C
ATOM   1261  HD1 PHE A 157     136.824 179.447 189.677  1.00  0.00            
ATOM   1262  CE1 PHE A 157     134.885 179.627 190.419  1.00  0.00           C
ATOM   1263  HE1 PHE A 157     134.840 178.699 190.790  1.00  0.00            
ATOM   1264  CZ  PHE A 157     133.787 180.485 190.544  1.00  0.00           C
ATOM   1265  HZ  PHE A 157     132.968 180.182 191.031  1.00  0.00            
ATOM   1266  CD2 PHE A 157     134.999 182.200 189.332  1.00  0.00           C
ATOM   1267  HD2 PHE A 157     135.021 183.107 188.910  1.00  0.00            
ATOM   1268  CE2 PHE A 157     133.837 181.768 189.986  1.00  0.00           C
ATOM   1269  HE2 PHE A 157     133.045 182.375 190.054  1.00  0.00            
ATOM   1270  C   PHE A 157     138.859 181.227 190.673  1.00  0.00           C
ATOM   1271  O   PHE A 157     138.340 181.128 191.783  1.00  0.00           O
ATOM   1272  N   PHE A 158     139.807 180.351 190.300  1.00  0.00           N
ATOM   1273  HN  PHE A 158     140.192 180.429 189.381  1.00  0.00            
ATOM   1274  CA  PHE A 158     140.300 179.293 191.172  1.00  0.00           C
ATOM   1275  HA  PHE A 158     139.464 178.844 191.487  1.00  0.00            
ATOM   1276  CB  PHE A 158     141.189 178.304 190.351  1.00  0.00           C
ATOM   1277  HB1 PHE A 158     140.612 177.827 189.688  1.00  0.00            
ATOM   1278  HB2 PHE A 158     141.890 178.828 189.867  1.00  0.00            
ATOM   1279  CG  PHE A 158     141.901 177.248 191.166  1.00  0.00           C
ATOM   1280  CD1 PHE A 158     141.258 176.573 192.218  1.00  0.00           C
ATOM   1281  HD1 PHE A 158     140.284 176.727 192.382  1.00  0.00            
ATOM   1282  CE1 PHE A 158     141.966 175.688 193.039  1.00  0.00           C
ATOM   1283  HE1 PHE A 158     141.504 175.232 193.800  1.00  0.00            
ATOM   1284  CZ  PHE A 158     143.322 175.442 192.793  1.00  0.00           C
ATOM   1285  HZ  PHE A 158     143.836 174.829 193.393  1.00  0.00            
ATOM   1286  CD2 PHE A 158     143.245 176.945 190.891  1.00  0.00           C
ATOM   1287  HD2 PHE A 158     143.697 177.368 190.106  1.00  0.00            
ATOM   1288  CE2 PHE A 158     143.958 176.055 191.706  1.00  0.00           C
ATOM   1289  HE2 PHE A 158     144.919 175.858 191.512  1.00  0.00            
ATOM   1290  C   PHE A 158     140.987 179.806 192.457  1.00  0.00           C
ATOM   1291  O   PHE A 158     140.752 179.299 193.554  1.00  0.00           O
ATOM   1292  N   ILE A 159     141.838 180.847 192.383  1.00  0.00           N
ATOM   1293  HN  ILE A 159     142.026 181.267 191.495  1.00  0.00            
ATOM   1294  CA  ILE A 159     142.493 181.374 193.584  1.00  0.00           C
ATOM   1295  HA  ILE A 159     142.842 180.528 193.987  1.00  0.00            
ATOM   1296  CB  ILE A 159     143.679 182.300 193.293  1.00  0.00           C
ATOM   1297  HB  ILE A 159     143.329 183.183 192.980  1.00  0.00            
ATOM   1298  CG2 ILE A 159     144.510 182.491 194.586  1.00  0.00           C
ATOM   1299 1HG2 ILE A 159     145.285 183.095 194.398  1.00  0.00            
ATOM   1300 2HG2 ILE A 159     143.934 182.898 195.295  1.00  0.00            
ATOM   1301 3HG2 ILE A 159     144.848 181.603 194.899  1.00  0.00            
ATOM   1302  CG1 ILE A 159     144.566 181.695 192.184  1.00  0.00           C
ATOM   1303 1HG1 ILE A 159     144.852 180.781 192.472  1.00  0.00            
ATOM   1304 2HG1 ILE A 159     144.022 181.626 191.348  1.00  0.00            
ATOM   1305  CD  ILE A 159     145.824 182.503 191.862  1.00  0.00           C
ATOM   1306  HD1 ILE A 159     146.339 182.044 191.138  1.00  0.00            
ATOM   1307  HD2 ILE A 159     145.563 183.419 191.557  1.00  0.00            
ATOM   1308  HD3 ILE A 159     146.393 182.574 192.681  1.00  0.00            
ATOM   1309  C   ILE A 159     141.525 182.036 194.571  1.00  0.00           C
ATOM   1310  O   ILE A 159     141.627 181.871 195.787  1.00  0.00           O
ATOM   1311  N   VAL A 160     140.537 182.816 194.088  1.00  0.00           N
ATOM   1312  HN  VAL A 160     140.498 182.982 193.103  1.00  0.00            
ATOM   1313  CA  VAL A 160     139.519 183.430 194.942  1.00  0.00           C
ATOM   1314  HA  VAL A 160     140.062 183.876 195.653  1.00  0.00            
ATOM   1315  CB  VAL A 160     138.729 184.483 194.178  1.00  0.00           C
ATOM   1316  HB  VAL A 160     139.397 185.174 193.901  1.00  0.00            
ATOM   1317  CG1 VAL A 160     138.081 183.872 192.945  1.00  0.00           C
ATOM   1318 1HG1 VAL A 160     137.567 184.576 192.455  1.00  0.00            
ATOM   1319 2HG1 VAL A 160     138.790 183.499 192.346  1.00  0.00            
ATOM   1320 3HG1 VAL A 160     137.461 183.139 193.223  1.00  0.00            
ATOM   1321  CG2 VAL A 160     137.660 185.187 195.031  1.00  0.00           C
ATOM   1322 1HG2 VAL A 160     137.180 185.863 194.472  1.00  0.00            
ATOM   1323 2HG2 VAL A 160     137.006 184.511 195.371  1.00  0.00            
ATOM   1324 3HG2 VAL A 160     138.099 185.645 195.804  1.00  0.00            
ATOM   1325  C   VAL A 160     138.617 182.437 195.677  1.00  0.00           C
ATOM   1326  O   VAL A 160     138.370 182.599 196.872  1.00  0.00           O
ATOM   1327  N   ILE A 161     138.142 181.347 195.030  1.00  0.00           N
ATOM   1328  HN  ILE A 161     138.343 181.236 194.057  1.00  0.00            
ATOM   1329  CA  ILE A 161     137.342 180.325 195.711  1.00  0.00           C
ATOM   1330  HA  ILE A 161     136.615 180.892 196.097  1.00  0.00            
ATOM   1331  CB  ILE A 161     136.712 179.290 194.778  1.00  0.00           C
ATOM   1332  HB  ILE A 161     136.296 178.566 195.328  1.00  0.00            
ATOM   1333  CG2 ILE A 161     135.631 180.003 193.942  1.00  0.00           C
ATOM   1334 1HG2 ILE A 161     135.202 179.346 193.322  1.00  0.00            
ATOM   1335 2HG2 ILE A 161     134.938 180.387 194.552  1.00  0.00            
ATOM   1336 3HG2 ILE A 161     136.052 180.738 193.410  1.00  0.00            
ATOM   1337  CG1 ILE A 161     137.756 178.576 193.896  1.00  0.00           C
ATOM   1338 1HG1 ILE A 161     138.253 179.271 193.377  1.00  0.00            
ATOM   1339 2HG1 ILE A 161     138.392 178.090 194.496  1.00  0.00            
ATOM   1340  CD  ILE A 161     137.187 177.564 192.899  1.00  0.00           C
ATOM   1341  HD1 ILE A 161     137.935 177.155 192.376  1.00  0.00            
ATOM   1342  HD2 ILE A 161     136.696 176.847 193.395  1.00  0.00            
ATOM   1343  HD3 ILE A 161     136.558 178.028 192.275  1.00  0.00            
ATOM   1344  C   ILE A 161     138.089 179.623 196.838  1.00  0.00           C
ATOM   1345  O   ILE A 161     137.542 179.397 197.917  1.00  0.00           O
ATOM   1346  N   ALA A 162     139.387 179.314 196.640  1.00  0.00           N
ATOM   1347  HN  ALA A 162     139.781 179.487 195.738  1.00  0.00            
ATOM   1348  CA  ALA A 162     140.240 178.746 197.660  1.00  0.00           C
ATOM   1349  HA  ALA A 162     139.757 177.927 197.970  1.00  0.00            
ATOM   1350  CB  ALA A 162     141.602 178.432 197.022  1.00  0.00           C
ATOM   1351  HB1 ALA A 162     142.210 178.037 197.711  1.00  0.00            
ATOM   1352  HB2 ALA A 162     141.477 177.780 196.274  1.00  0.00            
ATOM   1353  HB3 ALA A 162     142.005 179.275 196.665  1.00  0.00            
ATOM   1354  C   ALA A 162     140.410 179.644 198.882  1.00  0.00           C
ATOM   1355  O   ALA A 162     140.313 179.195 200.021  1.00  0.00           O
ATOM   1356  N   GLY A 163     140.609 180.961 198.672  1.00  0.00           N
ATOM   1357  HN  GLY A 163     140.693 181.291 197.732  1.00  0.00            
ATOM   1358  CA  GLY A 163     140.707 181.923 199.765  1.00  0.00           C
ATOM   1359  HA1 GLY A 163     141.365 181.556 200.422  1.00  0.00            
ATOM   1360  HA2 GLY A 163     141.063 182.774 199.378  1.00  0.00            
ATOM   1361  C   GLY A 163     139.412 182.221 200.487  1.00  0.00           C
ATOM   1362  O   GLY A 163     139.410 182.517 201.680  1.00  0.00           O
ATOM   1363  N   MET A 164     138.249 182.139 199.807  1.00  0.00           N
ATOM   1364  HN  MET A 164     138.272 182.031 198.813  1.00  0.00            
ATOM   1365  CA  MET A 164     136.959 182.204 200.485  1.00  0.00           C
ATOM   1366  HA  MET A 164     137.055 183.032 201.038  1.00  0.00            
ATOM   1367  CB  MET A 164     135.759 182.352 199.512  1.00  0.00           C
ATOM   1368  HB1 MET A 164     136.050 182.065 198.599  1.00  0.00            
ATOM   1369  HB2 MET A 164     135.017 181.760 199.827  1.00  0.00            
ATOM   1370  CG  MET A 164     135.223 183.794 199.419  1.00  0.00           C
ATOM   1371  HG1 MET A 164     135.376 184.183 200.328  1.00  0.00            
ATOM   1372  HG2 MET A 164     135.821 184.247 198.758  1.00  0.00            
ATOM   1373  SD  MET A 164     133.475 183.879 198.927  1.00  0.00           S
ATOM   1374  CE  MET A 164     133.176 185.523 199.638  1.00  0.00           C
ATOM   1375  HE1 MET A 164     132.225 185.788 199.477  1.00  0.00            
ATOM   1376  HE2 MET A 164     133.353 185.498 200.622  1.00  0.00            
ATOM   1377  HE3 MET A 164     133.785 186.189 199.207  1.00  0.00            
ATOM   1378  C   MET A 164     136.739 181.000 201.387  1.00  0.00           C
ATOM   1379  O   MET A 164     136.285 181.123 202.522  1.00  0.00           O
ATOM   1380  N   LEU A 165     137.107 179.793 200.908  1.00  0.00           N
ATOM   1381  HN  LEU A 165     137.383 179.725 199.949  1.00  0.00            
ATOM   1382  CA  LEU A 165     137.122 178.589 201.717  1.00  0.00           C
ATOM   1383  HA  LEU A 165     136.205 178.499 202.104  1.00  0.00            
ATOM   1384  CB  LEU A 165     137.455 177.375 200.803  1.00  0.00           C
ATOM   1385  HB1 LEU A 165     136.857 177.428 200.003  1.00  0.00            
ATOM   1386  HB2 LEU A 165     138.408 177.469 200.514  1.00  0.00            
ATOM   1387  CG  LEU A 165     137.295 175.957 201.402  1.00  0.00           C
ATOM   1388  HG  LEU A 165     136.434 175.965 201.911  1.00  0.00            
ATOM   1389  CD1 LEU A 165     137.277 174.904 200.283  1.00  0.00           C
ATOM   1390 1HD1 LEU A 165     137.173 173.994 200.684  1.00  0.00            
ATOM   1391 2HD1 LEU A 165     136.511 175.086 199.666  1.00  0.00            
ATOM   1392 3HD1 LEU A 165     138.135 174.947 199.771  1.00  0.00            
ATOM   1393  CD2 LEU A 165     138.421 175.580 202.371  1.00  0.00           C
ATOM   1394 1HD2 LEU A 165     138.263 174.658 202.723  1.00  0.00            
ATOM   1395 2HD2 LEU A 165     139.298 175.608 201.890  1.00  0.00            
ATOM   1396 3HD2 LEU A 165     138.437 176.229 203.132  1.00  0.00            
ATOM   1397  C   LEU A 165     138.073 178.724 202.904  1.00  0.00           C
ATOM   1398  O   LEU A 165     137.694 178.425 204.032  1.00  0.00           O
ATOM   1399  N   GLU A 166     139.294 179.257 202.697  1.00  0.00           N
ATOM   1400  HN  GLU A 166     139.521 179.535 201.764  1.00  0.00            
ATOM   1401  CA  GLU A 166     140.310 179.461 203.723  1.00  0.00           C
ATOM   1402  HA  GLU A 166     140.486 178.541 204.073  1.00  0.00            
ATOM   1403  CB  GLU A 166     141.559 180.113 203.081  1.00  0.00           C
ATOM   1404  HB1 GLU A 166     141.901 179.497 202.371  1.00  0.00            
ATOM   1405  HB2 GLU A 166     141.279 180.978 202.665  1.00  0.00            
ATOM   1406  CG  GLU A 166     142.718 180.407 204.055  1.00  0.00           C
ATOM   1407  HG1 GLU A 166     142.434 181.131 204.684  1.00  0.00            
ATOM   1408  HG2 GLU A 166     142.922 179.576 204.573  1.00  0.00            
ATOM   1409  CD  GLU A 166     143.994 180.858 203.352  1.00  0.00           C
ATOM   1410  OE1 GLU A 166     143.952 181.428 202.218  1.00  0.00           O
ATOM   1411  OE2 GLU A 166     145.071 180.659 203.973  1.00  0.00           O
ATOM   1412  C   GLU A 166     139.834 180.280 204.909  1.00  0.00           C
ATOM   1413  O   GLU A 166     139.959 179.856 206.054  1.00  0.00           O
ATOM   1414  N   TYR A 167     139.152 181.412 204.658  1.00  0.00           N
ATOM   1415  HN  TYR A 167     139.048 181.712 203.710  1.00  0.00            
ATOM   1416  CA  TYR A 167     138.560 182.215 205.716  1.00  0.00           C
ATOM   1417  HA  TYR A 167     139.333 182.384 206.328  1.00  0.00            
ATOM   1418  CB  TYR A 167     137.984 183.517 205.108  1.00  0.00           C
ATOM   1419  HB1 TYR A 167     138.576 183.838 204.369  1.00  0.00            
ATOM   1420  HB2 TYR A 167     137.066 183.348 204.750  1.00  0.00            
ATOM   1421  CG  TYR A 167     137.902 184.589 206.160  1.00  0.00           C
ATOM   1422  CD1 TYR A 167     136.804 184.667 207.033  1.00  0.00           C
ATOM   1423  HD1 TYR A 167     136.029 184.046 206.915  1.00  0.00            
ATOM   1424  CE1 TYR A 167     136.789 185.612 208.069  1.00  0.00           C
ATOM   1425  HE1 TYR A 167     136.020 185.641 208.708  1.00  0.00            
ATOM   1426  CZ  TYR A 167     137.850 186.514 208.209  1.00  0.00           C
ATOM   1427  OH  TYR A 167     137.827 187.504 209.209  1.00  0.00           O
ATOM   1428  HH  TYR A 167     138.663 188.051 209.156  1.00  0.00            
ATOM   1429  CD2 TYR A 167     138.967 185.490 206.321  1.00  0.00           C
ATOM   1430  HD2 TYR A 167     139.754 185.442 205.706  1.00  0.00            
ATOM   1431  CE2 TYR A 167     138.938 186.456 207.335  1.00  0.00           C
ATOM   1432  HE2 TYR A 167     139.695 187.103 207.433  1.00  0.00            
ATOM   1433  C   TYR A 167     137.497 181.487 206.553  1.00  0.00           C
ATOM   1434  O   TYR A 167     137.355 181.699 207.759  1.00  0.00           O
ATOM   1435  N   SER A 168     136.714 180.565 205.948  1.00  0.00           N
ATOM   1436  HN  SER A 168     136.798 180.438 204.960  1.00  0.00            
ATOM   1437  CA  SER A 168     135.748 179.746 206.682  1.00  0.00           C
ATOM   1438  HA  SER A 168     135.144 180.445 207.064  1.00  0.00            
ATOM   1439  CB  SER A 168     134.978 178.734 205.793  1.00  0.00           C
ATOM   1440  HB1 SER A 168     135.613 178.151 205.286  1.00  0.00            
ATOM   1441  HB2 SER A 168     134.372 178.163 206.347  1.00  0.00            
ATOM   1442  OG  SER A 168     134.166 179.408 204.836  1.00  0.00           O
ATOM   1443  HG1 SER A 168     133.681 178.735 204.277  1.00  0.00            
ATOM   1444  C   SER A 168     136.428 178.924 207.750  1.00  0.00           C
ATOM   1445  O   SER A 168     135.943 178.806 208.870  1.00  0.00           O
ATOM   1446  N   LEU A 169     137.605 178.366 207.432  1.00  0.00           N
ATOM   1447  HN  LEU A 169     137.947 178.495 206.501  1.00  0.00            
ATOM   1448  CA  LEU A 169     138.414 177.589 208.347  1.00  0.00           C
ATOM   1449  HA  LEU A 169     137.763 176.930 208.724  1.00  0.00            
ATOM   1450  CB  LEU A 169     139.556 176.870 207.589  1.00  0.00           C
ATOM   1451  HB1 LEU A 169     139.907 177.490 206.888  1.00  0.00            
ATOM   1452  HB2 LEU A 169     140.283 176.660 208.242  1.00  0.00            
ATOM   1453  CG  LEU A 169     139.126 175.552 206.901  1.00  0.00           C
ATOM   1454  HG  LEU A 169     138.797 174.954 207.632  1.00  0.00            
ATOM   1455  CD1 LEU A 169     137.980 175.732 205.910  1.00  0.00           C
ATOM   1456 1HD1 LEU A 169     137.751 174.848 205.502  1.00  0.00            
ATOM   1457 2HD1 LEU A 169     137.180 176.096 206.388  1.00  0.00            
ATOM   1458 3HD1 LEU A 169     138.258 176.369 205.191  1.00  0.00            
ATOM   1459  CD2 LEU A 169     140.301 174.889 206.184  1.00  0.00           C
ATOM   1460 1HD2 LEU A 169     139.992 174.042 205.751  1.00  0.00            
ATOM   1461 2HD2 LEU A 169     140.659 175.509 205.486  1.00  0.00            
ATOM   1462 3HD2 LEU A 169     141.021 174.681 206.846  1.00  0.00            
ATOM   1463  C   LEU A 169     138.942 178.402 209.522  1.00  0.00           C
ATOM   1464  O   LEU A 169     138.892 177.934 210.662  1.00  0.00           O
ATOM   1465  N   ASP A 170     139.387 179.652 209.288  1.00  0.00           N
ATOM   1466  HN  ASP A 170     139.430 179.963 208.338  1.00  0.00            
ATOM   1467  CA  ASP A 170     139.809 180.579 210.326  1.00  0.00           C
ATOM   1468  HA  ASP A 170     140.558 180.092 210.774  1.00  0.00            
ATOM   1469  CB  ASP A 170     140.235 181.914 209.671  1.00  0.00           C
ATOM   1470  HB1 ASP A 170     139.483 182.263 209.111  1.00  0.00            
ATOM   1471  HB2 ASP A 170     140.454 182.578 210.386  1.00  0.00            
ATOM   1472  CG  ASP A 170     141.456 181.736 208.785  1.00  0.00           C
ATOM   1473  OD1 ASP A 170     142.345 180.917 209.139  1.00  0.00           O
ATOM   1474  OD2 ASP A 170     141.524 182.458 207.761  1.00  0.00           O
ATOM   1475  C   ASP A 170     138.727 180.872 211.374  1.00  0.00           C
ATOM   1476  O   ASP A 170     138.970 180.820 212.579  1.00  0.00           O
ATOM   1477  N   LEU A 171     137.473 181.141 210.954  1.00  0.00           N
ATOM   1478  HN  LEU A 171     137.310 181.266 209.975  1.00  0.00            
ATOM   1479  CA  LEU A 171     136.346 181.257 211.873  1.00  0.00           C
ATOM   1480  HA  LEU A 171     136.746 181.837 212.582  1.00  0.00            
ATOM   1481  CB  LEU A 171     135.118 181.888 211.180  1.00  0.00           C
ATOM   1482  HB1 LEU A 171     134.884 181.322 210.389  1.00  0.00            
ATOM   1483  HB2 LEU A 171     134.359 181.881 211.831  1.00  0.00            
ATOM   1484  CG  LEU A 171     135.307 183.336 210.687  1.00  0.00           C
ATOM   1485  HG  LEU A 171     136.101 183.348 210.079  1.00  0.00            
ATOM   1486  CD1 LEU A 171     134.045 183.781 209.933  1.00  0.00           C
ATOM   1487 1HD1 LEU A 171     134.163 184.720 209.611  1.00  0.00            
ATOM   1488 2HD1 LEU A 171     133.894 183.177 209.151  1.00  0.00            
ATOM   1489 3HD1 LEU A 171     133.257 183.735 210.547  1.00  0.00            
ATOM   1490  CD2 LEU A 171     135.610 184.321 211.827  1.00  0.00           C
ATOM   1491 1HD2 LEU A 171     135.723 185.241 211.451  1.00  0.00            
ATOM   1492 2HD2 LEU A 171     134.853 184.318 212.480  1.00  0.00            
ATOM   1493 3HD2 LEU A 171     136.452 184.045 212.291  1.00  0.00            
ATOM   1494  C   LEU A 171     135.897 179.945 212.511  1.00  0.00           C
ATOM   1495  O   LEU A 171     135.512 179.899 213.677  1.00  0.00           O
ATOM   1496  N   GLN A 172     135.913 178.829 211.759  1.00  0.00           N
ATOM   1497  HN  GLN A 172     136.274 178.889 210.828  1.00  0.00            
ATOM   1498  CA  GLN A 172     135.432 177.540 212.230  1.00  0.00           C
ATOM   1499  HA  GLN A 172     134.605 177.792 212.732  1.00  0.00            
ATOM   1500  CB  GLN A 172     135.165 176.594 211.033  1.00  0.00           C
ATOM   1501  HB1 GLN A 172     135.934 176.665 210.398  1.00  0.00            
ATOM   1502  HB2 GLN A 172     135.104 175.658 211.379  1.00  0.00            
ATOM   1503  CG  GLN A 172     133.864 176.910 210.257  1.00  0.00           C
ATOM   1504  HG1 GLN A 172     133.075 176.727 210.844  1.00  0.00            
ATOM   1505  HG2 GLN A 172     133.863 177.873 209.989  1.00  0.00            
ATOM   1506  CD  GLN A 172     133.757 176.046 208.999  1.00  0.00           C
ATOM   1507  OE1 GLN A 172     134.569 175.162 208.727  1.00  0.00           O
ATOM   1508  NE2 GLN A 172     132.710 176.303 208.180  1.00  0.00           N
ATOM   1509 1HE2 GLN A 172     132.059 177.025 208.413  1.00  0.00            
ATOM   1510 2HE2 GLN A 172     132.588 175.770 207.342  1.00  0.00            
ATOM   1511  C   GLN A 172     136.379 176.843 213.193  1.00  0.00           C
ATOM   1512  O   GLN A 172     135.993 175.846 213.798  1.00  0.00           O
ATOM   1513  N   ASN A 173     137.633 177.336 213.329  1.00  0.00           N
ATOM   1514  HN  ASN A 173     137.899 178.088 212.725  1.00  0.00            
ATOM   1515  CA  ASN A 173     138.627 176.861 214.283  1.00  0.00           C
ATOM   1516  HA  ASN A 173     139.302 177.596 214.347  1.00  0.00            
ATOM   1517  CB  ASN A 173     138.038 176.649 215.708  1.00  0.00           C
ATOM   1518  HB1 ASN A 173     137.411 177.399 215.919  1.00  0.00            
ATOM   1519  HB2 ASN A 173     137.540 175.782 215.731  1.00  0.00            
ATOM   1520  CG  ASN A 173     139.109 176.609 216.787  1.00  0.00           C
ATOM   1521  OD1 ASN A 173     140.000 177.454 216.845  1.00  0.00           O
ATOM   1522  ND2 ASN A 173     139.022 175.615 217.701  1.00  0.00           N
ATOM   1523 1HD2 ASN A 173     138.277 174.950 217.647  1.00  0.00            
ATOM   1524 2HD2 ASN A 173     139.702 175.546 218.431  1.00  0.00            
ATOM   1525  C   ASN A 173     139.322 175.631 213.728  1.00  0.00           C
ATOM   1526  O   ASN A 173     139.787 174.746 214.448  1.00  0.00           O
ATOM   1527  N   VAL A 174     139.397 175.542 212.392  1.00  0.00           N
ATOM   1528  HN  VAL A 174     139.019 176.286 211.841  1.00  0.00            
ATOM   1529  CA  VAL A 174     140.001 174.417 211.715  1.00  0.00           C
ATOM   1530  HA  VAL A 174     139.661 173.607 212.192  1.00  0.00            
ATOM   1531  CB  VAL A 174     139.555 174.346 210.268  1.00  0.00           C
ATOM   1532  HB  VAL A 174     139.821 175.212 209.845  1.00  0.00            
ATOM   1533  CG1 VAL A 174     140.233 173.203 209.500  1.00  0.00           C
ATOM   1534 1HG1 VAL A 174     139.908 173.198 208.554  1.00  0.00            
ATOM   1535 2HG1 VAL A 174     141.224 173.336 209.511  1.00  0.00            
ATOM   1536 3HG1 VAL A 174     140.009 172.331 209.935  1.00  0.00            
ATOM   1537  CG2 VAL A 174     138.032 174.120 210.223  1.00  0.00           C
ATOM   1538 1HG2 VAL A 174     137.730 174.072 209.271  1.00  0.00            
ATOM   1539 2HG2 VAL A 174     137.808 173.263 210.687  1.00  0.00            
ATOM   1540 3HG2 VAL A 174     137.569 174.878 210.682  1.00  0.00            
ATOM   1541  C   VAL A 174     141.514 174.465 211.836  1.00  0.00           C
ATOM   1542  O   VAL A 174     142.211 175.259 211.210  1.00  0.00           O
ATOM   1543  N   SER A 175     142.071 173.578 212.676  1.00  0.00           N
ATOM   1544  HN  SER A 175     141.482 172.884 213.091  1.00  0.00            
ATOM   1545  CA  SER A 175     143.483 173.573 213.013  1.00  0.00           C
ATOM   1546  HA  SER A 175     143.710 174.546 213.051  1.00  0.00            
ATOM   1547  CB  SER A 175     143.716 172.860 214.366  1.00  0.00           C
ATOM   1548  HB1 SER A 175     144.693 172.815 214.576  1.00  0.00            
ATOM   1549  HB2 SER A 175     143.238 173.339 215.103  1.00  0.00            
ATOM   1550  OG  SER A 175     143.224 171.517 214.343  1.00  0.00           O
ATOM   1551  HG1 SER A 175     143.390 171.086 215.230  1.00  0.00            
ATOM   1552  C   SER A 175     144.348 172.935 211.945  1.00  0.00           C
ATOM   1553  O   SER A 175     145.569 173.084 211.934  1.00  0.00           O
ATOM   1554  N   PHE A 176     143.720 172.226 210.988  1.00  0.00           N
ATOM   1555  HN  PHE A 176     142.741 172.055 211.101  1.00  0.00            
ATOM   1556  CA  PHE A 176     144.366 171.695 209.806  1.00  0.00           C
ATOM   1557  HA  PHE A 176     145.054 171.095 210.214  1.00  0.00            
ATOM   1558  CB  PHE A 176     143.359 170.947 208.901  1.00  0.00           C
ATOM   1559  HB1 PHE A 176     142.580 171.543 208.705  1.00  0.00            
ATOM   1560  HB2 PHE A 176     143.807 170.691 208.044  1.00  0.00            
ATOM   1561  CG  PHE A 176     142.843 169.696 209.557  1.00  0.00           C
ATOM   1562  CD1 PHE A 176     143.663 168.560 209.655  1.00  0.00           C
ATOM   1563  HD1 PHE A 176     144.605 168.598 209.321  1.00  0.00            
ATOM   1564  CE1 PHE A 176     143.173 167.373 210.217  1.00  0.00           C
ATOM   1565  HE1 PHE A 176     143.763 166.568 210.279  1.00  0.00            
ATOM   1566  CZ  PHE A 176     141.857 167.314 210.692  1.00  0.00           C
ATOM   1567  HZ  PHE A 176     141.509 166.469 211.098  1.00  0.00            
ATOM   1568  CD2 PHE A 176     141.522 169.617 210.027  1.00  0.00           C
ATOM   1569  HD2 PHE A 176     140.924 170.415 209.953  1.00  0.00            
ATOM   1570  CE2 PHE A 176     141.029 168.438 210.598  1.00  0.00           C
ATOM   1571  HE2 PHE A 176     140.089 168.399 210.937  1.00  0.00            
ATOM   1572  C   PHE A 176     145.039 172.766 208.949  1.00  0.00           C
ATOM   1573  O   PHE A 176     144.415 173.679 208.413  1.00  0.00           O
ATOM   1574  N   SER A 177     146.362 172.654 208.761  1.00  0.00           N
ATOM   1575  HN  SER A 177     146.806 171.787 208.987  1.00  0.00            
ATOM   1576  CA  SER A 177     147.177 173.739 208.243  1.00  0.00           C
ATOM   1577  HA  SER A 177     146.645 174.556 208.465  1.00  0.00            
ATOM   1578  CB  SER A 177     148.576 173.680 208.902  1.00  0.00           C
ATOM   1579  HB1 SER A 177     149.180 174.375 208.512  1.00  0.00            
ATOM   1580  HB2 SER A 177     148.507 173.816 209.890  1.00  0.00            
ATOM   1581  OG  SER A 177     149.192 172.406 208.686  1.00  0.00           O
ATOM   1582  HG1 SER A 177     150.093 172.393 209.120  1.00  0.00            
ATOM   1583  C   SER A 177     147.365 173.696 206.744  1.00  0.00           C
ATOM   1584  O   SER A 177     147.982 174.584 206.157  1.00  0.00           O
ATOM   1585  N   ALA A 178     146.776 172.683 206.079  1.00  0.00           N
ATOM   1586  HN  ALA A 178     146.225 172.040 206.612  1.00  0.00            
ATOM   1587  CA  ALA A 178     146.878 172.452 204.652  1.00  0.00           C
ATOM   1588  HA  ALA A 178     147.862 172.368 204.494  1.00  0.00            
ATOM   1589  CB  ALA A 178     146.090 171.182 204.285  1.00  0.00           C
ATOM   1590  HB1 ALA A 178     146.159 171.020 203.301  1.00  0.00            
ATOM   1591  HB2 ALA A 178     146.470 170.400 204.779  1.00  0.00            
ATOM   1592  HB3 ALA A 178     145.130 171.301 204.537  1.00  0.00            
ATOM   1593  C   ALA A 178     146.368 173.611 203.817  1.00  0.00           C
ATOM   1594  O   ALA A 178     146.942 173.969 202.797  1.00  0.00           O
ATOM   1595  N   VAL A 179     145.279 174.251 204.266  1.00  0.00           N
ATOM   1596  HN  VAL A 179     144.831 173.896 205.087  1.00  0.00            
ATOM   1597  CA  VAL A 179     144.711 175.426 203.635  1.00  0.00           C
ATOM   1598  HA  VAL A 179     144.608 175.149 202.680  1.00  0.00            
ATOM   1599  CB  VAL A 179     143.352 175.728 204.238  1.00  0.00           C
ATOM   1600  HB  VAL A 179     142.820 174.881 204.245  1.00  0.00            
ATOM   1601  CG1 VAL A 179     143.434 176.157 205.720  1.00  0.00           C
ATOM   1602 1HG1 VAL A 179     142.514 176.343 206.065  1.00  0.00            
ATOM   1603 2HG1 VAL A 179     143.849 175.423 206.257  1.00  0.00            
ATOM   1604 3HG1 VAL A 179     143.992 176.983 205.797  1.00  0.00            
ATOM   1605  CG2 VAL A 179     142.631 176.746 203.350  1.00  0.00           C
ATOM   1606 1HG2 VAL A 179     141.733 176.952 203.740  1.00  0.00            
ATOM   1607 2HG2 VAL A 179     143.172 177.585 203.298  1.00  0.00            
ATOM   1608 3HG2 VAL A 179     142.517 176.366 202.432  1.00  0.00            
ATOM   1609  C   VAL A 179     145.632 176.649 203.610  1.00  0.00           C
ATOM   1610  O   VAL A 179     145.724 177.368 202.621  1.00  0.00           O
ATOM   1611  N   ARG A 180     146.410 176.882 204.681  1.00  0.00           N
ATOM   1612  HN  ARG A 180     146.423 176.196 205.408  1.00  0.00            
ATOM   1613  CA  ARG A 180     147.234 178.069 204.850  1.00  0.00           C
ATOM   1614  HA  ARG A 180     146.633 178.836 204.626  1.00  0.00            
ATOM   1615  CB  ARG A 180     147.743 178.086 206.313  1.00  0.00           C
ATOM   1616  HB1 ARG A 180     146.971 177.878 206.914  1.00  0.00            
ATOM   1617  HB2 ARG A 180     148.440 177.376 206.408  1.00  0.00            
ATOM   1618  CG  ARG A 180     148.359 179.418 206.780  1.00  0.00           C
ATOM   1619  HG1 ARG A 180     148.982 179.753 206.073  1.00  0.00            
ATOM   1620  HG2 ARG A 180     147.625 180.083 206.920  1.00  0.00            
ATOM   1621  CD  ARG A 180     149.139 179.270 208.087  1.00  0.00           C
ATOM   1622  HD1 ARG A 180     148.617 178.727 208.745  1.00  0.00            
ATOM   1623  HD2 ARG A 180     150.022 178.831 207.919  1.00  0.00            
ATOM   1624  NE  ARG A 180     149.358 180.648 208.633  1.00  0.00           N
ATOM   1625  HE  ARG A 180     150.149 181.166 208.307  1.00  0.00            
ATOM   1626  CZ  ARG A 180     148.549 181.224 209.536  1.00  0.00           C
ATOM   1627  NH1 ARG A 180     147.424 180.644 209.944  1.00  0.00           N
ATOM   1628 1HH1 ARG A 180     147.159 179.752 209.576  1.00  0.00            
ATOM   1629 2HH1 ARG A 180     146.843 181.099 210.618  1.00  0.00            
ATOM   1630  NH2 ARG A 180     148.884 182.408 210.041  1.00  0.00           N
ATOM   1631 1HH2 ARG A 180     149.728 182.856 209.747  1.00  0.00            
ATOM   1632 2HH2 ARG A 180     148.292 182.850 210.715  1.00  0.00            
ATOM   1633  C   ARG A 180     148.411 178.140 203.877  1.00  0.00           C
ATOM   1634  O   ARG A 180     148.915 179.215 203.535  1.00  0.00           O
ATOM   1635  N   THR A 181     148.865 176.968 203.380  1.00  0.00           N
ATOM   1636  HN  THR A 181     148.455 176.121 203.718  1.00  0.00            
ATOM   1637  CA  THR A 181     149.924 176.870 202.374  1.00  0.00           C
ATOM   1638  HA  THR A 181     150.585 177.570 202.644  1.00  0.00            
ATOM   1639  CB  THR A 181     150.616 175.499 202.399  1.00  0.00           C
ATOM   1640  HB  THR A 181     150.593 175.194 203.351  1.00  0.00            
ATOM   1641  OG1 THR A 181     151.975 175.595 202.014  1.00  0.00           O
ATOM   1642  HG1 THR A 181     152.394 174.687 202.041  1.00  0.00            
ATOM   1643  CG2 THR A 181     149.982 174.461 201.468  1.00  0.00           C
ATOM   1644 1HG2 THR A 181     150.484 173.599 201.539  1.00  0.00            
ATOM   1645 2HG2 THR A 181     149.029 174.314 201.732  1.00  0.00            
ATOM   1646 3HG2 THR A 181     150.019 174.792 200.525  1.00  0.00            
ATOM   1647  C   THR A 181     149.399 177.197 200.978  1.00  0.00           C
ATOM   1648  O   THR A 181     150.142 177.498 200.048  1.00  0.00           O
ATOM   1649  N   VAL A 182     148.061 177.200 200.784  1.00  0.00           N
ATOM   1650  HN  VAL A 182     147.470 177.027 201.572  1.00  0.00            
ATOM   1651  CA  VAL A 182     147.430 177.441 199.489  1.00  0.00           C
ATOM   1652  HA  VAL A 182     147.931 176.846 198.861  1.00  0.00            
ATOM   1653  CB  VAL A 182     145.951 177.043 199.492  1.00  0.00           C
ATOM   1654  HB  VAL A 182     145.480 177.693 200.088  1.00  0.00            
ATOM   1655  CG1 VAL A 182     145.347 177.111 198.079  1.00  0.00           C
ATOM   1656 1HG1 VAL A 182     144.383 176.846 198.115  1.00  0.00            
ATOM   1657 2HG1 VAL A 182     145.423 178.044 197.729  1.00  0.00            
ATOM   1658 3HG1 VAL A 182     145.842 176.487 197.475  1.00  0.00            
ATOM   1659  CG2 VAL A 182     145.784 175.601 200.013  1.00  0.00           C
ATOM   1660 1HG2 VAL A 182     144.815 175.355 200.009  1.00  0.00            
ATOM   1661 2HG2 VAL A 182     146.289 174.972 199.422  1.00  0.00            
ATOM   1662 3HG2 VAL A 182     146.140 175.540 200.946  1.00  0.00            
ATOM   1663  C   VAL A 182     147.590 178.898 199.054  1.00  0.00           C
ATOM   1664  O   VAL A 182     147.640 179.224 197.866  1.00  0.00           O
ATOM   1665  N   ARG A 183     147.769 179.823 200.026  1.00  0.00           N
ATOM   1666  HN  ARG A 183     147.737 179.505 200.973  1.00  0.00            
ATOM   1667  CA  ARG A 183     148.004 181.241 199.807  1.00  0.00           C
ATOM   1668  HA  ARG A 183     147.137 181.471 199.365  1.00  0.00            
ATOM   1669  CB  ARG A 183     148.280 181.997 201.135  1.00  0.00           C
ATOM   1670  HB1 ARG A 183     149.130 181.647 201.529  1.00  0.00            
ATOM   1671  HB2 ARG A 183     148.383 182.970 200.931  1.00  0.00            
ATOM   1672  CG  ARG A 183     147.171 181.847 202.188  1.00  0.00           C
ATOM   1673  HG1 ARG A 183     146.298 182.045 201.742  1.00  0.00            
ATOM   1674  HG2 ARG A 183     147.176 180.898 202.504  1.00  0.00            
ATOM   1675  CD  ARG A 183     147.285 182.755 203.423  1.00  0.00           C
ATOM   1676  HD1 ARG A 183     147.212 183.718 203.163  1.00  0.00            
ATOM   1677  HD2 ARG A 183     146.574 182.536 204.092  1.00  0.00            
ATOM   1678  NE  ARG A 183     148.630 182.494 204.015  1.00  0.00           N
ATOM   1679  HE  ARG A 183     149.150 181.703 203.692  1.00  0.00            
ATOM   1680  CZ  ARG A 183     149.170 183.273 204.960  1.00  0.00           C
ATOM   1681  NH1 ARG A 183     148.468 184.217 205.579  1.00  0.00           N
ATOM   1682 1HH1 ARG A 183     147.507 184.361 205.343  1.00  0.00            
ATOM   1683 2HH1 ARG A 183     148.901 184.783 206.281  1.00  0.00            
ATOM   1684  NH2 ARG A 183     150.454 183.105 205.260  1.00  0.00           N
ATOM   1685 1HH2 ARG A 183     150.992 182.410 204.783  1.00  0.00            
ATOM   1686 2HH2 ARG A 183     150.882 183.674 205.962  1.00  0.00            
ATOM   1687  C   ARG A 183     149.143 181.590 198.861  1.00  0.00           C
ATOM   1688  O   ARG A 183     149.120 182.652 198.237  1.00  0.00           O
ATOM   1689  N   VAL A 184     150.154 180.716 198.690  1.00  0.00           N
ATOM   1690  HN  VAL A 184     150.117 179.845 199.181  1.00  0.00            
ATOM   1691  CA  VAL A 184     151.297 180.974 197.828  1.00  0.00           C
ATOM   1692  HA  VAL A 184     151.606 181.862 198.167  1.00  0.00            
ATOM   1693  CB  VAL A 184     152.401 179.935 197.991  1.00  0.00           C
ATOM   1694  HB  VAL A 184     153.229 180.309 197.574  1.00  0.00            
ATOM   1695  CG1 VAL A 184     152.648 179.675 199.487  1.00  0.00           C
ATOM   1696 1HG1 VAL A 184     153.372 178.993 199.592  1.00  0.00            
ATOM   1697 2HG1 VAL A 184     152.925 180.527 199.932  1.00  0.00            
ATOM   1698 3HG1 VAL A 184     151.808 179.336 199.910  1.00  0.00            
ATOM   1699  CG2 VAL A 184     152.082 178.625 197.250  1.00  0.00           C
ATOM   1700 1HG2 VAL A 184     152.830 177.975 197.384  1.00  0.00            
ATOM   1701 2HG2 VAL A 184     151.234 178.236 197.611  1.00  0.00            
ATOM   1702 3HG2 VAL A 184     151.974 178.812 196.274  1.00  0.00            
ATOM   1703  C   VAL A 184     150.927 181.096 196.354  1.00  0.00           C
ATOM   1704  O   VAL A 184     151.654 181.693 195.567  1.00  0.00           O
ATOM   1705  N   LEU A 185     149.751 180.575 195.939  1.00  0.00           N
ATOM   1706  HN  LEU A 185     149.183 180.083 196.599  1.00  0.00            
ATOM   1707  CA  LEU A 185     149.282 180.702 194.573  1.00  0.00           C
ATOM   1708  HA  LEU A 185     150.099 180.496 194.034  1.00  0.00            
ATOM   1709  CB  LEU A 185     148.129 179.700 194.311  1.00  0.00           C
ATOM   1710  HB1 LEU A 185     147.476 179.772 195.065  1.00  0.00            
ATOM   1711  HB2 LEU A 185     147.680 179.958 193.455  1.00  0.00            
ATOM   1712  CG  LEU A 185     148.567 178.222 194.196  1.00  0.00           C
ATOM   1713  HG  LEU A 185     149.096 178.009 195.018  1.00  0.00            
ATOM   1714  CD1 LEU A 185     147.337 177.310 194.106  1.00  0.00           C
ATOM   1715 1HD1 LEU A 185     147.633 176.358 194.032  1.00  0.00            
ATOM   1716 2HD1 LEU A 185     146.778 177.423 194.927  1.00  0.00            
ATOM   1717 3HD1 LEU A 185     146.798 177.555 193.300  1.00  0.00            
ATOM   1718  CD2 LEU A 185     149.472 177.963 192.985  1.00  0.00           C
ATOM   1719 1HD2 LEU A 185     149.725 176.996 192.959  1.00  0.00            
ATOM   1720 2HD2 LEU A 185     148.983 178.203 192.146  1.00  0.00            
ATOM   1721 3HD2 LEU A 185     150.298 178.521 193.061  1.00  0.00            
ATOM   1722  C   LEU A 185     148.832 182.117 194.217  1.00  0.00           C
ATOM   1723  O   LEU A 185     148.805 182.480 193.043  1.00  0.00           O
ATOM   1724  N   ARG A 186     148.533 182.990 195.208  1.00  0.00           N
ATOM   1725  HN  ARG A 186     148.597 182.666 196.152  1.00  0.00            
ATOM   1726  CA  ARG A 186     148.122 184.377 194.986  1.00  0.00           C
ATOM   1727  HA  ARG A 186     147.280 184.235 194.465  1.00  0.00            
ATOM   1728  CB  ARG A 186     147.868 185.122 196.328  1.00  0.00           C
ATOM   1729  HB1 ARG A 186     148.714 185.092 196.860  1.00  0.00            
ATOM   1730  HB2 ARG A 186     147.643 186.072 196.113  1.00  0.00            
ATOM   1731  CG  ARG A 186     146.737 184.568 197.222  1.00  0.00           C
ATOM   1732  HG1 ARG A 186     145.855 184.871 196.860  1.00  0.00            
ATOM   1733  HG2 ARG A 186     146.775 183.569 197.216  1.00  0.00            
ATOM   1734  CD  ARG A 186     146.883 185.068 198.673  1.00  0.00           C
ATOM   1735  HD1 ARG A 186     147.802 184.862 199.010  1.00  0.00            
ATOM   1736  HD2 ARG A 186     146.729 186.055 198.707  1.00  0.00            
ATOM   1737  NE  ARG A 186     145.877 184.390 199.565  1.00  0.00           N
ATOM   1738  HE  ARG A 186     145.960 183.399 199.673  1.00  0.00            
ATOM   1739  CZ  ARG A 186     144.875 184.997 200.231  1.00  0.00           C
ATOM   1740  NH1 ARG A 186     144.138 184.290 201.079  1.00  0.00           N
ATOM   1741 1HH1 ARG A 186     144.329 183.318 201.218  1.00  0.00            
ATOM   1742 2HH1 ARG A 186     143.392 184.729 201.579  1.00  0.00            
ATOM   1743  NH2 ARG A 186     144.591 186.290 200.053  1.00  0.00           N
ATOM   1744 1HH2 ARG A 186     145.129 186.836 199.410  1.00  0.00            
ATOM   1745 2HH2 ARG A 186     143.841 186.712 200.562  1.00  0.00            
ATOM   1746  C   ARG A 186     149.086 185.208 194.115  1.00  0.00           C
ATOM   1747  O   ARG A 186     148.597 185.957 193.263  1.00  0.00           O
ATOM   1748  N   PRO A 187     150.414 185.106 194.222  1.00  0.00           N
ATOM   1749  CD  PRO A 187     151.071 184.902 195.514  1.00  0.00           C
ATOM   1750  HD1 PRO A 187     150.850 183.989 195.857  1.00  0.00            
ATOM   1751  HD2 PRO A 187     150.745 185.590 196.163  1.00  0.00            
ATOM   1752  CA  PRO A 187     151.359 185.647 193.251  1.00  0.00           C
ATOM   1753  HA  PRO A 187     151.213 186.636 193.251  1.00  0.00            
ATOM   1754  CB  PRO A 187     152.714 185.122 193.751  1.00  0.00           C
ATOM   1755  HB1 PRO A 187     152.903 184.216 193.371  1.00  0.00            
ATOM   1756  HB2 PRO A 187     153.450 185.750 193.499  1.00  0.00            
ATOM   1757  CG  PRO A 187     152.573 185.046 195.273  1.00  0.00           C
ATOM   1758  HG1 PRO A 187     153.066 184.254 195.635  1.00  0.00            
ATOM   1759  HG2 PRO A 187     152.921 185.880 195.702  1.00  0.00            
ATOM   1760  C   PRO A 187     151.157 185.305 191.780  1.00  0.00           C
ATOM   1761  O   PRO A 187     151.596 186.079 190.932  1.00  0.00           O
ATOM   1762  N   LEU A 188     150.523 184.169 191.418  1.00  0.00           N
ATOM   1763  HN  LEU A 188     150.094 183.610 192.127  1.00  0.00            
ATOM   1764  CA  LEU A 188     150.441 183.728 190.030  1.00  0.00           C
ATOM   1765  HA  LEU A 188     151.372 183.929 189.726  1.00  0.00            
ATOM   1766  CB  LEU A 188     150.068 182.230 189.911  1.00  0.00           C
ATOM   1767  HB1 LEU A 188     149.285 182.054 190.508  1.00  0.00            
ATOM   1768  HB2 LEU A 188     149.812 182.046 188.962  1.00  0.00            
ATOM   1769  CG  LEU A 188     151.188 181.250 190.298  1.00  0.00           C
ATOM   1770  HG  LEU A 188     151.449 181.443 191.244  1.00  0.00            
ATOM   1771  CD1 LEU A 188     150.684 179.808 190.186  1.00  0.00           C
ATOM   1772 1HD1 LEU A 188     151.418 179.178 190.439  1.00  0.00            
ATOM   1773 2HD1 LEU A 188     149.906 179.678 190.801  1.00  0.00            
ATOM   1774 3HD1 LEU A 188     150.399 179.627 189.245  1.00  0.00            
ATOM   1775  CD2 LEU A 188     152.430 181.429 189.414  1.00  0.00           C
ATOM   1776 1HD2 LEU A 188     153.135 180.777 189.694  1.00  0.00            
ATOM   1777 2HD2 LEU A 188     152.185 181.266 188.458  1.00  0.00            
ATOM   1778 3HD2 LEU A 188     152.779 182.361 189.514  1.00  0.00            
ATOM   1779  C   LEU A 188     149.458 184.510 189.177  1.00  0.00           C
ATOM   1780  O   LEU A 188     149.520 184.472 187.949  1.00  0.00           O
ATOM   1781  N   ARG A 189     148.565 185.303 189.803  1.00  0.00           N
ATOM   1782  HN  ARG A 189     148.556 185.290 190.803  1.00  0.00            
ATOM   1783  CA  ARG A 189     147.611 186.179 189.132  1.00  0.00           C
ATOM   1784  HA  ARG A 189     147.035 185.544 188.617  1.00  0.00            
ATOM   1785  CB  ARG A 189     146.837 187.011 190.182  1.00  0.00           C
ATOM   1786  HB1 ARG A 189     147.493 187.581 190.677  1.00  0.00            
ATOM   1787  HB2 ARG A 189     146.184 187.595 189.700  1.00  0.00            
ATOM   1788  CG  ARG A 189     146.059 186.173 191.213  1.00  0.00           C
ATOM   1789  HG1 ARG A 189     145.289 185.724 190.760  1.00  0.00            
ATOM   1790  HG2 ARG A 189     146.667 185.481 191.602  1.00  0.00            
ATOM   1791  CD  ARG A 189     145.526 187.056 192.340  1.00  0.00           C
ATOM   1792  HD1 ARG A 189     146.287 187.467 192.842  1.00  0.00            
ATOM   1793  HD2 ARG A 189     144.945 187.778 191.964  1.00  0.00            
ATOM   1794  NE  ARG A 189     144.718 186.209 193.274  1.00  0.00           N
ATOM   1795  HE  ARG A 189     144.408 185.311 192.963  1.00  0.00            
ATOM   1796  CZ  ARG A 189     144.395 186.609 194.510  1.00  0.00           C
ATOM   1797  NH1 ARG A 189     144.972 187.665 195.069  1.00  0.00           N
ATOM   1798 1HH1 ARG A 189     145.665 188.181 194.565  1.00  0.00            
ATOM   1799 2HH1 ARG A 189     144.714 187.945 195.994  1.00  0.00            
ATOM   1800  NH2 ARG A 189     143.488 185.926 195.203  1.00  0.00           N
ATOM   1801 1HH2 ARG A 189     143.053 185.121 194.800  1.00  0.00            
ATOM   1802 2HH2 ARG A 189     143.241 186.218 196.127  1.00  0.00            
ATOM   1803  C   ARG A 189     148.279 187.158 188.170  1.00  0.00           C
ATOM   1804  O   ARG A 189     147.719 187.544 187.139  1.00  0.00           O
ATOM   1805  N   ALA A 190     149.527 187.549 188.508  1.00  0.00           N
ATOM   1806  HN  ALA A 190     149.891 187.160 189.354  1.00  0.00            
ATOM   1807  CA  ALA A 190     150.404 188.458 187.803  1.00  0.00           C
ATOM   1808  HA  ALA A 190     149.833 189.277 187.748  1.00  0.00            
ATOM   1809  CB  ALA A 190     151.707 188.640 188.603  1.00  0.00           C
ATOM   1810  HB1 ALA A 190     152.313 189.268 188.115  1.00  0.00            
ATOM   1811  HB2 ALA A 190     151.495 189.015 189.505  1.00  0.00            
ATOM   1812  HB3 ALA A 190     152.160 187.755 188.708  1.00  0.00            
ATOM   1813  C   ALA A 190     150.752 188.074 186.373  1.00  0.00           C
ATOM   1814  O   ALA A 190     150.971 188.954 185.542  1.00  0.00           O
ATOM   1815  N   ILE A 191     150.796 186.770 186.024  1.00  0.00           N
ATOM   1816  HN  ILE A 191     150.528 186.086 186.702  1.00  0.00            
ATOM   1817  CA  ILE A 191     151.217 186.311 184.699  1.00  0.00           C
ATOM   1818  HA  ILE A 191     152.135 186.696 184.603  1.00  0.00            
ATOM   1819  CB  ILE A 191     151.289 184.780 184.630  1.00  0.00           C
ATOM   1820  HB  ILE A 191     150.418 184.408 184.952  1.00  0.00            
ATOM   1821  CG2 ILE A 191     151.503 184.311 183.172  1.00  0.00           C
ATOM   1822 1HG2 ILE A 191     151.547 183.312 183.146  1.00  0.00            
ATOM   1823 2HG2 ILE A 191     150.741 184.626 182.605  1.00  0.00            
ATOM   1824 3HG2 ILE A 191     152.359 184.692 182.822  1.00  0.00            
ATOM   1825  CG1 ILE A 191     152.428 184.265 185.546  1.00  0.00           C
ATOM   1826 1HG1 ILE A 191     153.297 184.619 185.199  1.00  0.00            
ATOM   1827 2HG1 ILE A 191     152.272 184.612 186.471  1.00  0.00            
ATOM   1828  CD  ILE A 191     152.538 182.737 185.627  1.00  0.00           C
ATOM   1829  HD1 ILE A 191     153.293 182.489 186.234  1.00  0.00            
ATOM   1830  HD2 ILE A 191     151.684 182.360 185.985  1.00  0.00            
ATOM   1831  HD3 ILE A 191     152.709 182.366 184.714  1.00  0.00            
ATOM   1832  C   ILE A 191     150.350 186.873 183.570  1.00  0.00           C
ATOM   1833  O   ILE A 191     150.846 187.310 182.534  1.00  0.00           O
ATOM   1834  N   ASN A 192     149.016 186.925 183.762  1.00  0.00           N
ATOM   1835  HN  ASN A 192     148.639 186.515 184.592  1.00  0.00            
ATOM   1836  CA  ASN A 192     148.097 187.549 182.820  1.00  0.00           C
ATOM   1837  HA  ASN A 192     148.349 187.153 181.937  1.00  0.00            
ATOM   1838  CB  ASN A 192     146.642 187.214 183.237  1.00  0.00           C
ATOM   1839  HB1 ASN A 192     146.586 186.246 183.480  1.00  0.00            
ATOM   1840  HB2 ASN A 192     146.392 187.771 184.029  1.00  0.00            
ATOM   1841  CG  ASN A 192     145.642 187.489 182.118  1.00  0.00           C
ATOM   1842  OD1 ASN A 192     145.985 187.700 180.952  1.00  0.00           O
ATOM   1843  ND2 ASN A 192     144.338 187.474 182.467  1.00  0.00           N
ATOM   1844 1HD2 ASN A 192     144.076 187.290 183.414  1.00  0.00            
ATOM   1845 2HD2 ASN A 192     143.634 187.647 181.778  1.00  0.00            
ATOM   1846  C   ASN A 192     148.278 189.066 182.706  1.00  0.00           C
ATOM   1847  O   ASN A 192     148.129 189.661 181.634  1.00  0.00           O
ATOM   1848  N   ARG A 193     148.585 189.727 183.840  1.00  0.00           N
ATOM   1849  HN  ARG A 193     148.682 189.196 184.682  1.00  0.00            
ATOM   1850  CA  ARG A 193     148.783 191.166 183.912  1.00  0.00           C
ATOM   1851  HA  ARG A 193     147.944 191.509 183.489  1.00  0.00            
ATOM   1852  CB  ARG A 193     148.930 191.676 185.379  1.00  0.00           C
ATOM   1853  HB1 ARG A 193     149.519 191.031 185.866  1.00  0.00            
ATOM   1854  HB2 ARG A 193     149.373 192.572 185.345  1.00  0.00            
ATOM   1855  CG  ARG A 193     147.629 191.834 186.210  1.00  0.00           C
ATOM   1856  HG1 ARG A 193     147.857 192.270 187.081  1.00  0.00            
ATOM   1857  HG2 ARG A 193     146.994 192.416 185.702  1.00  0.00            
ATOM   1858  CD  ARG A 193     146.918 190.517 186.515  1.00  0.00           C
ATOM   1859  HD1 ARG A 193     146.596 190.108 185.661  1.00  0.00            
ATOM   1860  HD2 ARG A 193     147.556 189.892 186.965  1.00  0.00            
ATOM   1861  NE  ARG A 193     145.739 190.733 187.418  1.00  0.00           N
ATOM   1862  HE  ARG A 193     145.655 191.605 187.900  1.00  0.00            
ATOM   1863  CZ  ARG A 193     144.800 189.807 187.602  1.00  0.00           C
ATOM   1864  NH1 ARG A 193     144.947 188.582 187.090  1.00  0.00           N
ATOM   1865 1HH1 ARG A 193     145.767 188.355 186.564  1.00  0.00            
ATOM   1866 2HH1 ARG A 193     144.237 187.892 187.233  1.00  0.00            
ATOM   1867  NH2 ARG A 193     143.655 190.030 188.245  1.00  0.00           N
ATOM   1868 1HH2 ARG A 193     143.462 190.936 188.622  1.00  0.00            
ATOM   1869 2HH2 ARG A 193     142.989 189.292 188.350  1.00  0.00            
ATOM   1870  C   ARG A 193     149.992 191.622 183.101  1.00  0.00           C
ATOM   1871  O   ARG A 193     149.926 192.616 182.388  1.00  0.00           O
ATOM   1872  N   VAL A 194     151.126 190.897 183.158  1.00  0.00           N
ATOM   1873  HN  VAL A 194     151.145 190.056 183.699  1.00  0.00            
ATOM   1874  CA  VAL A 194     152.321 191.316 182.447  1.00  0.00           C
ATOM   1875  HA  VAL A 194     152.202 192.307 182.391  1.00  0.00            
ATOM   1876  CB  VAL A 194     153.600 191.019 183.211  1.00  0.00           C
ATOM   1877  HB  VAL A 194     153.753 190.031 183.224  1.00  0.00            
ATOM   1878  CG1 VAL A 194     154.758 191.741 182.504  1.00  0.00           C
ATOM   1879 1HG1 VAL A 194     155.612 191.559 182.992  1.00  0.00            
ATOM   1880 2HG1 VAL A 194     154.834 191.409 181.564  1.00  0.00            
ATOM   1881 3HG1 VAL A 194     154.582 192.725 182.497  1.00  0.00            
ATOM   1882  CG2 VAL A 194     153.483 191.534 184.661  1.00  0.00           C
ATOM   1883 1HG2 VAL A 194     154.329 191.334 185.155  1.00  0.00            
ATOM   1884 2HG2 VAL A 194     153.328 192.522 184.652  1.00  0.00            
ATOM   1885 3HG2 VAL A 194     152.716 191.080 185.115  1.00  0.00            
ATOM   1886  C   VAL A 194     152.398 190.696 181.047  1.00  0.00           C
ATOM   1887  O   VAL A 194     152.522 189.474 180.927  1.00  0.00           O
ATOM   1888  N   PRO A 195     152.366 191.450 179.935  1.00  0.00           N
ATOM   1889  CD  PRO A 195     152.398 192.918 179.907  1.00  0.00           C
ATOM   1890  HD1 PRO A 195     153.075 193.260 180.558  1.00  0.00            
ATOM   1891  HD2 PRO A 195     151.497 193.287 180.137  1.00  0.00            
ATOM   1892  CA  PRO A 195     152.235 190.888 178.590  1.00  0.00           C
ATOM   1893  HA  PRO A 195     151.457 190.261 178.565  1.00  0.00            
ATOM   1894  CB  PRO A 195     152.100 192.130 177.688  1.00  0.00           C
ATOM   1895  HB1 PRO A 195     152.557 191.984 176.811  1.00  0.00            
ATOM   1896  HB2 PRO A 195     151.138 192.351 177.530  1.00  0.00            
ATOM   1897  CG  PRO A 195     152.787 193.250 178.471  1.00  0.00           C
ATOM   1898  HG1 PRO A 195     153.779 193.224 178.349  1.00  0.00            
ATOM   1899  HG2 PRO A 195     152.441 194.149 178.200  1.00  0.00            
ATOM   1900  C   PRO A 195     153.406 190.025 178.184  1.00  0.00           C
ATOM   1901  O   PRO A 195     153.222 189.062 177.445  1.00  0.00           O
ATOM   1902  N   SER A 196     154.615 190.357 178.662  1.00  0.00           N
ATOM   1903  HN  SER A 196     154.684 191.170 179.240  1.00  0.00            
ATOM   1904  CA  SER A 196     155.830 189.608 178.391  1.00  0.00           C
ATOM   1905  HA  SER A 196     155.834 189.521 177.395  1.00  0.00            
ATOM   1906  CB  SER A 196     157.063 190.391 178.896  1.00  0.00           C
ATOM   1907  HB1 SER A 196     156.999 191.357 178.646  1.00  0.00            
ATOM   1908  HB2 SER A 196     157.155 190.309 179.888  1.00  0.00            
ATOM   1909  OG  SER A 196     158.255 189.876 178.311  1.00  0.00           O
ATOM   1910  HG1 SER A 196     159.042 190.393 178.648  1.00  0.00            
ATOM   1911  C   SER A 196     155.807 188.194 178.968  1.00  0.00           C
ATOM   1912  O   SER A 196     156.303 187.237 178.373  1.00  0.00           O
ATOM   1913  N   MET A 197     155.179 188.007 180.149  1.00  0.00           N
ATOM   1914  HN  MET A 197     154.813 188.803 180.630  1.00  0.00            
ATOM   1915  CA  MET A 197     155.015 186.693 180.747  1.00  0.00           C
ATOM   1916  HA  MET A 197     155.913 186.286 180.582  1.00  0.00            
ATOM   1917  CB  MET A 197     154.677 186.773 182.254  1.00  0.00           C
ATOM   1918  HB1 MET A 197     153.894 187.385 182.362  1.00  0.00            
ATOM   1919  HB2 MET A 197     154.428 185.855 182.563  1.00  0.00            
ATOM   1920  CG  MET A 197     155.806 187.287 183.167  1.00  0.00           C
ATOM   1921  HG1 MET A 197     156.616 186.755 182.918  1.00  0.00            
ATOM   1922  HG2 MET A 197     155.944 188.244 182.911  1.00  0.00            
ATOM   1923  SD  MET A 197     155.354 187.092 184.922  1.00  0.00           S
ATOM   1924  CE  MET A 197     156.875 187.746 185.659  1.00  0.00           C
ATOM   1925  HE1 MET A 197     156.803 187.715 186.656  1.00  0.00            
ATOM   1926  HE2 MET A 197     157.653 187.192 185.364  1.00  0.00            
ATOM   1927  HE3 MET A 197     157.008 188.692 185.364  1.00  0.00            
ATOM   1928  C   MET A 197     153.937 185.867 180.068  1.00  0.00           C
ATOM   1929  O   MET A 197     154.068 184.647 179.954  1.00  0.00           O
ATOM   1930  N   ARG A 198     152.853 186.502 179.583  1.00  0.00           N
ATOM   1931  HN  ARG A 198     152.840 187.501 179.631  1.00  0.00            
ATOM   1932  CA  ARG A 198     151.699 185.840 178.994  1.00  0.00           C
ATOM   1933  HA  ARG A 198     151.356 185.228 179.706  1.00  0.00            
ATOM   1934  CB  ARG A 198     150.668 186.919 178.571  1.00  0.00           C
ATOM   1935  HB1 ARG A 198     150.827 187.736 179.125  1.00  0.00            
ATOM   1936  HB2 ARG A 198     150.821 187.135 177.607  1.00  0.00            
ATOM   1937  CG  ARG A 198     149.189 186.515 178.736  1.00  0.00           C
ATOM   1938  HG1 ARG A 198     148.958 185.869 178.009  1.00  0.00            
ATOM   1939  HG2 ARG A 198     149.083 186.069 179.625  1.00  0.00            
ATOM   1940  CD  ARG A 198     148.196 187.688 178.668  1.00  0.00           C
ATOM   1941  HD1 ARG A 198     147.278 187.350 178.458  1.00  0.00            
ATOM   1942  HD2 ARG A 198     148.180 188.176 179.541  1.00  0.00            
ATOM   1943  NE  ARG A 198     148.632 188.631 177.585  1.00  0.00           N
ATOM   1944  HE  ARG A 198     148.884 188.239 176.700  1.00  0.00            
ATOM   1945  CZ  ARG A 198     148.707 189.960 177.722  1.00  0.00           C
ATOM   1946  NH1 ARG A 198     148.432 190.585 178.865  1.00  0.00           N
ATOM   1947 1HH1 ARG A 198     148.155 190.058 179.669  1.00  0.00            
ATOM   1948 2HH1 ARG A 198     148.502 191.581 178.920  1.00  0.00            
ATOM   1949  NH2 ARG A 198     149.089 190.688 176.673  1.00  0.00           N
ATOM   1950 1HH2 ARG A 198     149.312 190.239 175.808  1.00  0.00            
ATOM   1951 2HH2 ARG A 198     149.152 191.683 176.751  1.00  0.00            
ATOM   1952  C   ARG A 198     152.077 184.992 177.789  1.00  0.00           C
ATOM   1953  O   ARG A 198     151.690 183.835 177.652  1.00  0.00           O
ATOM   1954  N   ILE A 199     152.911 185.564 176.902  1.00  0.00           N
ATOM   1955  HN  ILE A 199     153.186 186.511 177.067  1.00  0.00            
ATOM   1956  CA  ILE A 199     153.440 184.902 175.721  1.00  0.00           C
ATOM   1957  HA  ILE A 199     152.638 184.490 175.288  1.00  0.00            
ATOM   1958  CB  ILE A 199     154.129 185.931 174.819  1.00  0.00           C
ATOM   1959  HB  ILE A 199     154.819 186.369 175.395  1.00  0.00            
ATOM   1960  CG2 ILE A 199     154.845 185.250 173.630  1.00  0.00           C
ATOM   1961 1HG2 ILE A 199     155.284 185.946 173.062  1.00  0.00            
ATOM   1962 2HG2 ILE A 199     155.538 184.617 173.976  1.00  0.00            
ATOM   1963 3HG2 ILE A 199     154.177 184.746 173.083  1.00  0.00            
ATOM   1964  CG1 ILE A 199     153.171 187.050 174.329  1.00  0.00           C
ATOM   1965 1HG1 ILE A 199     153.219 187.807 174.980  1.00  0.00            
ATOM   1966 2HG1 ILE A 199     153.488 187.360 173.433  1.00  0.00            
ATOM   1967  CD  ILE A 199     151.695 186.656 174.186  1.00  0.00           C
ATOM   1968  HD1 ILE A 199     151.169 187.444 173.867  1.00  0.00            
ATOM   1969  HD2 ILE A 199     151.612 185.910 173.525  1.00  0.00            
ATOM   1970  HD3 ILE A 199     151.342 186.357 175.073  1.00  0.00            
ATOM   1971  C   ILE A 199     154.419 183.796 176.057  1.00  0.00           C
ATOM   1972  O   ILE A 199     154.352 182.685 175.529  1.00  0.00           O
ATOM   1973  N   LEU A 200     155.366 184.075 176.969  1.00  0.00           N
ATOM   1974  HN  LEU A 200     155.356 184.969 177.416  1.00  0.00            
ATOM   1975  CA  LEU A 200     156.398 183.128 177.326  1.00  0.00           C
ATOM   1976  HA  LEU A 200     156.764 182.756 176.473  1.00  0.00            
ATOM   1977  CB  LEU A 200     157.515 183.890 178.085  1.00  0.00           C
ATOM   1978  HB1 LEU A 200     157.666 184.755 177.606  1.00  0.00            
ATOM   1979  HB2 LEU A 200     157.177 184.075 179.008  1.00  0.00            
ATOM   1980  CG  LEU A 200     158.890 183.200 178.230  1.00  0.00           C
ATOM   1981  HG  LEU A 200     159.577 183.829 177.866  1.00  0.00            
ATOM   1982  CD1 LEU A 200     159.205 182.953 179.701  1.00  0.00           C
ATOM   1983 1HD1 LEU A 200     160.096 182.507 179.781  1.00  0.00            
ATOM   1984 2HD1 LEU A 200     159.225 183.826 180.189  1.00  0.00            
ATOM   1985 3HD1 LEU A 200     158.501 182.365 180.098  1.00  0.00            
ATOM   1986  CD2 LEU A 200     159.057 181.939 177.378  1.00  0.00           C
ATOM   1987 1HD2 LEU A 200     159.968 181.554 177.527  1.00  0.00            
ATOM   1988 2HD2 LEU A 200     158.364 181.267 177.638  1.00  0.00            
ATOM   1989 3HD2 LEU A 200     158.948 182.173 176.412  1.00  0.00            
ATOM   1990  C   LEU A 200     155.830 181.910 178.051  1.00  0.00           C
ATOM   1991  O   LEU A 200     156.082 180.766 177.675  1.00  0.00           O
ATOM   1992  N   VAL A 201     154.940 182.103 179.039  1.00  0.00           N
ATOM   1993  HN  VAL A 201     154.748 183.039 179.335  1.00  0.00            
ATOM   1994  CA  VAL A 201     154.244 181.005 179.696  1.00  0.00           C
ATOM   1995  HA  VAL A 201     154.987 180.410 180.002  1.00  0.00            
ATOM   1996  CB  VAL A 201     153.477 181.475 180.923  1.00  0.00           C
ATOM   1997  HB  VAL A 201     152.857 182.207 180.640  1.00  0.00            
ATOM   1998  CG1 VAL A 201     152.644 180.331 181.527  1.00  0.00           C
ATOM   1999 1HG1 VAL A 201     152.151 180.666 182.330  1.00  0.00            
ATOM   2000 2HG1 VAL A 201     151.989 180.001 180.847  1.00  0.00            
ATOM   2001 3HG1 VAL A 201     153.251 179.583 181.796  1.00  0.00            
ATOM   2002  CG2 VAL A 201     154.485 181.976 181.976  1.00  0.00           C
ATOM   2003 1HG2 VAL A 201     153.992 182.288 182.788  1.00  0.00            
ATOM   2004 2HG2 VAL A 201     155.103 181.231 182.227  1.00  0.00            
ATOM   2005 3HG2 VAL A 201     155.015 182.734 181.596  1.00  0.00            
ATOM   2006  C   VAL A 201     153.371 180.193 178.738  1.00  0.00           C
ATOM   2007  O   VAL A 201     153.368 178.964 178.797  1.00  0.00           O
ATOM   2008  N   THR A 202     152.671 180.834 177.776  1.00  0.00           N
ATOM   2009  HN  THR A 202     152.635 181.833 177.799  1.00  0.00            
ATOM   2010  CA  THR A 202     151.960 180.132 176.697  1.00  0.00           C
ATOM   2011  HA  THR A 202     151.273 179.584 177.174  1.00  0.00            
ATOM   2012  CB  THR A 202     151.298 181.127 175.744  1.00  0.00           C
ATOM   2013  HB  THR A 202     151.936 181.889 175.634  1.00  0.00            
ATOM   2014  OG1 THR A 202     150.093 181.611 176.321  1.00  0.00           O
ATOM   2015  HG1 THR A 202     149.662 182.262 175.696  1.00  0.00            
ATOM   2016  CG2 THR A 202     150.927 180.546 174.372  1.00  0.00           C
ATOM   2017 1HG2 THR A 202     150.502 181.257 173.813  1.00  0.00            
ATOM   2018 2HG2 THR A 202     151.753 180.213 173.917  1.00  0.00            
ATOM   2019 3HG2 THR A 202     150.285 179.789 174.493  1.00  0.00            
ATOM   2020  C   THR A 202     152.867 179.198 175.907  1.00  0.00           C
ATOM   2021  O   THR A 202     152.577 178.015 175.761  1.00  0.00           O
ATOM   2022  N   LEU A 203     154.052 179.668 175.470  1.00  0.00           N
ATOM   2023  HN  LEU A 203     154.267 180.631 175.632  1.00  0.00            
ATOM   2024  CA  LEU A 203     155.037 178.850 174.775  1.00  0.00           C
ATOM   2025  HA  LEU A 203     154.515 178.434 174.030  1.00  0.00            
ATOM   2026  CB  LEU A 203     156.189 179.754 174.266  1.00  0.00           C
ATOM   2027  HB1 LEU A 203     155.988 180.695 174.539  1.00  0.00            
ATOM   2028  HB2 LEU A 203     157.035 179.453 174.705  1.00  0.00            
ATOM   2029  CG  LEU A 203     156.421 179.746 172.741  1.00  0.00           C
ATOM   2030  HG  LEU A 203     156.769 178.843 172.490  1.00  0.00            
ATOM   2031  CD1 LEU A 203     155.131 179.958 171.935  1.00  0.00           C
ATOM   2032 1HD1 LEU A 203     155.342 179.943 170.958  1.00  0.00            
ATOM   2033 2HD1 LEU A 203     154.482 179.227 172.147  1.00  0.00            
ATOM   2034 3HD1 LEU A 203     154.729 180.841 172.176  1.00  0.00            
ATOM   2035  CD2 LEU A 203     157.437 180.840 172.387  1.00  0.00           C
ATOM   2036 1HD2 LEU A 203     157.594 180.842 171.399  1.00  0.00            
ATOM   2037 2HD2 LEU A 203     157.080 181.730 172.670  1.00  0.00            
ATOM   2038 3HD2 LEU A 203     158.299 180.660 172.861  1.00  0.00            
ATOM   2039  C   LEU A 203     155.586 177.699 175.611  1.00  0.00           C
ATOM   2040  O   LEU A 203     155.814 176.593 175.123  1.00  0.00           O
ATOM   2041  N   LEU A 204     155.785 177.919 176.929  1.00  0.00           N
ATOM   2042  HN  LEU A 204     155.680 178.849 177.280  1.00  0.00            
ATOM   2043  CA  LEU A 204     156.146 176.861 177.859  1.00  0.00           C
ATOM   2044  HA  LEU A 204     157.002 176.524 177.467  1.00  0.00            
ATOM   2045  CB  LEU A 204     156.308 177.390 179.314  1.00  0.00           C
ATOM   2046  HB1 LEU A 204     155.762 178.222 179.410  1.00  0.00            
ATOM   2047  HB2 LEU A 204     155.966 176.692 179.943  1.00  0.00            
ATOM   2048  CG  LEU A 204     157.751 177.725 179.723  1.00  0.00           C
ATOM   2049  HG  LEU A 204     158.288 176.887 179.626  1.00  0.00            
ATOM   2050  CD1 LEU A 204     158.366 178.782 178.813  1.00  0.00           C
ATOM   2051 1HD1 LEU A 204     159.302 178.973 179.109  1.00  0.00            
ATOM   2052 2HD1 LEU A 204     158.377 178.446 177.871  1.00  0.00            
ATOM   2053 3HD1 LEU A 204     157.823 179.620 178.862  1.00  0.00            
ATOM   2054  CD2 LEU A 204     157.818 178.190 181.179  1.00  0.00           C
ATOM   2055 1HD2 LEU A 204     158.766 178.401 181.418  1.00  0.00            
ATOM   2056 2HD2 LEU A 204     157.255 179.009 181.294  1.00  0.00            
ATOM   2057 3HD2 LEU A 204     157.477 177.464 181.777  1.00  0.00            
ATOM   2058  C   LEU A 204     155.110 175.761 177.900  1.00  0.00           C
ATOM   2059  O   LEU A 204     155.471 174.590 177.830  1.00  0.00           O
ATOM   2060  N   LEU A 205     153.819 176.118 177.999  1.00  0.00           N
ATOM   2061  HN  LEU A 205     153.600 177.094 178.006  1.00  0.00            
ATOM   2062  CA  LEU A 205     152.724 175.174 178.096  1.00  0.00           C
ATOM   2063  HA  LEU A 205     153.089 174.461 178.695  1.00  0.00            
ATOM   2064  CB  LEU A 205     151.484 175.854 178.737  1.00  0.00           C
ATOM   2065  HB1 LEU A 205     151.259 176.659 178.188  1.00  0.00            
ATOM   2066  HB2 LEU A 205     150.725 175.203 178.701  1.00  0.00            
ATOM   2067  CG  LEU A 205     151.651 176.313 180.213  1.00  0.00           C
ATOM   2068  HG  LEU A 205     152.090 177.211 180.172  1.00  0.00            
ATOM   2069  CD1 LEU A 205     150.281 176.409 180.900  1.00  0.00           C
ATOM   2070 1HD1 LEU A 205     150.403 176.705 181.847  1.00  0.00            
ATOM   2071 2HD1 LEU A 205     149.711 177.072 180.415  1.00  0.00            
ATOM   2072 3HD1 LEU A 205     149.837 175.513 180.885  1.00  0.00            
ATOM   2073  CD2 LEU A 205     152.575 175.422 181.059  1.00  0.00           C
ATOM   2074 1HD2 LEU A 205     152.628 175.785 181.989  1.00  0.00            
ATOM   2075 2HD2 LEU A 205     152.209 174.492 181.084  1.00  0.00            
ATOM   2076 3HD2 LEU A 205     153.489 175.410 180.654  1.00  0.00            
ATOM   2077  C   LEU A 205     152.397 174.471 176.778  1.00  0.00           C
ATOM   2078  O   LEU A 205     152.031 173.291 176.782  1.00  0.00           O
ATOM   2079  N   ASP A 206     152.579 175.137 175.623  1.00  0.00           N
ATOM   2080  HN  ASP A 206     152.853 176.097 175.681  1.00  0.00            
ATOM   2081  CA  ASP A 206     152.407 174.563 174.294  1.00  0.00           C
ATOM   2082  HA  ASP A 206     151.514 174.119 174.364  1.00  0.00            
ATOM   2083  CB  ASP A 206     152.442 175.688 173.219  1.00  0.00           C
ATOM   2084  HB1 ASP A 206     152.892 176.496 173.600  1.00  0.00            
ATOM   2085  HB2 ASP A 206     152.952 175.368 172.421  1.00  0.00            
ATOM   2086  CG  ASP A 206     151.043 176.084 172.768  1.00  0.00           C
ATOM   2087  OD1 ASP A 206     150.214 175.167 172.540  1.00  0.00           O
ATOM   2088  OD2 ASP A 206     150.804 177.309 172.614  1.00  0.00           O
ATOM   2089  C   ASP A 206     153.440 173.481 173.943  1.00  0.00           C
ATOM   2090  O   ASP A 206     153.184 172.566 173.165  1.00  0.00           O
ATOM   2091  N   THR A 207     154.656 173.529 174.519  1.00  0.00           N
ATOM   2092  HN  THR A 207     154.852 174.268 175.164  1.00  0.00            
ATOM   2093  CA  THR A 207     155.707 172.541 174.240  1.00  0.00           C
ATOM   2094  HA  THR A 207     155.624 172.390 173.255  1.00  0.00            
ATOM   2095  CB  THR A 207     157.077 173.114 174.608  1.00  0.00           C
ATOM   2096  HB  THR A 207     156.940 173.627 175.455  1.00  0.00            
ATOM   2097  OG1 THR A 207     157.531 173.986 173.583  1.00  0.00           O
ATOM   2098  HG1 THR A 207     158.426 174.355 173.832  1.00  0.00            
ATOM   2099  CG2 THR A 207     158.190 172.078 174.785  1.00  0.00           C
ATOM   2100 1HG2 THR A 207     159.043 172.543 175.023  1.00  0.00            
ATOM   2101 2HG2 THR A 207     157.941 171.443 175.516  1.00  0.00            
ATOM   2102 3HG2 THR A 207     158.313 171.572 173.931  1.00  0.00            
ATOM   2103  C   THR A 207     155.499 171.181 174.906  1.00  0.00           C
ATOM   2104  O   THR A 207     156.025 170.160 174.449  1.00  0.00           O
ATOM   2105  N   LEU A 208     154.686 171.082 175.977  1.00  0.00           N
ATOM   2106  HN  LEU A 208     154.192 171.901 176.268  1.00  0.00            
ATOM   2107  CA  LEU A 208     154.481 169.847 176.742  1.00  0.00           C
ATOM   2108  HA  LEU A 208     155.425 169.646 177.004  1.00  0.00            
ATOM   2109  CB  LEU A 208     153.580 170.047 178.003  1.00  0.00           C
ATOM   2110  HB1 LEU A 208     152.831 170.658 177.748  1.00  0.00            
ATOM   2111  HB2 LEU A 208     153.209 169.154 178.257  1.00  0.00            
ATOM   2112  CG  LEU A 208     154.251 170.643 179.266  1.00  0.00           C
ATOM   2113  HG  LEU A 208     153.497 170.877 179.880  1.00  0.00            
ATOM   2114  CD1 LEU A 208     155.153 169.657 180.016  1.00  0.00           C
ATOM   2115 1HD1 LEU A 208     155.549 170.109 180.815  1.00  0.00            
ATOM   2116 2HD1 LEU A 208     154.612 168.870 180.313  1.00  0.00            
ATOM   2117 3HD1 LEU A 208     155.886 169.349 179.410  1.00  0.00            
ATOM   2118  CD2 LEU A 208     155.029 171.912 178.957  1.00  0.00           C
ATOM   2119 1HD2 LEU A 208     155.444 172.261 179.797  1.00  0.00            
ATOM   2120 2HD2 LEU A 208     155.746 171.709 178.290  1.00  0.00            
ATOM   2121 3HD2 LEU A 208     154.409 172.600 178.581  1.00  0.00            
ATOM   2122  C   LEU A 208     153.951 168.673 175.906  1.00  0.00           C
ATOM   2123  O   LEU A 208     154.480 167.572 176.086  1.00  0.00           O
ATOM   2124  N   PRO A 209     153.004 168.781 174.963  1.00  0.00           N
ATOM   2125  CD  PRO A 209     151.989 169.845 174.908  1.00  0.00           C
ATOM   2126  HD1 PRO A 209     152.307 170.595 174.328  1.00  0.00            
ATOM   2127  HD2 PRO A 209     151.803 170.191 175.827  1.00  0.00            
ATOM   2128  CA  PRO A 209     152.620 167.644 174.126  1.00  0.00           C
ATOM   2129  HA  PRO A 209     152.446 166.861 174.723  1.00  0.00            
ATOM   2130  CB  PRO A 209     151.405 168.169 173.346  1.00  0.00           C
ATOM   2131  HB1 PRO A 209     151.689 168.626 172.503  1.00  0.00            
ATOM   2132  HB2 PRO A 209     150.771 167.427 173.126  1.00  0.00            
ATOM   2133  CG  PRO A 209     150.764 169.161 174.312  1.00  0.00           C
ATOM   2134  HG1 PRO A 209     150.180 169.814 173.830  1.00  0.00            
ATOM   2135  HG2 PRO A 209     150.230 168.692 175.016  1.00  0.00            
ATOM   2136  C   PRO A 209     153.707 167.132 173.193  1.00  0.00           C
ATOM   2137  O   PRO A 209     153.558 166.030 172.665  1.00  0.00           O
ATOM   2138  N   MET A 210     154.815 167.868 172.973  1.00  0.00           N
ATOM   2139  HN  MET A 210     154.875 168.787 173.363  1.00  0.00            
ATOM   2140  CA  MET A 210     155.927 167.359 172.182  1.00  0.00           C
ATOM   2141  HA  MET A 210     155.476 166.771 171.510  1.00  0.00            
ATOM   2142  CB  MET A 210     156.711 168.510 171.514  1.00  0.00           C
ATOM   2143  HB1 MET A 210     156.054 169.183 171.175  1.00  0.00            
ATOM   2144  HB2 MET A 210     157.296 168.935 172.205  1.00  0.00            
ATOM   2145  CG  MET A 210     157.600 168.059 170.333  1.00  0.00           C
ATOM   2146  HG1 MET A 210     158.186 168.845 170.135  1.00  0.00            
ATOM   2147  HG2 MET A 210     158.156 167.312 170.698  1.00  0.00            
ATOM   2148  SD  MET A 210     156.641 167.545 168.881  1.00  0.00           S
ATOM   2149  CE  MET A 210     158.025 166.687 168.085  1.00  0.00           C
ATOM   2150  HE1 MET A 210     157.720 166.298 167.216  1.00  0.00            
ATOM   2151  HE2 MET A 210     158.768 167.336 167.918  1.00  0.00            
ATOM   2152  HE3 MET A 210     158.351 165.954 168.682  1.00  0.00            
ATOM   2153  C   MET A 210     156.900 166.540 173.021  1.00  0.00           C
ATOM   2154  O   MET A 210     157.621 165.670 172.531  1.00  0.00           O
ATOM   2155  N   LEU A 211     156.888 166.730 174.356  1.00  0.00           N
ATOM   2156  HN  LEU A 211     156.243 167.389 174.742  1.00  0.00            
ATOM   2157  CA  LEU A 211     157.775 166.015 175.255  1.00  0.00           C
ATOM   2158  HA  LEU A 211     158.579 165.846 174.685  1.00  0.00            
ATOM   2159  CB  LEU A 211     158.147 166.848 176.514  1.00  0.00           C
ATOM   2160  HB1 LEU A 211     157.301 167.213 176.902  1.00  0.00            
ATOM   2161  HB2 LEU A 211     158.578 166.232 177.174  1.00  0.00            
ATOM   2162  CG  LEU A 211     159.108 168.037 176.288  1.00  0.00           C
ATOM   2163  HG  LEU A 211     158.672 168.619 175.601  1.00  0.00            
ATOM   2164  CD1 LEU A 211     159.329 168.784 177.608  1.00  0.00           C
ATOM   2165 1HD1 LEU A 211     159.951 169.552 177.456  1.00  0.00            
ATOM   2166 2HD1 LEU A 211     158.453 169.127 177.948  1.00  0.00            
ATOM   2167 3HD1 LEU A 211     159.727 168.161 178.281  1.00  0.00            
ATOM   2168  CD2 LEU A 211     160.483 167.632 175.742  1.00  0.00           C
ATOM   2169 1HD2 LEU A 211     161.048 168.449 175.622  1.00  0.00            
ATOM   2170 2HD2 LEU A 211     160.928 167.011 176.387  1.00  0.00            
ATOM   2171 3HD2 LEU A 211     160.370 167.172 174.861  1.00  0.00            
ATOM   2172  C   LEU A 211     157.145 164.707 175.706  1.00  0.00           C
ATOM   2173  O   LEU A 211     157.700 163.991 176.542  1.00  0.00           O
ATOM   2174  N   GLY A 212     156.006 164.304 175.105  1.00  0.00           N
ATOM   2175  HN  GLY A 212     155.603 164.905 174.415  1.00  0.00            
ATOM   2176  CA  GLY A 212     155.324 163.044 175.399  1.00  0.00           C
ATOM   2177  HA1 GLY A 212     155.032 163.077 176.355  1.00  0.00            
ATOM   2178  HA2 GLY A 212     154.520 162.993 174.807  1.00  0.00            
ATOM   2179  C   GLY A 212     156.166 161.810 175.187  1.00  0.00           C
ATOM   2180  O   GLY A 212     156.084 160.830 175.923  1.00  0.00           O
ATOM   2181  N   ASN A 213     157.036 161.841 174.168  1.00  0.00           N
ATOM   2182  HN  ASN A 213     157.104 162.682 173.631  1.00  0.00            
ATOM   2183  CA  ASN A 213     157.885 160.724 173.800  1.00  0.00           C
ATOM   2184  HA  ASN A 213     157.331 159.915 173.996  1.00  0.00            
ATOM   2185  CB  ASN A 213     158.221 160.826 172.292  1.00  0.00           C
ATOM   2186  HB1 ASN A 213     158.432 161.772 172.047  1.00  0.00            
ATOM   2187  HB2 ASN A 213     159.002 160.242 172.070  1.00  0.00            
ATOM   2188  CG  ASN A 213     157.004 160.361 171.516  1.00  0.00           C
ATOM   2189  OD1 ASN A 213     156.812 159.164 171.258  1.00  0.00           O
ATOM   2190  ND2 ASN A 213     156.112 161.285 171.143  1.00  0.00           N
ATOM   2191 1HD2 ASN A 213     156.260 162.246 171.377  1.00  0.00            
ATOM   2192 2HD2 ASN A 213     155.297 161.015 170.630  1.00  0.00            
ATOM   2193  C   ASN A 213     159.130 160.573 174.681  1.00  0.00           C
ATOM   2194  O   ASN A 213     159.490 159.472 175.093  1.00  0.00           O
ATOM   2195  N   VAL A 214     159.811 161.680 175.039  1.00  0.00           N
ATOM   2196  HN  VAL A 214     159.554 162.552 174.622  1.00  0.00            
ATOM   2197  CA  VAL A 214     160.908 161.670 176.008  1.00  0.00           C
ATOM   2198  HA  VAL A 214     161.483 160.911 175.703  1.00  0.00            
ATOM   2199  CB  VAL A 214     161.744 162.946 175.936  1.00  0.00           C
ATOM   2200  HB  VAL A 214     162.133 163.002 175.016  1.00  0.00            
ATOM   2201  CG1 VAL A 214     160.870 164.186 176.143  1.00  0.00           C
ATOM   2202 1HG1 VAL A 214     161.439 165.007 176.092  1.00  0.00            
ATOM   2203 2HG1 VAL A 214     160.168 164.222 175.432  1.00  0.00            
ATOM   2204 3HG1 VAL A 214     160.432 164.139 177.041  1.00  0.00            
ATOM   2205  CG2 VAL A 214     162.910 162.904 176.943  1.00  0.00           C
ATOM   2206 1HG2 VAL A 214     163.440 163.749 176.875  1.00  0.00            
ATOM   2207 2HG2 VAL A 214     162.547 162.812 177.870  1.00  0.00            
ATOM   2208 3HG2 VAL A 214     163.500 162.123 176.737  1.00  0.00            
ATOM   2209  C   VAL A 214     160.448 161.336 177.432  1.00  0.00           C
ATOM   2210  O   VAL A 214     161.116 160.614 178.170  1.00  0.00           O
ATOM   2211  N   LEU A 215     159.254 161.809 177.853  1.00  0.00           N
ATOM   2212  HN  LEU A 215     158.761 162.451 177.265  1.00  0.00            
ATOM   2213  CA  LEU A 215     158.651 161.427 179.125  1.00  0.00           C
ATOM   2214  HA  LEU A 215     159.351 161.626 179.811  1.00  0.00            
ATOM   2215  CB  LEU A 215     157.370 162.260 179.365  1.00  0.00           C
ATOM   2216  HB1 LEU A 215     157.508 163.156 178.942  1.00  0.00            
ATOM   2217  HB2 LEU A 215     156.614 161.790 178.910  1.00  0.00            
ATOM   2218  CG  LEU A 215     156.957 162.496 180.836  1.00  0.00           C
ATOM   2219  HG  LEU A 215     157.688 163.034 181.256  1.00  0.00            
ATOM   2220  CD1 LEU A 215     155.617 163.237 180.854  1.00  0.00           C
ATOM   2221 1HD1 LEU A 215     155.337 163.397 181.801  1.00  0.00            
ATOM   2222 2HD1 LEU A 215     155.715 164.114 180.383  1.00  0.00            
ATOM   2223 3HD1 LEU A 215     154.924 162.685 180.390  1.00  0.00            
ATOM   2224  CD2 LEU A 215     156.850 161.230 181.694  1.00  0.00           C
ATOM   2225 1HD2 LEU A 215     156.579 161.479 182.624  1.00  0.00            
ATOM   2226 2HD2 LEU A 215     156.165 160.617 181.300  1.00  0.00            
ATOM   2227 3HD2 LEU A 215     157.736 160.767 181.718  1.00  0.00            
ATOM   2228  C   LEU A 215     158.337 159.930 179.185  1.00  0.00           C
ATOM   2229  O   LEU A 215     158.621 159.241 180.166  1.00  0.00           O
ATOM   2230  N   LEU A 216     157.806 159.360 178.086  1.00  0.00           N
ATOM   2231  HN  LEU A 216     157.534 159.950 177.326  1.00  0.00            
ATOM   2232  CA  LEU A 216     157.611 157.926 177.957  1.00  0.00           C
ATOM   2233  HA  LEU A 216     157.030 157.696 178.738  1.00  0.00            
ATOM   2234  CB  LEU A 216     156.909 157.608 176.614  1.00  0.00           C
ATOM   2235  HB1 LEU A 216     156.045 158.112 176.591  1.00  0.00            
ATOM   2236  HB2 LEU A 216     157.501 157.928 175.874  1.00  0.00            
ATOM   2237  CG  LEU A 216     156.593 156.120 176.355  1.00  0.00           C
ATOM   2238  HG  LEU A 216     157.467 155.634 176.339  1.00  0.00            
ATOM   2239  CD1 LEU A 216     155.743 155.496 177.470  1.00  0.00           C
ATOM   2240 1HD1 LEU A 216     155.566 154.535 177.256  1.00  0.00            
ATOM   2241 2HD1 LEU A 216     156.234 155.559 178.339  1.00  0.00            
ATOM   2242 3HD1 LEU A 216     154.875 155.987 177.542  1.00  0.00            
ATOM   2243  CD2 LEU A 216     155.888 155.946 175.004  1.00  0.00           C
ATOM   2244 1HD2 LEU A 216     155.691 154.977 174.853  1.00  0.00            
ATOM   2245 2HD2 LEU A 216     155.032 156.464 175.005  1.00  0.00            
ATOM   2246 3HD2 LEU A 216     156.481 156.284 174.273  1.00  0.00            
ATOM   2247  C   LEU A 216     158.908 157.123 178.109  1.00  0.00           C
ATOM   2248  O   LEU A 216     158.945 156.119 178.816  1.00  0.00           O
ATOM   2249  N   LEU A 217     160.034 157.592 177.525  1.00  0.00           N
ATOM   2250  HN  LEU A 217     159.956 158.388 176.925  1.00  0.00            
ATOM   2251  CA  LEU A 217     161.357 157.005 177.718  1.00  0.00           C
ATOM   2252  HA  LEU A 217     161.223 156.052 177.447  1.00  0.00            
ATOM   2253  CB  LEU A 217     162.394 157.751 176.828  1.00  0.00           C
ATOM   2254  HB1 LEU A 217     162.040 157.778 175.893  1.00  0.00            
ATOM   2255  HB2 LEU A 217     162.489 158.684 177.176  1.00  0.00            
ATOM   2256  CG  LEU A 217     163.802 157.120 176.780  1.00  0.00           C
ATOM   2257  HG  LEU A 217     163.684 156.136 176.912  1.00  0.00            
ATOM   2258  CD1 LEU A 217     164.474 157.401 175.433  1.00  0.00           C
ATOM   2259 1HD1 LEU A 217     165.383 156.985 175.421  1.00  0.00            
ATOM   2260 2HD1 LEU A 217     163.920 157.013 174.697  1.00  0.00            
ATOM   2261 3HD1 LEU A 217     164.557 158.389 175.302  1.00  0.00            
ATOM   2262  CD2 LEU A 217     164.712 157.656 177.885  1.00  0.00           C
ATOM   2263 1HD2 LEU A 217     165.610 157.222 177.817  1.00  0.00            
ATOM   2264 2HD2 LEU A 217     164.811 158.646 177.784  1.00  0.00            
ATOM   2265 3HD2 LEU A 217     164.310 157.451 178.777  1.00  0.00            
ATOM   2266  C   LEU A 217     161.826 156.974 179.171  1.00  0.00           C
ATOM   2267  O   LEU A 217     162.371 155.977 179.652  1.00  0.00           O
ATOM   2268  N   CYS A 218     161.587 158.061 179.922  1.00  0.00           N
ATOM   2269  HN  CYS A 218     161.160 158.847 179.475  1.00  0.00            
ATOM   2270  CA  CYS A 218     161.902 158.180 181.336  1.00  0.00           C
ATOM   2271  HA  CYS A 218     162.875 157.957 181.398  1.00  0.00            
ATOM   2272  CB  CYS A 218     161.607 159.629 181.796  1.00  0.00           C
ATOM   2273  HB1 CYS A 218     162.231 160.190 181.253  1.00  0.00            
ATOM   2274  HB2 CYS A 218     160.666 159.794 181.499  1.00  0.00            
ATOM   2275  SG  CYS A 218     161.814 159.927 183.588  1.00  0.00           S
ATOM   2276  HG1 CYS A 218     161.604 160.883 183.793  1.00  0.00            
ATOM   2277  C   CYS A 218     161.201 157.150 182.207  1.00  0.00           C
ATOM   2278  O   CYS A 218     161.808 156.585 183.118  1.00  0.00           O
ATOM   2279  N   PHE A 219     159.928 156.827 181.921  1.00  0.00           N
ATOM   2280  HN  PHE A 219     159.446 157.354 181.221  1.00  0.00            
ATOM   2281  CA  PHE A 219     159.221 155.744 182.585  1.00  0.00           C
ATOM   2282  HA  PHE A 219     159.277 155.966 183.559  1.00  0.00            
ATOM   2283  CB  PHE A 219     157.740 155.716 182.094  1.00  0.00           C
ATOM   2284  HB1 PHE A 219     157.222 156.426 182.571  1.00  0.00            
ATOM   2285  HB2 PHE A 219     157.716 155.890 181.110  1.00  0.00            
ATOM   2286  CG  PHE A 219     157.048 154.402 182.342  1.00  0.00           C
ATOM   2287  CD1 PHE A 219     156.663 154.010 183.634  1.00  0.00           C
ATOM   2288  HD1 PHE A 219     156.714 154.663 184.389  1.00  0.00            
ATOM   2289  CE1 PHE A 219     156.208 152.705 183.868  1.00  0.00           C
ATOM   2290  HE1 PHE A 219     155.935 152.427 184.789  1.00  0.00            
ATOM   2291  CZ  PHE A 219     156.136 151.789 182.808  1.00  0.00           C
ATOM   2292  HZ  PHE A 219     155.836 150.851 182.979  1.00  0.00            
ATOM   2293  CD2 PHE A 219     156.931 153.490 181.281  1.00  0.00           C
ATOM   2294  HD2 PHE A 219     157.170 153.776 180.353  1.00  0.00            
ATOM   2295  CE2 PHE A 219     156.484 152.186 181.511  1.00  0.00           C
ATOM   2296  HE2 PHE A 219     156.413 151.539 180.752  1.00  0.00            
ATOM   2297  C   PHE A 219     159.920 154.390 182.426  1.00  0.00           C
ATOM   2298  O   PHE A 219     160.102 153.679 183.410  1.00  0.00           O
ATOM   2299  N   PHE A 220     160.375 154.012 181.214  1.00  0.00           N
ATOM   2300  HN  PHE A 220     160.212 154.605 180.425  1.00  0.00            
ATOM   2301  CA  PHE A 220     161.097 152.762 181.025  1.00  0.00           C
ATOM   2302  HA  PHE A 220     160.444 152.088 181.371  1.00  0.00            
ATOM   2303  CB  PHE A 220     161.467 152.547 179.539  1.00  0.00           C
ATOM   2304  HB1 PHE A 220     161.739 153.418 179.131  1.00  0.00            
ATOM   2305  HB2 PHE A 220     162.224 151.897 179.472  1.00  0.00            
ATOM   2306  CG  PHE A 220     160.310 152.004 178.759  1.00  0.00           C
ATOM   2307  CD1 PHE A 220     159.414 152.872 178.120  1.00  0.00           C
ATOM   2308  HD1 PHE A 220     159.513 153.860 178.241  1.00  0.00            
ATOM   2309  CE1 PHE A 220     158.384 152.375 177.316  1.00  0.00           C
ATOM   2310  HE1 PHE A 220     157.751 153.002 176.862  1.00  0.00            
ATOM   2311  CZ  PHE A 220     158.248 150.994 177.153  1.00  0.00           C
ATOM   2312  HZ  PHE A 220     157.520 150.633 176.571  1.00  0.00            
ATOM   2313  CD2 PHE A 220     160.151 150.617 178.598  1.00  0.00           C
ATOM   2314  HD2 PHE A 220     160.777 149.988 179.058  1.00  0.00            
ATOM   2315  CE2 PHE A 220     159.121 150.113 177.797  1.00  0.00           C
ATOM   2316  HE2 PHE A 220     159.010 149.125 177.686  1.00  0.00            
ATOM   2317  C   PHE A 220     162.391 152.699 181.823  1.00  0.00           C
ATOM   2318  O   PHE A 220     162.678 151.707 182.488  1.00  0.00           O
ATOM   2319  N   VAL A 221     163.193 153.778 181.818  1.00  0.00           N
ATOM   2320  HN  VAL A 221     162.941 154.560 181.248  1.00  0.00            
ATOM   2321  CA  VAL A 221     164.414 153.853 182.609  1.00  0.00           C
ATOM   2322  HA  VAL A 221     164.938 153.042 182.350  1.00  0.00            
ATOM   2323  CB  VAL A 221     165.160 155.139 182.258  1.00  0.00           C
ATOM   2324  HB  VAL A 221     164.521 155.898 182.384  1.00  0.00            
ATOM   2325  CG1 VAL A 221     166.366 155.390 183.183  1.00  0.00           C
ATOM   2326 1HG1 VAL A 221     166.820 156.240 182.915  1.00  0.00            
ATOM   2327 2HG1 VAL A 221     166.051 155.465 184.129  1.00  0.00            
ATOM   2328 3HG1 VAL A 221     167.010 154.629 183.105  1.00  0.00            
ATOM   2329  CG2 VAL A 221     165.641 155.056 180.797  1.00  0.00           C
ATOM   2330 1HG2 VAL A 221     166.131 155.895 180.559  1.00  0.00            
ATOM   2331 2HG2 VAL A 221     166.252 154.272 180.691  1.00  0.00            
ATOM   2332 3HG2 VAL A 221     164.852 154.948 180.192  1.00  0.00            
ATOM   2333  C   VAL A 221     164.155 153.779 184.114  1.00  0.00           C
ATOM   2334  O   VAL A 221     164.761 152.985 184.834  1.00  0.00           O
ATOM   2335  N   PHE A 222     163.191 154.558 184.637  1.00  0.00           N
ATOM   2336  HN  PHE A 222     162.699 155.177 184.025  1.00  0.00            
ATOM   2337  CA  PHE A 222     162.826 154.548 186.046  1.00  0.00           C
ATOM   2338  HA  PHE A 222     163.699 154.714 186.505  1.00  0.00            
ATOM   2339  CB  PHE A 222     161.757 155.636 186.336  1.00  0.00           C
ATOM   2340  HB1 PHE A 222     161.258 155.854 185.497  1.00  0.00            
ATOM   2341  HB2 PHE A 222     161.116 155.307 187.029  1.00  0.00            
ATOM   2342  CG  PHE A 222     162.401 156.891 186.844  1.00  0.00           C
ATOM   2343  CD1 PHE A 222     163.296 157.616 186.043  1.00  0.00           C
ATOM   2344  HD1 PHE A 222     163.497 157.303 185.115  1.00  0.00            
ATOM   2345  CE1 PHE A 222     163.909 158.774 186.533  1.00  0.00           C
ATOM   2346  HE1 PHE A 222     164.540 159.289 185.953  1.00  0.00            
ATOM   2347  CZ  PHE A 222     163.639 159.212 187.834  1.00  0.00           C
ATOM   2348  HZ  PHE A 222     164.090 160.031 188.189  1.00  0.00            
ATOM   2349  CD2 PHE A 222     162.116 157.354 188.140  1.00  0.00           C
ATOM   2350  HD2 PHE A 222     161.463 156.856 188.711  1.00  0.00            
ATOM   2351  CE2 PHE A 222     162.737 158.505 188.639  1.00  0.00           C
ATOM   2352  HE2 PHE A 222     162.537 158.821 189.566  1.00  0.00            
ATOM   2353  C   PHE A 222     162.276 153.211 186.505  1.00  0.00           C
ATOM   2354  O   PHE A 222     162.622 152.699 187.566  1.00  0.00           O
ATOM   2355  N   PHE A 223     161.397 152.596 185.706  1.00  0.00           N
ATOM   2356  HN  PHE A 223     161.109 153.060 184.868  1.00  0.00            
ATOM   2357  CA  PHE A 223     160.844 151.295 185.995  1.00  0.00           C
ATOM   2358  HA  PHE A 223     160.566 151.328 186.955  1.00  0.00            
ATOM   2359  CB  PHE A 223     159.671 151.105 185.003  1.00  0.00           C
ATOM   2360  HB1 PHE A 223     158.984 151.814 185.161  1.00  0.00            
ATOM   2361  HB2 PHE A 223     160.013 151.175 184.066  1.00  0.00            
ATOM   2362  CG  PHE A 223     158.997 149.787 185.139  1.00  0.00           C
ATOM   2363  CD1 PHE A 223     158.207 149.503 186.260  1.00  0.00           C
ATOM   2364  HD1 PHE A 223     158.052 150.205 186.955  1.00  0.00            
ATOM   2365  CE1 PHE A 223     157.637 148.237 186.403  1.00  0.00           C
ATOM   2366  HE1 PHE A 223     157.076 148.028 187.204  1.00  0.00            
ATOM   2367  CZ  PHE A 223     157.853 147.259 185.422  1.00  0.00           C
ATOM   2368  HZ  PHE A 223     157.446 146.352 185.528  1.00  0.00            
ATOM   2369  CD2 PHE A 223     159.200 148.809 184.156  1.00  0.00           C
ATOM   2370  HD2 PHE A 223     159.753 149.020 183.350  1.00  0.00            
ATOM   2371  CE2 PHE A 223     158.633 147.542 184.298  1.00  0.00           C
ATOM   2372  HE2 PHE A 223     158.784 146.842 183.600  1.00  0.00            
ATOM   2373  C   PHE A 223     161.852 150.138 185.938  1.00  0.00           C
ATOM   2374  O   PHE A 223     161.940 149.342 186.874  1.00  0.00           O
ATOM   2375  N   ILE A 224     162.665 150.025 184.862  1.00  0.00           N
ATOM   2376  HN  ILE A 224     162.622 150.728 184.152  1.00  0.00            
ATOM   2377  CA  ILE A 224     163.605 148.916 184.695  1.00  0.00           C
ATOM   2378  HA  ILE A 224     163.045 148.098 184.830  1.00  0.00            
ATOM   2379  CB  ILE A 224     164.216 148.908 183.288  1.00  0.00           C
ATOM   2380  HB  ILE A 224     164.585 149.823 183.126  1.00  0.00            
ATOM   2381  CG2 ILE A 224     165.375 147.890 183.176  1.00  0.00           C
ATOM   2382 1HG2 ILE A 224     165.749 147.911 182.249  1.00  0.00            
ATOM   2383 2HG2 ILE A 224     166.093 148.129 183.830  1.00  0.00            
ATOM   2384 3HG2 ILE A 224     165.033 146.972 183.377  1.00  0.00            
ATOM   2385  CG1 ILE A 224     163.132 148.589 182.229  1.00  0.00           C
ATOM   2386 1HG1 ILE A 224     162.883 147.624 182.307  1.00  0.00            
ATOM   2387 2HG1 ILE A 224     162.329 149.157 182.412  1.00  0.00            
ATOM   2388  CD  ILE A 224     163.588 148.852 180.788  1.00  0.00           C
ATOM   2389  HD1 ILE A 224     162.845 148.627 180.157  1.00  0.00            
ATOM   2390  HD2 ILE A 224     163.831 149.817 180.686  1.00  0.00            
ATOM   2391  HD3 ILE A 224     164.385 148.284 180.581  1.00  0.00            
ATOM   2392  C   ILE A 224     164.700 148.934 185.750  1.00  0.00           C
ATOM   2393  O   ILE A 224     164.930 147.949 186.453  1.00  0.00           O
ATOM   2394  N   PHE A 225     165.365 150.089 185.954  1.00  0.00           N
ATOM   2395  HN  PHE A 225     165.170 150.871 185.362  1.00  0.00            
ATOM   2396  CA  PHE A 225     166.356 150.233 187.007  1.00  0.00           C
ATOM   2397  HA  PHE A 225     166.943 149.435 186.871  1.00  0.00            
ATOM   2398  CB  PHE A 225     167.171 151.541 186.859  1.00  0.00           C
ATOM   2399  HB1 PHE A 225     166.552 152.309 186.696  1.00  0.00            
ATOM   2400  HB2 PHE A 225     167.698 151.708 187.692  1.00  0.00            
ATOM   2401  CG  PHE A 225     168.125 151.439 185.700  1.00  0.00           C
ATOM   2402  CD1 PHE A 225     169.290 150.661 185.801  1.00  0.00           C
ATOM   2403  HD1 PHE A 225     169.482 150.165 186.647  1.00  0.00            
ATOM   2404  CE1 PHE A 225     170.186 150.574 184.726  1.00  0.00           C
ATOM   2405  HE1 PHE A 225     171.009 150.012 184.805  1.00  0.00            
ATOM   2406  CZ  PHE A 225     169.927 151.276 183.541  1.00  0.00           C
ATOM   2407  HZ  PHE A 225     170.564 151.213 182.773  1.00  0.00            
ATOM   2408  CD2 PHE A 225     167.888 152.141 184.511  1.00  0.00           C
ATOM   2409  HD2 PHE A 225     167.068 152.708 184.431  1.00  0.00            
ATOM   2410  CE2 PHE A 225     168.777 152.064 183.434  1.00  0.00           C
ATOM   2411  HE2 PHE A 225     168.591 152.570 182.592  1.00  0.00            
ATOM   2412  C   PHE A 225     165.731 150.159 188.394  1.00  0.00           C
ATOM   2413  O   PHE A 225     166.278 149.529 189.303  1.00  0.00           O
ATOM   2414  N   GLY A 226     164.541 150.768 188.576  1.00  0.00           N
ATOM   2415  HN  GLY A 226     164.153 151.267 187.801  1.00  0.00            
ATOM   2416  CA  GLY A 226     163.777 150.754 189.819  1.00  0.00           C
ATOM   2417  HA1 GLY A 226     164.322 151.233 190.507  1.00  0.00            
ATOM   2418  HA2 GLY A 226     162.931 151.261 189.652  1.00  0.00            
ATOM   2419  C   GLY A 226     163.424 149.393 190.349  1.00  0.00           C
ATOM   2420  O   GLY A 226     163.471 149.167 191.552  1.00  0.00           O
ATOM   2421  N   ILE A 227     163.082 148.425 189.483  1.00  0.00           N
ATOM   2422  HN  ILE A 227     162.985 148.654 188.515  1.00  0.00            
ATOM   2423  CA  ILE A 227     162.848 147.051 189.909  1.00  0.00           C
ATOM   2424  HA  ILE A 227     162.398 147.154 190.796  1.00  0.00            
ATOM   2425  CB  ILE A 227     161.913 146.314 188.969  1.00  0.00           C
ATOM   2426  HB  ILE A 227     162.260 146.375 188.033  1.00  0.00            
ATOM   2427  CG2 ILE A 227     161.829 144.809 189.327  1.00  0.00           C
ATOM   2428 1HG2 ILE A 227     161.207 144.350 188.693  1.00  0.00            
ATOM   2429 2HG2 ILE A 227     162.738 144.399 189.258  1.00  0.00            
ATOM   2430 3HG2 ILE A 227     161.487 144.707 190.261  1.00  0.00            
ATOM   2431  CG1 ILE A 227     160.533 146.989 189.099  1.00  0.00           C
ATOM   2432 1HG1 ILE A 227     160.224 146.909 190.047  1.00  0.00            
ATOM   2433 2HG1 ILE A 227     160.624 147.955 188.858  1.00  0.00            
ATOM   2434  CD  ILE A 227     159.469 146.377 188.203  1.00  0.00           C
ATOM   2435  HD1 ILE A 227     158.603 146.859 188.336  1.00  0.00            
ATOM   2436  HD2 ILE A 227     159.752 146.457 187.247  1.00  0.00            
ATOM   2437  HD3 ILE A 227     159.352 145.412 188.436  1.00  0.00            
ATOM   2438  C   ILE A 227     164.126 146.282 190.139  1.00  0.00           C
ATOM   2439  O   ILE A 227     164.241 145.543 191.111  1.00  0.00           O
ATOM   2440  N   VAL A 228     165.156 146.446 189.287  1.00  0.00           N
ATOM   2441  HN  VAL A 228     165.035 147.057 188.504  1.00  0.00            
ATOM   2442  CA  VAL A 228     166.442 145.772 189.454  1.00  0.00           C
ATOM   2443  HA  VAL A 228     166.230 144.795 189.479  1.00  0.00            
ATOM   2444  CB  VAL A 228     167.353 146.021 188.253  1.00  0.00           C
ATOM   2445  HB  VAL A 228     167.427 147.011 188.133  1.00  0.00            
ATOM   2446  CG1 VAL A 228     168.767 145.450 188.465  1.00  0.00           C
ATOM   2447 1HG1 VAL A 228     169.326 145.636 187.657  1.00  0.00            
ATOM   2448 2HG1 VAL A 228     169.184 145.881 189.265  1.00  0.00            
ATOM   2449 3HG1 VAL A 228     168.709 144.462 188.611  1.00  0.00            
ATOM   2450  CG2 VAL A 228     166.737 145.331 187.023  1.00  0.00           C
ATOM   2451 1HG2 VAL A 228     167.322 145.485 186.227  1.00  0.00            
ATOM   2452 2HG2 VAL A 228     166.660 144.349 187.195  1.00  0.00            
ATOM   2453 3HG2 VAL A 228     165.829 145.711 186.848  1.00  0.00            
ATOM   2454  C   VAL A 228     167.095 146.128 190.789  1.00  0.00           C
ATOM   2455  O   VAL A 228     167.628 145.266 191.483  1.00  0.00           O
ATOM   2456  N   GLY A 229     166.979 147.399 191.233  1.00  0.00           N
ATOM   2457  HN  GLY A 229     166.589 148.091 190.626  1.00  0.00            
ATOM   2458  CA  GLY A 229     167.407 147.792 192.576  1.00  0.00           C
ATOM   2459  HA1 GLY A 229     168.370 147.538 192.661  1.00  0.00            
ATOM   2460  HA2 GLY A 229     167.319 148.787 192.631  1.00  0.00            
ATOM   2461  C   GLY A 229     166.639 147.173 193.727  1.00  0.00           C
ATOM   2462  O   GLY A 229     167.217 146.847 194.760  1.00  0.00           O
ATOM   2463  N   VAL A 230     165.318 146.968 193.580  1.00  0.00           N
ATOM   2464  HN  VAL A 230     164.886 147.276 192.732  1.00  0.00            
ATOM   2465  CA  VAL A 230     164.476 146.322 194.586  1.00  0.00           C
ATOM   2466  HA  VAL A 230     164.822 146.663 195.460  1.00  0.00            
ATOM   2467  CB  VAL A 230     163.014 146.750 194.432  1.00  0.00           C
ATOM   2468  HB  VAL A 230     162.719 146.440 193.528  1.00  0.00            
ATOM   2469  CG1 VAL A 230     162.101 146.119 195.498  1.00  0.00           C
ATOM   2470 1HG1 VAL A 230     161.160 146.427 195.356  1.00  0.00            
ATOM   2471 2HG1 VAL A 230     162.140 145.123 195.423  1.00  0.00            
ATOM   2472 3HG1 VAL A 230     162.409 146.397 196.408  1.00  0.00            
ATOM   2473  CG2 VAL A 230     162.911 148.279 194.580  1.00  0.00           C
ATOM   2474 1HG2 VAL A 230     161.957 148.560 194.480  1.00  0.00            
ATOM   2475 2HG2 VAL A 230     163.245 148.550 195.483  1.00  0.00            
ATOM   2476 3HG2 VAL A 230     163.464 148.720 193.874  1.00  0.00            
ATOM   2477  C   VAL A 230     164.639 144.798 194.591  1.00  0.00           C
ATOM   2478  O   VAL A 230     164.633 144.152 195.634  1.00  0.00           O
ATOM   2479  N   GLN A 231     164.842 144.151 193.425  1.00  0.00           N
ATOM   2480  HN  GLN A 231     164.795 144.678 192.576  1.00  0.00            
ATOM   2481  CA  GLN A 231     165.127 142.721 193.338  1.00  0.00           C
ATOM   2482  HA  GLN A 231     164.355 142.340 193.846  1.00  0.00            
ATOM   2483  CB  GLN A 231     165.180 142.223 191.870  1.00  0.00           C
ATOM   2484  HB1 GLN A 231     165.823 142.801 191.367  1.00  0.00            
ATOM   2485  HB2 GLN A 231     165.511 141.279 191.872  1.00  0.00            
ATOM   2486  CG  GLN A 231     163.825 142.254 191.126  1.00  0.00           C
ATOM   2487  HG1 GLN A 231     163.405 143.150 191.273  1.00  0.00            
ATOM   2488  HG2 GLN A 231     163.998 142.123 190.150  1.00  0.00            
ATOM   2489  CD  GLN A 231     162.823 141.190 191.570  1.00  0.00           C
ATOM   2490  OE1 GLN A 231     163.145 140.166 192.207  1.00  0.00           O
ATOM   2491  NE2 GLN A 231     161.553 141.392 191.165  1.00  0.00           N
ATOM   2492 1HE2 GLN A 231     161.326 142.195 190.614  1.00  0.00            
ATOM   2493 2HE2 GLN A 231     160.838 140.739 191.416  1.00  0.00            
ATOM   2494  C   GLN A 231     166.438 142.322 194.009  1.00  0.00           C
ATOM   2495  O   GLN A 231     166.561 141.220 194.547  1.00  0.00           O
ATOM   2496  N   LEU A 232     167.456 143.201 193.941  1.00  0.00           N
ATOM   2497  HN  LEU A 232     167.301 144.064 193.460  1.00  0.00            
ATOM   2498  CA  LEU A 232     168.763 142.970 194.524  1.00  0.00           C
ATOM   2499  HA  LEU A 232     168.823 141.972 194.550  1.00  0.00            
ATOM   2500  CB  LEU A 232     169.843 143.644 193.640  1.00  0.00           C
ATOM   2501  HB1 LEU A 232     169.607 144.610 193.538  1.00  0.00            
ATOM   2502  HB2 LEU A 232     170.725 143.563 194.105  1.00  0.00            
ATOM   2503  CG  LEU A 232     169.988 143.035 192.230  1.00  0.00           C
ATOM   2504  HG  LEU A 232     169.072 142.950 191.837  1.00  0.00            
ATOM   2505  CD1 LEU A 232     170.840 143.955 191.347  1.00  0.00           C
ATOM   2506 1HD1 LEU A 232     170.929 143.553 190.436  1.00  0.00            
ATOM   2507 2HD1 LEU A 232     170.399 144.850 191.275  1.00  0.00            
ATOM   2508 3HD1 LEU A 232     171.747 144.062 191.754  1.00  0.00            
ATOM   2509  CD2 LEU A 232     170.599 141.629 192.268  1.00  0.00           C
ATOM   2510 1HD2 LEU A 232     170.675 141.273 191.337  1.00  0.00            
ATOM   2511 2HD2 LEU A 232     171.508 141.672 192.683  1.00  0.00            
ATOM   2512 3HD2 LEU A 232     170.013 141.025 192.809  1.00  0.00            
ATOM   2513  C   LEU A 232     168.905 143.484 195.954  1.00  0.00           C
ATOM   2514  O   LEU A 232     169.243 142.724 196.859  1.00  0.00           O
ATOM   2515  N   TRP A 233     168.645 144.780 196.216  1.00  0.00           N
ATOM   2516  HN  TRP A 233     168.107 145.308 195.559  1.00  0.00            
ATOM   2517  CA  TRP A 233     169.124 145.437 197.427  1.00  0.00           C
ATOM   2518  HA  TRP A 233     169.760 144.770 197.816  1.00  0.00            
ATOM   2519  CB  TRP A 233     169.832 146.772 197.072  1.00  0.00           C
ATOM   2520  HB1 TRP A 233     169.150 147.418 196.728  1.00  0.00            
ATOM   2521  HB2 TRP A 233     170.256 147.143 197.898  1.00  0.00            
ATOM   2522  CG  TRP A 233     170.914 146.632 196.017  1.00  0.00           C
ATOM   2523  CD1 TRP A 233     171.903 145.690 195.915  1.00  0.00           C
ATOM   2524  HD1 TRP A 233     172.074 144.964 196.581  1.00  0.00            
ATOM   2525  NE1 TRP A 233     172.626 145.887 194.765  1.00  0.00           N
ATOM   2526  HE1 TRP A 233     173.394 145.325 194.458  1.00  0.00            
ATOM   2527  CE2 TRP A 233     172.124 146.978 194.107  1.00  0.00           C
ATOM   2528  CD2 TRP A 233     171.050 147.485 194.867  1.00  0.00           C
ATOM   2529  CE3 TRP A 233     170.336 148.605 194.442  1.00  0.00           C
ATOM   2530  HE3 TRP A 233     169.573 148.965 194.979  1.00  0.00            
ATOM   2531  CZ3 TRP A 233     170.722 149.212 193.236  1.00  0.00           C
ATOM   2532  HZ3 TRP A 233     170.226 150.015 192.906  1.00  0.00            
ATOM   2533  CZ2 TRP A 233     172.498 147.575 192.915  1.00  0.00           C
ATOM   2534  HZ2 TRP A 233     173.253 147.207 192.372  1.00  0.00            
ATOM   2535  CH2 TRP A 233     171.794 148.705 192.490  1.00  0.00           C
ATOM   2536  HH2 TRP A 233     172.060 149.159 191.640  1.00  0.00            
ATOM   2537  C   TRP A 233     168.036 145.660 198.468  1.00  0.00           C
ATOM   2538  O   TRP A 233     168.144 146.537 199.337  1.00  0.00           O
ATOM   2539  N   ALA A 234     166.954 144.863 198.441  1.00  0.00           N
ATOM   2540  HN  ALA A 234     166.928 144.135 197.756  1.00  0.00            
ATOM   2541  CA  ALA A 234     165.821 144.988 199.338  1.00  0.00           C
ATOM   2542  HA  ALA A 234     165.605 145.958 199.228  1.00  0.00            
ATOM   2543  CB  ALA A 234     164.664 144.066 198.916  1.00  0.00           C
ATOM   2544  HB1 ALA A 234     163.901 144.176 199.553  1.00  0.00            
ATOM   2545  HB2 ALA A 234     164.365 144.307 197.993  1.00  0.00            
ATOM   2546  HB3 ALA A 234     164.974 143.115 198.928  1.00  0.00            
ATOM   2547  C   ALA A 234     166.137 144.723 200.806  1.00  0.00           C
ATOM   2548  O   ALA A 234     166.290 143.593 201.253  1.00  0.00           O
ATOM   2549  N   GLY A 235     166.231 145.803 201.608  1.00  0.00           N
ATOM   2550  HN  GLY A 235     166.098 146.708 201.204  1.00  0.00            
ATOM   2551  CA  GLY A 235     166.517 145.717 203.036  1.00  0.00           C
ATOM   2552  HA1 GLY A 235     166.175 146.553 203.465  1.00  0.00            
ATOM   2553  HA2 GLY A 235     166.019 144.929 203.398  1.00  0.00            
ATOM   2554  C   GLY A 235     167.979 145.563 203.356  1.00  0.00           C
ATOM   2555  O   GLY A 235     168.372 145.537 204.522  1.00  0.00           O
ATOM   2556  N   LEU A 236     168.851 145.499 202.338  1.00  0.00           N
ATOM   2557  HN  LEU A 236     168.493 145.592 201.409  1.00  0.00            
ATOM   2558  CA  LEU A 236     170.281 145.303 202.500  1.00  0.00           C
ATOM   2559  HA  LEU A 236     170.290 144.485 203.076  1.00  0.00            
ATOM   2560  CB  LEU A 236     170.986 145.093 201.142  1.00  0.00           C
ATOM   2561  HB1 LEU A 236     170.628 145.772 200.501  1.00  0.00            
ATOM   2562  HB2 LEU A 236     171.965 145.245 201.276  1.00  0.00            
ATOM   2563  CG  LEU A 236     170.804 143.698 200.508  1.00  0.00           C
ATOM   2564  HG  LEU A 236     169.881 143.670 200.125  1.00  0.00            
ATOM   2565  CD1 LEU A 236     171.880 143.499 199.445  1.00  0.00           C
ATOM   2566 1HD1 LEU A 236     171.772 142.597 199.026  1.00  0.00            
ATOM   2567 2HD1 LEU A 236     171.790 144.205 198.743  1.00  0.00            
ATOM   2568 3HD1 LEU A 236     172.783 143.564 199.869  1.00  0.00            
ATOM   2569  CD2 LEU A 236     170.923 142.544 201.509  1.00  0.00           C
ATOM   2570 1HD2 LEU A 236     170.795 141.674 201.032  1.00  0.00            
ATOM   2571 2HD2 LEU A 236     171.829 142.562 201.932  1.00  0.00            
ATOM   2572 3HD2 LEU A 236     170.223 142.642 202.216  1.00  0.00            
ATOM   2573  C   LEU A 236     170.994 146.411 203.250  1.00  0.00           C
ATOM   2574  O   LEU A 236     171.883 146.164 204.049  1.00  0.00           O
ATOM   2575  N   LEU A 237     170.595 147.674 203.049  1.00  0.00           N
ATOM   2576  HN  LEU A 237     169.826 147.834 202.430  1.00  0.00            
ATOM   2577  CA  LEU A 237     171.221 148.830 203.684  1.00  0.00           C
ATOM   2578  HA  LEU A 237     172.202 148.660 203.592  1.00  0.00            
ATOM   2579  CB  LEU A 237     170.755 150.122 202.961  1.00  0.00           C
ATOM   2580  HB1 LEU A 237     169.845 149.949 202.583  1.00  0.00            
ATOM   2581  HB2 LEU A 237     170.700 150.851 203.644  1.00  0.00            
ATOM   2582  CG  LEU A 237     171.653 150.628 201.807  1.00  0.00           C
ATOM   2583  HG  LEU A 237     172.370 151.188 202.221  1.00  0.00            
ATOM   2584  CD1 LEU A 237     172.409 149.528 201.050  1.00  0.00           C
ATOM   2585 1HD1 LEU A 237     172.961 149.941 200.326  1.00  0.00            
ATOM   2586 2HD1 LEU A 237     173.005 149.036 201.685  1.00  0.00            
ATOM   2587 3HD1 LEU A 237     171.753 148.890 200.646  1.00  0.00            
ATOM   2588  CD2 LEU A 237     170.800 151.457 200.836  1.00  0.00           C
ATOM   2589 1HD2 LEU A 237     171.374 151.788 200.087  1.00  0.00            
ATOM   2590 2HD2 LEU A 237     170.066 150.887 200.467  1.00  0.00            
ATOM   2591 3HD2 LEU A 237     170.404 152.236 201.322  1.00  0.00            
ATOM   2592  C   LEU A 237     170.911 148.937 205.174  1.00  0.00           C
ATOM   2593  O   LEU A 237     171.529 149.714 205.903  1.00  0.00           O
ATOM   2594  N   ARG A 238     169.933 148.158 205.665  1.00  0.00           N
ATOM   2595  HN  ARG A 238     169.433 147.575 205.025  1.00  0.00            
ATOM   2596  CA  ARG A 238     169.557 148.109 207.061  1.00  0.00           C
ATOM   2597  HA  ARG A 238     169.518 149.081 207.293  1.00  0.00            
ATOM   2598  CB  ARG A 238     168.236 147.336 207.227  1.00  0.00           C
ATOM   2599  HB1 ARG A 238     168.376 146.394 206.921  1.00  0.00            
ATOM   2600  HB2 ARG A 238     167.983 147.338 208.195  1.00  0.00            
ATOM   2601  CG  ARG A 238     167.081 147.942 206.422  1.00  0.00           C
ATOM   2602  HG1 ARG A 238     167.281 148.905 206.240  1.00  0.00            
ATOM   2603  HG2 ARG A 238     166.995 147.450 205.556  1.00  0.00            
ATOM   2604  CD  ARG A 238     165.757 147.851 207.170  1.00  0.00           C
ATOM   2605  HD1 ARG A 238     165.532 146.897 207.366  1.00  0.00            
ATOM   2606  HD2 ARG A 238     165.804 148.365 208.026  1.00  0.00            
ATOM   2607  NE  ARG A 238     164.708 148.443 206.285  1.00  0.00           N
ATOM   2608  HE  ARG A 238     164.818 148.356 205.295  1.00  0.00            
ATOM   2609  CZ  ARG A 238     163.631 149.082 206.749  1.00  0.00           C
ATOM   2610  NH1 ARG A 238     162.702 149.462 205.881  1.00  0.00           N
ATOM   2611 1HH1 ARG A 238     162.819 149.268 204.907  1.00  0.00            
ATOM   2612 2HH1 ARG A 238     161.885 149.942 206.201  1.00  0.00            
ATOM   2613  NH2 ARG A 238     163.462 149.340 208.042  1.00  0.00           N
ATOM   2614 1HH2 ARG A 238     164.155 149.053 208.704  1.00  0.00            
ATOM   2615 2HH2 ARG A 238     162.642 149.821 208.353  1.00  0.00            
ATOM   2616  C   ARG A 238     170.559 147.419 207.953  1.00  0.00           C
ATOM   2617  O   ARG A 238     170.640 147.706 209.146  1.00  0.00           O
ATOM   2618  N   ASN A 239     171.309 146.438 207.426  1.00  0.00           N
ATOM   2619  HN  ASN A 239     171.231 146.239 206.449  1.00  0.00            
ATOM   2620  CA  ASN A 239     172.228 145.659 208.231  1.00  0.00           C
ATOM   2621  HA  ASN A 239     171.608 145.489 208.997  1.00  0.00            
ATOM   2622  CB  ASN A 239     172.635 144.297 207.600  1.00  0.00           C
ATOM   2623  HB1 ASN A 239     173.307 143.845 208.187  1.00  0.00            
ATOM   2624  HB2 ASN A 239     171.826 143.716 207.511  1.00  0.00            
ATOM   2625  CG  ASN A 239     173.247 144.484 206.223  1.00  0.00           C
ATOM   2626  OD1 ASN A 239     173.948 145.459 205.982  1.00  0.00           O
ATOM   2627  ND2 ASN A 239     172.974 143.535 205.300  1.00  0.00           N
ATOM   2628 1HD2 ASN A 239     172.393 142.757 205.540  1.00  0.00            
ATOM   2629 2HD2 ASN A 239     173.353 143.611 204.378  1.00  0.00            
ATOM   2630  C   ASN A 239     173.396 146.422 208.856  1.00  0.00           C
ATOM   2631  O   ASN A 239     173.818 147.497 208.425  1.00  0.00           O
ATOM   2632  N   ARG A 240     173.889 145.868 209.971  1.00  0.00           N
ATOM   2633  HN  ARG A 240     173.487 145.006 210.279  1.00  0.00            
ATOM   2634  CA  ARG A 240     174.959 146.429 210.758  1.00  0.00           C
ATOM   2635  HA  ARG A 240     175.578 146.890 210.123  1.00  0.00            
ATOM   2636  CB  ARG A 240     174.429 147.465 211.799  1.00  0.00           C
ATOM   2637  HB1 ARG A 240     173.433 147.392 211.849  1.00  0.00            
ATOM   2638  HB2 ARG A 240     174.824 147.254 212.693  1.00  0.00            
ATOM   2639  CG  ARG A 240     174.790 148.922 211.441  1.00  0.00           C
ATOM   2640  HG1 ARG A 240     175.414 149.259 212.146  1.00  0.00            
ATOM   2641  HG2 ARG A 240     175.261 148.907 210.559  1.00  0.00            
ATOM   2642  CD  ARG A 240     173.642 149.934 211.327  1.00  0.00           C
ATOM   2643  HD1 ARG A 240     172.840 149.605 211.826  1.00  0.00            
ATOM   2644  HD2 ARG A 240     173.924 150.820 211.695  1.00  0.00            
ATOM   2645  NE  ARG A 240     173.296 150.086 209.874  1.00  0.00           N
ATOM   2646  HE  ARG A 240     173.378 149.286 209.280  1.00  0.00            
ATOM   2647  CZ  ARG A 240     172.883 151.238 209.333  1.00  0.00           C
ATOM   2648  NH1 ARG A 240     172.842 152.382 210.021  1.00  0.00           N
ATOM   2649 1HH1 ARG A 240     173.127 152.400 210.979  1.00  0.00            
ATOM   2650 2HH1 ARG A 240     172.526 153.221 209.578  1.00  0.00            
ATOM   2651  NH2 ARG A 240     172.491 151.252 208.058  1.00  0.00           N
ATOM   2652 1HH2 ARG A 240     172.508 150.409 207.520  1.00  0.00            
ATOM   2653 2HH2 ARG A 240     172.180 152.105 207.640  1.00  0.00            
ATOM   2654  C   ARG A 240     175.632 145.264 211.455  1.00  0.00           C
ATOM   2655  O   ARG A 240     175.084 144.162 211.506  1.00  0.00           O
ATOM   2656  N   CYS A 241     176.851 145.455 212.007  1.00  0.00           N
ATOM   2657  HN  CYS A 241     177.365 146.288 211.800  1.00  0.00            
ATOM   2658  CA  CYS A 241     177.421 144.459 212.900  1.00  0.00           C
ATOM   2659  HA  CYS A 241     177.325 143.628 212.352  1.00  0.00            
ATOM   2660  CB  CYS A 241     178.893 144.694 213.287  1.00  0.00           C
ATOM   2661  HB1 CYS A 241     178.909 145.620 213.665  1.00  0.00            
ATOM   2662  HB2 CYS A 241     179.070 144.033 214.016  1.00  0.00            
ATOM   2663  SG  CYS A 241     180.061 144.511 211.926  1.00  0.00           S
ATOM   2664  HG1 CYS A 241     180.989 144.679 212.258  1.00  0.00            
ATOM   2665  C   CYS A 241     176.660 144.443 214.207  1.00  0.00           C
ATOM   2666  O   CYS A 241     176.580 145.460 214.897  1.00  0.00           O
ATOM   2667  N   PHE A 242     176.097 143.295 214.572  1.00  0.00           N
ATOM   2668  HN  PHE A 242     176.232 142.502 213.978  1.00  0.00            
ATOM   2669  CA  PHE A 242     175.307 143.112 215.762  1.00  0.00           C
ATOM   2670  HA  PHE A 242     175.194 144.022 216.160  1.00  0.00            
ATOM   2671  CB  PHE A 242     173.948 142.463 215.383  1.00  0.00           C
ATOM   2672  HB1 PHE A 242     174.034 141.985 214.509  1.00  0.00            
ATOM   2673  HB2 PHE A 242     173.674 141.814 216.093  1.00  0.00            
ATOM   2674  CG  PHE A 242     172.869 143.501 215.250  1.00  0.00           C
ATOM   2675  CD1 PHE A 242     172.114 143.854 216.379  1.00  0.00           C
ATOM   2676  HD1 PHE A 242     172.304 143.416 217.257  1.00  0.00            
ATOM   2677  CE1 PHE A 242     171.097 144.813 216.290  1.00  0.00           C
ATOM   2678  HE1 PHE A 242     170.571 145.062 217.103  1.00  0.00            
ATOM   2679  CZ  PHE A 242     170.819 145.422 215.060  1.00  0.00           C
ATOM   2680  HZ  PHE A 242     170.100 146.114 214.996  1.00  0.00            
ATOM   2681  CD2 PHE A 242     172.571 144.107 214.018  1.00  0.00           C
ATOM   2682  HD2 PHE A 242     173.093 143.855 213.203  1.00  0.00            
ATOM   2683  CE2 PHE A 242     171.549 145.062 213.920  1.00  0.00           C
ATOM   2684  HE2 PHE A 242     171.342 145.485 213.038  1.00  0.00            
ATOM   2685  C   PHE A 242     176.046 142.205 216.731  1.00  0.00           C
ATOM   2686  O   PHE A 242     176.941 141.439 216.371  1.00  0.00           O
ATOM   2687  N   LEU A 243     175.692 142.249 218.031  1.00  0.00           N
ATOM   2688  HN  LEU A 243     175.081 142.975 218.346  1.00  0.00            
ATOM   2689  CA  LEU A 243     176.177 141.265 218.987  1.00  0.00           C
ATOM   2690  HA  LEU A 243     177.167 141.373 218.892  1.00  0.00            
ATOM   2691  CB  LEU A 243     175.709 141.558 220.450  1.00  0.00           C
ATOM   2692  HB1 LEU A 243     174.734 141.776 220.413  1.00  0.00            
ATOM   2693  HB2 LEU A 243     175.843 140.721 220.980  1.00  0.00            
ATOM   2694  CG  LEU A 243     176.394 142.700 221.237  1.00  0.00           C
ATOM   2695  HG  LEU A 243     176.048 142.644 222.173  1.00  0.00            
ATOM   2696  CD1 LEU A 243     177.905 142.544 221.285  1.00  0.00           C
ATOM   2697 1HD1 LEU A 243     178.302 143.302 221.802  1.00  0.00            
ATOM   2698 2HD1 LEU A 243     178.137 141.679 221.731  1.00  0.00            
ATOM   2699 3HD1 LEU A 243     178.270 142.548 220.354  1.00  0.00            
ATOM   2700  CD2 LEU A 243     176.042 144.074 220.695  1.00  0.00           C
ATOM   2701 1HD2 LEU A 243     176.508 144.775 221.235  1.00  0.00            
ATOM   2702 2HD2 LEU A 243     176.333 144.141 219.741  1.00  0.00            
ATOM   2703 3HD2 LEU A 243     175.053 144.212 220.752  1.00  0.00            
ATOM   2704  C   LEU A 243     175.713 139.834 218.616  1.00  0.00           C
ATOM   2705  O   LEU A 243     174.674 139.687 217.972  1.00  0.00           O
ATOM   2706  N   PRO A 244     176.392 138.748 219.004  1.00  0.00           N
ATOM   2707  CD  PRO A 244     177.818 138.805 219.309  1.00  0.00           C
ATOM   2708  HD1 PRO A 244     177.951 139.127 220.246  1.00  0.00            
ATOM   2709  HD2 PRO A 244     178.275 139.428 218.674  1.00  0.00            
ATOM   2710  CA  PRO A 244     175.928 137.350 218.883  1.00  0.00           C
ATOM   2711  HA  PRO A 244     175.676 137.220 217.924  1.00  0.00            
ATOM   2712  CB  PRO A 244     177.097 136.521 219.422  1.00  0.00           C
ATOM   2713  HB1 PRO A 244     176.998 136.360 220.404  1.00  0.00            
ATOM   2714  HB2 PRO A 244     177.163 135.644 218.946  1.00  0.00            
ATOM   2715  CG  PRO A 244     178.319 137.379 219.139  1.00  0.00           C
ATOM   2716  HG1 PRO A 244     179.051 137.180 219.790  1.00  0.00            
ATOM   2717  HG2 PRO A 244     178.651 137.228 218.208  1.00  0.00            
ATOM   2718  C   PRO A 244     174.666 136.972 219.633  1.00  0.00           C
ATOM   2719  O   PRO A 244     174.417 135.783 219.821  1.00  0.00           O
ATOM   2720  N   GLU A 245     173.941 137.972 220.129  1.00  0.00           N
ATOM   2721  HN  GLU A 245     174.402 138.859 220.114  1.00  0.00            
ATOM   2722  CA  GLU A 245     172.609 138.007 220.685  1.00  0.00           C
ATOM   2723  HA  GLU A 245     172.625 138.951 221.015  1.00  0.00            
ATOM   2724  CB  GLU A 245     171.497 137.843 219.626  1.00  0.00           C
ATOM   2725  HB1 GLU A 245     170.648 138.179 220.034  1.00  0.00            
ATOM   2726  HB2 GLU A 245     171.743 138.419 218.846  1.00  0.00            
ATOM   2727  CG  GLU A 245     171.215 136.425 219.079  1.00  0.00           C
ATOM   2728  HG1 GLU A 245     172.053 136.047 218.686  1.00  0.00            
ATOM   2729  HG2 GLU A 245     170.902 135.837 219.825  1.00  0.00            
ATOM   2730  CD  GLU A 245     170.135 136.473 217.996  1.00  0.00           C
ATOM   2731  OE1 GLU A 245     169.613 137.588 217.727  1.00  0.00           O
ATOM   2732  OE2 GLU A 245     169.845 135.400 217.412  1.00  0.00           O
ATOM   2733  C   GLU A 245     172.373 137.255 221.968  1.00  0.00           C
ATOM   2734  O   GLU A 245     171.673 137.794 222.847  1.00  0.00           O
ATOM   2735  N   ASN A 246     173.032 136.122 222.224  1.00  0.00           N
ATOM   2736  HN  ASN A 246     173.661 135.785 221.524  1.00  0.00            
ATOM   2737  CA  ASN A 246     172.904 135.342 223.443  1.00  0.00           C
ATOM   2738  HA  ASN A 246     171.915 135.194 223.450  1.00  0.00            
ATOM   2739  CB  ASN A 246     173.729 134.030 223.398  1.00  0.00           C
ATOM   2740  HB1 ASN A 246     174.688 134.241 223.211  1.00  0.00            
ATOM   2741  HB2 ASN A 246     173.657 133.556 224.275  1.00  0.00            
ATOM   2742  CG  ASN A 246     173.202 133.119 222.300  1.00  0.00           C
ATOM   2743  OD1 ASN A 246     172.173 133.361 221.674  1.00  0.00           O
ATOM   2744  ND2 ASN A 246     173.918 132.003 222.051  1.00  0.00           N
ATOM   2745 1HD2 ASN A 246     174.747 131.813 222.577  1.00  0.00            
ATOM   2746 2HD2 ASN A 246     173.620 131.366 221.340  1.00  0.00            
ATOM   2747  C   ASN A 246     173.332 136.080 224.697  1.00  0.00           C
ATOM   2748  O   ASN A 246     172.686 136.004 225.738  1.00  0.00           O
ATOM   2749  N   PHE A 247     174.458 136.808 224.627  1.00  0.00           N
ATOM   2750  HN  PHE A 247     174.952 136.847 223.759  1.00  0.00            
ATOM   2751  CA  PHE A 247     174.982 137.537 225.757  1.00  0.00           C
ATOM   2752  HA  PHE A 247     174.527 137.118 226.543  1.00  0.00            
ATOM   2753  CB  PHE A 247     176.521 137.333 225.919  1.00  0.00           C
ATOM   2754  HB1 PHE A 247     176.752 137.343 226.892  1.00  0.00            
ATOM   2755  HB2 PHE A 247     176.777 136.450 225.525  1.00  0.00            
ATOM   2756  CG  PHE A 247     177.362 138.378 225.252  1.00  0.00           C
ATOM   2757  CD1 PHE A 247     177.361 138.540 223.860  1.00  0.00           C
ATOM   2758  HD1 PHE A 247     176.862 137.896 223.281  1.00  0.00            
ATOM   2759  CE1 PHE A 247     178.058 139.602 223.284  1.00  0.00           C
ATOM   2760  HE1 PHE A 247     178.069 139.704 222.289  1.00  0.00            
ATOM   2761  CZ  PHE A 247     178.743 140.527 224.083  1.00  0.00           C
ATOM   2762  HZ  PHE A 247     179.193 141.318 223.670  1.00  0.00            
ATOM   2763  CD2 PHE A 247     178.113 139.257 226.043  1.00  0.00           C
ATOM   2764  HD2 PHE A 247     178.165 139.114 227.031  1.00  0.00            
ATOM   2765  CE2 PHE A 247     178.788 140.328 225.465  1.00  0.00           C
ATOM   2766  HE2 PHE A 247     179.308 140.958 226.042  1.00  0.00            
ATOM   2767  C   PHE A 247     174.539 138.997 225.737  1.00  0.00           C
ATOM   2768  O   PHE A 247     174.425 139.664 224.698  1.00  0.00           O
ATOM   2769  N   SER A 248     174.288 139.540 226.929  1.00  0.00           N
ATOM   2770  HN  SER A 248     174.339 138.949 227.734  1.00  0.00            
ATOM   2771  CA  SER A 248     173.948 140.926 227.127  1.00  0.00           C
ATOM   2772  HA  SER A 248     173.790 141.289 226.209  1.00  0.00            
ATOM   2773  CB  SER A 248     172.661 141.126 227.962  1.00  0.00           C
ATOM   2774  HB1 SER A 248     172.596 142.068 228.291  1.00  0.00            
ATOM   2775  HB2 SER A 248     171.850 140.906 227.420  1.00  0.00            
ATOM   2776  OG  SER A 248     172.648 140.276 229.107  1.00  0.00           O
ATOM   2777  HG1 SER A 248     171.806 140.428 229.625  1.00  0.00            
ATOM   2778  C   SER A 248     175.121 141.591 227.806  1.00  0.00           C
ATOM   2779  O   SER A 248     175.655 141.135 228.812  1.00  0.00           O
ATOM   2780  N   LEU A 249     175.608 142.687 227.211  1.00  0.00           N
ATOM   2781  HN  LEU A 249     175.213 142.960 226.334  1.00  0.00            
ATOM   2782  CA  LEU A 249     176.667 143.497 227.759  1.00  0.00           C
ATOM   2783  HA  LEU A 249     177.359 142.820 228.009  1.00  0.00            
ATOM   2784  CB  LEU A 249     177.226 144.460 226.683  1.00  0.00           C
ATOM   2785  HB1 LEU A 249     178.042 144.889 227.070  1.00  0.00            
ATOM   2786  HB2 LEU A 249     177.485 143.901 225.896  1.00  0.00            
ATOM   2787  CG  LEU A 249     176.324 145.600 226.151  1.00  0.00           C
ATOM   2788  HG  LEU A 249     176.258 146.256 226.903  1.00  0.00            
ATOM   2789  CD1 LEU A 249     176.976 146.157 224.884  1.00  0.00           C
ATOM   2790 1HD1 LEU A 249     176.413 146.898 224.517  1.00  0.00            
ATOM   2791 2HD1 LEU A 249     177.886 146.508 225.104  1.00  0.00            
ATOM   2792 3HD1 LEU A 249     177.055 145.430 224.202  1.00  0.00            
ATOM   2793  CD2 LEU A 249     174.864 145.252 225.819  1.00  0.00           C
ATOM   2794 1HD2 LEU A 249     174.393 146.070 225.488  1.00  0.00            
ATOM   2795 2HD2 LEU A 249     174.842 144.545 225.112  1.00  0.00            
ATOM   2796 3HD2 LEU A 249     174.406 144.914 226.642  1.00  0.00            
ATOM   2797  C   LEU A 249     176.282 144.209 229.063  1.00  0.00           C
ATOM   2798  O   LEU A 249     175.108 144.541 229.238  1.00  0.00           O
ATOM   2799  N   PRO A 250     177.193 144.427 230.019  1.00  0.00           N
ATOM   2800  CD  PRO A 250     178.460 143.705 230.112  1.00  0.00           C
ATOM   2801  HD1 PRO A 250     178.986 143.853 229.274  1.00  0.00            
ATOM   2802  HD2 PRO A 250     178.276 142.728 230.222  1.00  0.00            
ATOM   2803  CA  PRO A 250     176.914 145.165 231.240  1.00  0.00           C
ATOM   2804  HA  PRO A 250     176.234 144.609 231.717  1.00  0.00            
ATOM   2805  CB  PRO A 250     178.274 145.335 231.931  1.00  0.00           C
ATOM   2806  HB1 PRO A 250     178.641 146.248 231.754  1.00  0.00            
ATOM   2807  HB2 PRO A 250     178.181 145.198 232.917  1.00  0.00            
ATOM   2808  CG  PRO A 250     179.198 144.267 231.332  1.00  0.00           C
ATOM   2809  HG1 PRO A 250     180.067 144.676 231.054  1.00  0.00            
ATOM   2810  HG2 PRO A 250     179.369 143.542 231.999  1.00  0.00            
ATOM   2811  C   PRO A 250     176.224 146.509 231.104  1.00  0.00           C
ATOM   2812  O   PRO A 250     176.448 147.253 230.157  1.00  0.00           O
ATOM   2813  N   LEU A 251     175.432 146.870 232.112  1.00  0.00           N
ATOM   2814  HN  LEU A 251     175.294 146.195 232.837  1.00  0.00            
ATOM   2815  CA  LEU A 251     174.753 148.133 232.267  1.00  0.00           C
ATOM   2816  HA  LEU A 251     174.234 148.221 231.417  1.00  0.00            
ATOM   2817  CB  LEU A 251     173.839 148.072 233.521  1.00  0.00           C
ATOM   2818  HB1 LEU A 251     173.620 149.012 233.783  1.00  0.00            
ATOM   2819  HB2 LEU A 251     173.000 147.594 233.262  1.00  0.00            
ATOM   2820  CG  LEU A 251     174.417 147.360 234.771  1.00  0.00           C
ATOM   2821  HG  LEU A 251     175.393 147.578 234.784  1.00  0.00            
ATOM   2822  CD1 LEU A 251     173.704 147.866 236.032  1.00  0.00           C
ATOM   2823 1HD1 LEU A 251     174.080 147.404 236.835  1.00  0.00            
ATOM   2824 2HD1 LEU A 251     173.842 148.853 236.120  1.00  0.00            
ATOM   2825 3HD1 LEU A 251     172.726 147.671 235.963  1.00  0.00            
ATOM   2826  CD2 LEU A 251     174.279 145.823 234.741  1.00  0.00           C
ATOM   2827 1HD2 LEU A 251     174.672 145.437 235.575  1.00  0.00            
ATOM   2828 2HD2 LEU A 251     173.312 145.576 234.683  1.00  0.00            
ATOM   2829 3HD2 LEU A 251     174.764 145.460 233.945  1.00  0.00            
ATOM   2830  C   LEU A 251     175.692 149.337 232.321  1.00  0.00           C
ATOM   2831  O   LEU A 251     175.396 150.402 231.796  1.00  0.00           O
ATOM   2832  N   SER A 252     176.872 149.190 232.948  1.00  0.00           N
ATOM   2833  HN  SER A 252     177.068 148.302 233.364  1.00  0.00            
ATOM   2834  CA  SER A 252     177.885 150.227 233.066  1.00  0.00           C
ATOM   2835  HA  SER A 252     177.318 150.987 233.383  1.00  0.00            
ATOM   2836  CB  SER A 252     179.006 149.780 234.038  1.00  0.00           C
ATOM   2837  HB1 SER A 252     179.790 150.398 233.980  1.00  0.00            
ATOM   2838  HB2 SER A 252     178.668 149.757 234.979  1.00  0.00            
ATOM   2839  OG  SER A 252     179.476 148.465 233.721  1.00  0.00           O
ATOM   2840  HG1 SER A 252     180.197 148.205 234.363  1.00  0.00            
ATOM   2841  C   SER A 252     178.550 150.674 231.779  1.00  0.00           C
ATOM   2842  O   SER A 252     178.997 151.814 231.685  1.00  0.00           O
ATOM   2843  N   VAL A 253     178.685 149.792 230.770  1.00  0.00           N
ATOM   2844  HN  VAL A 253     178.289 148.879 230.865  1.00  0.00            
ATOM   2845  CA  VAL A 253     179.395 150.135 229.541  1.00  0.00           C
ATOM   2846  HA  VAL A 253     180.155 150.664 229.919  1.00  0.00            
ATOM   2847  CB  VAL A 253     179.951 148.925 228.785  1.00  0.00           C
ATOM   2848  HB  VAL A 253     180.530 149.278 228.050  1.00  0.00            
ATOM   2849  CG1 VAL A 253     180.766 148.066 229.772  1.00  0.00           C
ATOM   2850 1HG1 VAL A 253     181.137 147.270 229.294  1.00  0.00            
ATOM   2851 2HG1 VAL A 253     181.517 148.610 230.146  1.00  0.00            
ATOM   2852 3HG1 VAL A 253     180.173 147.761 230.517  1.00  0.00            
ATOM   2853  CG2 VAL A 253     178.881 148.079 228.071  1.00  0.00           C
ATOM   2854 1HG2 VAL A 253     179.320 147.312 227.603  1.00  0.00            
ATOM   2855 2HG2 VAL A 253     178.229 147.730 228.744  1.00  0.00            
ATOM   2856 3HG2 VAL A 253     178.399 148.646 227.403  1.00  0.00            
ATOM   2857  C   VAL A 253     178.613 151.037 228.602  1.00  0.00           C
ATOM   2858  O   VAL A 253     179.218 151.778 227.831  1.00  0.00           O
ATOM   2859  N   ASP A 254     177.262 150.981 228.661  1.00  0.00           N
ATOM   2860  HN  ASP A 254     176.867 150.305 229.283  1.00  0.00            
ATOM   2861  CA  ASP A 254     176.325 151.806 227.910  1.00  0.00           C
ATOM   2862  HA  ASP A 254     175.464 151.302 227.969  1.00  0.00            
ATOM   2863  CB  ASP A 254     176.155 153.184 228.602  1.00  0.00           C
ATOM   2864  HB1 ASP A 254     176.259 153.069 229.590  1.00  0.00            
ATOM   2865  HB2 ASP A 254     176.859 153.809 228.264  1.00  0.00            
ATOM   2866  CG  ASP A 254     174.794 153.811 228.336  1.00  0.00           C
ATOM   2867  OD1 ASP A 254     173.900 153.103 227.805  1.00  0.00           O
ATOM   2868  OD2 ASP A 254     174.623 154.998 228.718  1.00  0.00           O
ATOM   2869  C   ASP A 254     176.598 151.862 226.396  1.00  0.00           C
ATOM   2870  O   ASP A 254     176.692 152.903 225.747  1.00  0.00           O
ATOM   2871  N   LEU A 255     176.765 150.672 225.788  1.00  0.00           N
ATOM   2872  HN  LEU A 255     176.734 149.845 226.349  1.00  0.00            
ATOM   2873  CA  LEU A 255     176.987 150.529 224.367  1.00  0.00           C
ATOM   2874  HA  LEU A 255     177.289 151.445 224.103  1.00  0.00            
ATOM   2875  CB  LEU A 255     178.044 149.464 224.023  1.00  0.00           C
ATOM   2876  HB1 LEU A 255     177.892 148.675 224.618  1.00  0.00            
ATOM   2877  HB2 LEU A 255     177.911 149.193 223.070  1.00  0.00            
ATOM   2878  CG  LEU A 255     179.503 149.893 224.184  1.00  0.00           C
ATOM   2879  HG  LEU A 255     179.641 150.241 225.111  1.00  0.00            
ATOM   2880  CD1 LEU A 255     180.347 148.665 223.894  1.00  0.00           C
ATOM   2881 1HD1 LEU A 255     181.315 148.897 223.987  1.00  0.00            
ATOM   2882 2HD1 LEU A 255     180.114 147.940 224.542  1.00  0.00            
ATOM   2883 3HD1 LEU A 255     180.168 148.350 222.962  1.00  0.00            
ATOM   2884  CD2 LEU A 255     179.910 151.024 223.233  1.00  0.00           C
ATOM   2885 1HD2 LEU A 255     180.870 151.259 223.386  1.00  0.00            
ATOM   2886 2HD2 LEU A 255     179.787 150.725 222.287  1.00  0.00            
ATOM   2887 3HD2 LEU A 255     179.339 151.827 223.406  1.00  0.00            
ATOM   2888  C   LEU A 255     175.712 150.117 223.675  1.00  0.00           C
ATOM   2889  O   LEU A 255     174.960 149.264 224.150  1.00  0.00           O
ATOM   2890  N   GLU A 256     175.485 150.696 222.487  1.00  0.00           N
ATOM   2891  HN  GLU A 256     176.266 151.130 222.038  1.00  0.00            
ATOM   2892  CA  GLU A 256     174.219 150.752 221.794  1.00  0.00           C
ATOM   2893  HA  GLU A 256     173.621 151.183 222.470  1.00  0.00            
ATOM   2894  CB  GLU A 256     174.466 151.536 220.487  1.00  0.00           C
ATOM   2895  HB1 GLU A 256     175.383 151.327 220.146  1.00  0.00            
ATOM   2896  HB2 GLU A 256     173.787 151.262 219.806  1.00  0.00            
ATOM   2897  CG  GLU A 256     174.352 153.054 220.732  1.00  0.00           C
ATOM   2898  HG1 GLU A 256     174.835 153.287 221.576  1.00  0.00            
ATOM   2899  HG2 GLU A 256     174.767 153.542 219.964  1.00  0.00            
ATOM   2900  CD  GLU A 256     172.893 153.493 220.863  1.00  0.00           C
ATOM   2901  OE1 GLU A 256     172.012 152.782 220.314  1.00  0.00           O
ATOM   2902  OE2 GLU A 256     172.656 154.564 221.470  1.00  0.00           O
ATOM   2903  C   GLU A 256     173.507 149.446 221.503  1.00  0.00           C
ATOM   2904  O   GLU A 256     172.301 149.391 221.703  1.00  0.00           O
ATOM   2905  N   ARG A 257     174.236 148.396 221.042  1.00  0.00           N
ATOM   2906  HN  ARG A 257     175.206 148.572 220.875  1.00  0.00            
ATOM   2907  CA  ARG A 257     173.767 147.030 220.760  1.00  0.00           C
ATOM   2908  HA  ARG A 257     174.272 146.512 221.450  1.00  0.00            
ATOM   2909  CB  ARG A 257     172.265 146.718 221.031  1.00  0.00           C
ATOM   2910  HB1 ARG A 257     172.029 147.107 221.921  1.00  0.00            
ATOM   2911  HB2 ARG A 257     171.727 147.167 220.318  1.00  0.00            
ATOM   2912  CG  ARG A 257     171.843 145.237 221.055  1.00  0.00           C
ATOM   2913  HG1 ARG A 257     170.849 145.192 221.155  1.00  0.00            
ATOM   2914  HG2 ARG A 257     172.110 144.816 220.188  1.00  0.00            
ATOM   2915  CD  ARG A 257     172.478 144.434 222.195  1.00  0.00           C
ATOM   2916  HD1 ARG A 257     173.475 144.451 222.123  1.00  0.00            
ATOM   2917  HD2 ARG A 257     172.202 144.805 223.081  1.00  0.00            
ATOM   2918  NE  ARG A 257     171.987 143.024 222.063  1.00  0.00           N
ATOM   2919  HE  ARG A 257     171.239 142.852 221.422  1.00  0.00            
ATOM   2920  CZ  ARG A 257     172.477 141.974 222.742  1.00  0.00           C
ATOM   2921  NH1 ARG A 257     173.559 142.069 223.506  1.00  0.00           N
ATOM   2922 1HH1 ARG A 257     174.037 142.943 223.590  1.00  0.00            
ATOM   2923 2HH1 ARG A 257     173.896 141.266 223.998  1.00  0.00            
ATOM   2924  NH2 ARG A 257     171.870 140.795 222.654  1.00  0.00           N
ATOM   2925 1HH2 ARG A 257     171.054 140.694 222.085  1.00  0.00            
ATOM   2926 2HH2 ARG A 257     172.229 140.009 223.157  1.00  0.00            
ATOM   2927  C   ARG A 257     174.173 146.619 219.351  1.00  0.00           C
ATOM   2928  O   ARG A 257     173.999 145.485 218.900  1.00  0.00           O
ATOM   2929  N   TYR A 258     174.796 147.544 218.627  1.00  0.00           N
ATOM   2930  HN  TYR A 258     174.868 148.470 218.998  1.00  0.00            
ATOM   2931  CA  TYR A 258     175.370 147.278 217.341  1.00  0.00           C
ATOM   2932  HA  TYR A 258     175.685 146.330 217.386  1.00  0.00            
ATOM   2933  CB  TYR A 258     174.368 147.358 216.149  1.00  0.00           C
ATOM   2934  HB1 TYR A 258     174.853 147.131 215.305  1.00  0.00            
ATOM   2935  HB2 TYR A 258     173.635 146.695 216.300  1.00  0.00            
ATOM   2936  CG  TYR A 258     173.717 148.697 215.938  1.00  0.00           C
ATOM   2937  CD1 TYR A 258     172.491 148.995 216.548  1.00  0.00           C
ATOM   2938  HD1 TYR A 258     172.062 148.326 217.155  1.00  0.00            
ATOM   2939  CE1 TYR A 258     171.861 150.227 216.313  1.00  0.00           C
ATOM   2940  HE1 TYR A 258     170.987 150.434 216.752  1.00  0.00            
ATOM   2941  CZ  TYR A 258     172.458 151.167 215.463  1.00  0.00           C
ATOM   2942  OH  TYR A 258     171.843 152.404 215.202  1.00  0.00           O
ATOM   2943  HH  TYR A 258     172.415 152.936 214.578  1.00  0.00            
ATOM   2944  CD2 TYR A 258     174.296 149.645 215.077  1.00  0.00           C
ATOM   2945  HD2 TYR A 258     175.161 149.435 214.621  1.00  0.00            
ATOM   2946  CE2 TYR A 258     173.678 150.879 214.849  1.00  0.00           C
ATOM   2947  HE2 TYR A 258     174.109 151.552 214.248  1.00  0.00            
ATOM   2948  C   TYR A 258     176.514 148.232 217.186  1.00  0.00           C
ATOM   2949  O   TYR A 258     176.787 149.065 218.059  1.00  0.00           O
ATOM   2950  N   TYR A 259     177.247 148.122 216.080  1.00  0.00           N
ATOM   2951  HN  TYR A 259     177.053 147.389 215.428  1.00  0.00            
ATOM   2952  CA  TYR A 259     178.312 149.045 215.814  1.00  0.00           C
ATOM   2953  HA  TYR A 259     178.706 149.205 216.719  1.00  0.00            
ATOM   2954  CB  TYR A 259     179.298 148.418 214.823  1.00  0.00           C
ATOM   2955  HB1 TYR A 259     179.542 147.495 215.119  1.00  0.00            
ATOM   2956  HB2 TYR A 259     178.890 148.379 213.911  1.00  0.00            
ATOM   2957  CG  TYR A 259     180.530 149.237 214.757  1.00  0.00           C
ATOM   2958  CD1 TYR A 259     181.290 149.496 215.899  1.00  0.00           C
ATOM   2959  HD1 TYR A 259     180.957 149.198 216.794  1.00  0.00            
ATOM   2960  CE1 TYR A 259     182.501 150.162 215.804  1.00  0.00           C
ATOM   2961  HE1 TYR A 259     183.041 150.360 216.622  1.00  0.00            
ATOM   2962  CZ  TYR A 259     182.949 150.550 214.544  1.00  0.00           C
ATOM   2963  OH  TYR A 259     184.283 150.836 214.290  1.00  0.00           O
ATOM   2964  HH  TYR A 259     184.392 151.093 213.330  1.00  0.00            
ATOM   2965  CD2 TYR A 259     180.935 149.768 213.536  1.00  0.00           C
ATOM   2966  HD2 TYR A 259     180.367 149.633 212.724  1.00  0.00            
ATOM   2967  CE2 TYR A 259     182.118 150.481 213.435  1.00  0.00           C
ATOM   2968  HE2 TYR A 259     182.368 150.937 212.581  1.00  0.00            
ATOM   2969  C   TYR A 259     177.832 150.368 215.253  1.00  0.00           C
ATOM   2970  O   TYR A 259     177.393 150.448 214.110  1.00  0.00           O
ATOM   2971  N   GLN A 260     177.972 151.435 216.051  1.00  0.00           N
ATOM   2972  HN  GLN A 260     178.225 151.294 217.008  1.00  0.00            
ATOM   2973  CA  GLN A 260     177.769 152.779 215.574  1.00  0.00           C
ATOM   2974  HA  GLN A 260     177.227 152.623 214.748  1.00  0.00            
ATOM   2975  CB  GLN A 260     177.026 153.657 216.599  1.00  0.00           C
ATOM   2976  HB1 GLN A 260     177.457 153.538 217.493  1.00  0.00            
ATOM   2977  HB2 GLN A 260     177.104 154.613 216.316  1.00  0.00            
ATOM   2978  CG  GLN A 260     175.531 153.299 216.721  1.00  0.00           C
ATOM   2979  HG1 GLN A 260     175.142 153.187 215.806  1.00  0.00            
ATOM   2980  HG2 GLN A 260     175.437 152.444 217.230  1.00  0.00            
ATOM   2981  CD  GLN A 260     174.763 154.397 217.453  1.00  0.00           C
ATOM   2982  OE1 GLN A 260     175.331 155.384 217.927  1.00  0.00           O
ATOM   2983  NE2 GLN A 260     173.429 154.222 217.555  1.00  0.00           N
ATOM   2984 1HE2 GLN A 260     173.000 153.408 217.162  1.00  0.00            
ATOM   2985 2HE2 GLN A 260     172.869 154.906 218.023  1.00  0.00            
ATOM   2986  C   GLN A 260     179.074 153.465 215.239  1.00  0.00           C
ATOM   2987  O   GLN A 260     180.063 153.406 215.973  1.00  0.00           O
ATOM   2988  N   THR A 261     179.077 154.161 214.101  1.00  0.00           N
ATOM   2989  HN  THR A 261     178.294 154.035 213.492  1.00  0.00            
ATOM   2990  CA  THR A 261     180.106 155.083 213.661  1.00  0.00           C
ATOM   2991  HA  THR A 261     180.985 154.671 213.903  1.00  0.00            
ATOM   2992  CB  THR A 261     179.973 155.276 212.147  1.00  0.00           C
ATOM   2993  HB  THR A 261     179.258 155.961 212.007  1.00  0.00            
ATOM   2994  OG1 THR A 261     179.639 154.051 211.518  1.00  0.00           O
ATOM   2995  HG1 THR A 261     179.556 154.194 210.532  1.00  0.00            
ATOM   2996  CG2 THR A 261     181.280 155.635 211.478  1.00  0.00           C
ATOM   2997 1HG2 THR A 261     181.132 155.748 210.496  1.00  0.00            
ATOM   2998 2HG2 THR A 261     181.628 156.490 211.863  1.00  0.00            
ATOM   2999 3HG2 THR A 261     181.945 154.905 211.633  1.00  0.00            
ATOM   3000  C   THR A 261     179.970 156.420 214.377  1.00  0.00           C
ATOM   3001  O   THR A 261     178.940 156.681 214.996  1.00  0.00           O
ATOM   3002  N   GLU A 262     180.964 157.344 214.294  1.00  0.00           N
ATOM   3003  HN  GLU A 262     181.821 157.080 213.851  1.00  0.00            
ATOM   3004  CA  GLU A 262     180.843 158.714 214.823  1.00  0.00           C
ATOM   3005  HA  GLU A 262     180.785 158.551 215.808  1.00  0.00            
ATOM   3006  CB  GLU A 262     182.034 159.619 214.390  1.00  0.00           C
ATOM   3007  HB1 GLU A 262     182.231 159.453 213.424  1.00  0.00            
ATOM   3008  HB2 GLU A 262     181.775 160.576 214.517  1.00  0.00            
ATOM   3009  CG  GLU A 262     183.315 159.373 215.177  1.00  0.00           C
ATOM   3010  HG1 GLU A 262     183.495 158.390 215.207  1.00  0.00            
ATOM   3011  HG2 GLU A 262     184.073 159.837 214.719  1.00  0.00            
ATOM   3012  CD  GLU A 262     183.198 159.900 216.602  1.00  0.00           C
ATOM   3013  OE1 GLU A 262     183.232 161.150 216.736  1.00  0.00           O
ATOM   3014  OE2 GLU A 262     183.064 159.085 217.544  1.00  0.00           O
ATOM   3015  C   GLU A 262     179.620 159.429 214.273  1.00  0.00           C
ATOM   3016  O   GLU A 262     178.882 160.139 214.953  1.00  0.00           O
ATOM   3017  N   ASN A 263     179.387 159.235 212.971  1.00  0.00           N
ATOM   3018  HN  ASN A 263     179.980 158.589 212.489  1.00  0.00            
ATOM   3019  CA  ASN A 263     178.355 159.878 212.208  1.00  0.00           C
ATOM   3020  HA  ASN A 263     177.760 160.327 212.875  1.00  0.00            
ATOM   3021  CB  ASN A 263     178.975 160.951 211.273  1.00  0.00           C
ATOM   3022  HB1 ASN A 263     178.257 161.303 210.672  1.00  0.00            
ATOM   3023  HB2 ASN A 263     179.333 161.696 211.836  1.00  0.00            
ATOM   3024  CG  ASN A 263     180.116 160.437 210.392  1.00  0.00           C
ATOM   3025  OD1 ASN A 263     180.686 159.354 210.533  1.00  0.00           O
ATOM   3026  ND2 ASN A 263     180.501 161.292 209.417  1.00  0.00           N
ATOM   3027 1HD2 ASN A 263     180.046 162.177 209.320  1.00  0.00            
ATOM   3028 2HD2 ASN A 263     181.241 161.039 208.793  1.00  0.00            
ATOM   3029  C   ASN A 263     177.497 158.849 211.489  1.00  0.00           C
ATOM   3030  O   ASN A 263     177.563 158.685 210.270  1.00  0.00           O
ATOM   3031  N   GLU A 264     176.622 158.157 212.248  1.00  0.00           N
ATOM   3032  HN  GLU A 264     176.597 158.362 213.226  1.00  0.00            
ATOM   3033  CA  GLU A 264     175.708 157.131 211.750  1.00  0.00           C
ATOM   3034  HA  GLU A 264     176.329 156.491 211.297  1.00  0.00            
ATOM   3035  CB  GLU A 264     174.926 156.458 212.913  1.00  0.00           C
ATOM   3036  HB1 GLU A 264     174.821 157.127 213.649  1.00  0.00            
ATOM   3037  HB2 GLU A 264     174.024 156.193 212.572  1.00  0.00            
ATOM   3038  CG  GLU A 264     175.606 155.199 213.503  1.00  0.00           C
ATOM   3039  HG1 GLU A 264     176.576 155.399 213.638  1.00  0.00            
ATOM   3040  HG2 GLU A 264     175.182 154.996 214.385  1.00  0.00            
ATOM   3041  CD  GLU A 264     175.501 153.945 212.630  1.00  0.00           C
ATOM   3042  OE1 GLU A 264     174.379 153.390 212.440  1.00  0.00           O
ATOM   3043  OE2 GLU A 264     176.580 153.493 212.170  1.00  0.00           O
ATOM   3044  C   GLU A 264     174.722 157.659 210.712  1.00  0.00           C
ATOM   3045  O   GLU A 264     174.231 156.902 209.875  1.00  0.00           O
ATOM   3046  N   ASP A 265     174.438 158.976 210.708  1.00  0.00           N
ATOM   3047  HN  ASP A 265     174.847 159.548 211.420  1.00  0.00            
ATOM   3048  CA  ASP A 265     173.574 159.614 209.732  1.00  0.00           C
ATOM   3049  HA  ASP A 265     172.834 158.944 209.681  1.00  0.00            
ATOM   3050  CB  ASP A 265     173.164 161.025 210.210  1.00  0.00           C
ATOM   3051  HB1 ASP A 265     173.982 161.580 210.365  1.00  0.00            
ATOM   3052  HB2 ASP A 265     172.591 161.463 209.517  1.00  0.00            
ATOM   3053  CG  ASP A 265     172.385 160.938 211.500  1.00  0.00           C
ATOM   3054  OD1 ASP A 265     171.335 160.252 211.510  1.00  0.00           O
ATOM   3055  OD2 ASP A 265     172.824 161.591 212.479  1.00  0.00           O
ATOM   3056  C   ASP A 265     174.193 159.812 208.352  1.00  0.00           C
ATOM   3057  O   ASP A 265     173.477 160.097 207.392  1.00  0.00           O
ATOM   3058  N   GLU A 266     175.532 159.706 208.221  1.00  0.00           N
ATOM   3059  HN  GLU A 266     176.070 159.395 209.005  1.00  0.00            
ATOM   3060  CA  GLU A 266     176.223 160.028 206.978  1.00  0.00           C
ATOM   3061  HA  GLU A 266     175.466 160.181 206.342  1.00  0.00            
ATOM   3062  CB  GLU A 266     177.151 161.260 207.149  1.00  0.00           C
ATOM   3063  HB1 GLU A 266     177.787 161.066 207.896  1.00  0.00            
ATOM   3064  HB2 GLU A 266     177.663 161.381 206.298  1.00  0.00            
ATOM   3065  CG  GLU A 266     176.434 162.597 207.469  1.00  0.00           C
ATOM   3066  HG1 GLU A 266     175.778 162.444 208.208  1.00  0.00            
ATOM   3067  HG2 GLU A 266     177.115 163.268 207.762  1.00  0.00            
ATOM   3068  CD  GLU A 266     175.680 163.173 206.271  1.00  0.00           C
ATOM   3069  OE1 GLU A 266     176.328 163.389 205.211  1.00  0.00           O
ATOM   3070  OE2 GLU A 266     174.456 163.440 206.364  1.00  0.00           O
ATOM   3071  C   GLU A 266     177.110 158.891 206.508  1.00  0.00           C
ATOM   3072  O   GLU A 266     177.193 158.599 205.319  1.00  0.00           O
ATOM   3073  N   SER A 267     177.782 158.185 207.436  1.00  0.00           N
ATOM   3074  HN  SER A 267     177.734 158.478 208.391  1.00  0.00            
ATOM   3075  CA  SER A 267     178.578 157.009 207.102  1.00  0.00           C
ATOM   3076  HA  SER A 267     178.214 156.712 206.220  1.00  0.00            
ATOM   3077  CB  SER A 267     180.103 157.276 206.909  1.00  0.00           C
ATOM   3078  HB1 SER A 267     180.254 157.954 206.190  1.00  0.00            
ATOM   3079  HB2 SER A 267     180.515 157.597 207.762  1.00  0.00            
ATOM   3080  OG  SER A 267     180.804 156.082 206.521  1.00  0.00           O
ATOM   3081  HG1 SER A 267     181.776 156.288 206.406  1.00  0.00            
ATOM   3082  C   SER A 267     178.356 155.980 208.189  1.00  0.00           C
ATOM   3083  O   SER A 267     179.190 155.806 209.080  1.00  0.00           O
ATOM   3084  N   PRO A 268     177.229 155.283 208.216  1.00  0.00           N
ATOM   3085  CD  PRO A 268     176.149 155.352 207.224  1.00  0.00           C
ATOM   3086  HD1 PRO A 268     176.534 155.378 206.301  1.00  0.00            
ATOM   3087  HD2 PRO A 268     175.596 156.171 207.378  1.00  0.00            
ATOM   3088  CA  PRO A 268     177.084 154.130 209.078  1.00  0.00           C
ATOM   3089  HA  PRO A 268     177.370 154.365 210.007  1.00  0.00            
ATOM   3090  CB  PRO A 268     175.618 153.751 208.916  1.00  0.00           C
ATOM   3091  HB1 PRO A 268     175.476 152.778 209.100  1.00  0.00            
ATOM   3092  HB2 PRO A 268     175.038 154.294 209.523  1.00  0.00            
ATOM   3093  CG  PRO A 268     175.337 154.077 207.456  1.00  0.00           C
ATOM   3094  HG1 PRO A 268     175.648 153.338 206.858  1.00  0.00            
ATOM   3095  HG2 PRO A 268     174.362 154.239 207.307  1.00  0.00            
ATOM   3096  C   PRO A 268     177.951 152.983 208.626  1.00  0.00           C
ATOM   3097  O   PRO A 268     178.360 152.895 207.468  1.00  0.00           O
ATOM   3098  N   PHE A 269     178.235 152.043 209.524  1.00  0.00           N
ATOM   3099  HN  PHE A 269     177.987 152.175 210.484  1.00  0.00            
ATOM   3100  CA  PHE A 269     178.900 150.836 209.109  1.00  0.00           C
ATOM   3101  HA  PHE A 269     179.568 151.081 208.407  1.00  0.00            
ATOM   3102  CB  PHE A 269     179.580 150.211 210.347  1.00  0.00           C
ATOM   3103  HB1 PHE A 269     180.215 150.880 210.733  1.00  0.00            
ATOM   3104  HB2 PHE A 269     178.875 149.992 211.022  1.00  0.00            
ATOM   3105  CG  PHE A 269     180.357 148.961 210.112  1.00  0.00           C
ATOM   3106  CD1 PHE A 269     179.653 147.794 209.843  1.00  0.00           C
ATOM   3107  HD1 PHE A 269     178.654 147.791 209.889  1.00  0.00            
ATOM   3108  CE1 PHE A 269     180.327 146.646 209.514  1.00  0.00           C
ATOM   3109  HE1 PHE A 269     179.816 145.861 209.163  1.00  0.00            
ATOM   3110  CZ  PHE A 269     181.699 146.552 209.658  1.00  0.00           C
ATOM   3111  HZ  PHE A 269     182.178 145.704 209.432  1.00  0.00            
ATOM   3112  CD2 PHE A 269     181.750 148.885 210.273  1.00  0.00           C
ATOM   3113  HD2 PHE A 269     182.277 149.706 210.495  1.00  0.00            
ATOM   3114  CE2 PHE A 269     182.396 147.654 210.121  1.00  0.00           C
ATOM   3115  HE2 PHE A 269     183.366 147.570 210.348  1.00  0.00            
ATOM   3116  C   PHE A 269     177.882 149.887 208.510  1.00  0.00           C
ATOM   3117  O   PHE A 269     177.027 149.359 209.205  1.00  0.00           O
ATOM   3118  N   ILE A 270     177.972 149.577 207.216  1.00  0.00           N
ATOM   3119  HN  ILE A 270     178.610 150.079 206.632  1.00  0.00            
ATOM   3120  CA  ILE A 270     177.156 148.520 206.644  1.00  0.00           C
ATOM   3121  HA  ILE A 270     176.399 148.344 207.274  1.00  0.00            
ATOM   3122  CB  ILE A 270     176.556 148.967 205.324  1.00  0.00           C
ATOM   3123  HB  ILE A 270     177.273 149.255 204.690  1.00  0.00            
ATOM   3124  CG2 ILE A 270     175.811 147.797 204.658  1.00  0.00           C
ATOM   3125 1HG2 ILE A 270     175.420 148.102 203.790  1.00  0.00            
ATOM   3126 2HG2 ILE A 270     176.451 147.047 204.490  1.00  0.00            
ATOM   3127 3HG2 ILE A 270     175.078 147.482 205.261  1.00  0.00            
ATOM   3128  CG1 ILE A 270     175.599 150.141 205.644  1.00  0.00           C
ATOM   3129 1HG1 ILE A 270     174.906 149.815 206.287  1.00  0.00            
ATOM   3130 2HG1 ILE A 270     176.131 150.873 206.070  1.00  0.00            
ATOM   3131  CD  ILE A 270     174.871 150.738 204.442  1.00  0.00           C
ATOM   3132  HD1 ILE A 270     174.280 151.485 204.747  1.00  0.00            
ATOM   3133  HD2 ILE A 270     175.541 151.089 203.787  1.00  0.00            
ATOM   3134  HD3 ILE A 270     174.315 150.031 204.004  1.00  0.00            
ATOM   3135  C   ILE A 270     177.990 147.261 206.518  1.00  0.00           C
ATOM   3136  O   ILE A 270     178.994 147.241 205.810  1.00  0.00           O
ATOM   3137  N   CYS A 271     177.619 146.171 207.234  1.00  0.00           N
ATOM   3138  HN  CYS A 271     176.855 146.242 207.875  1.00  0.00            
ATOM   3139  CA  CYS A 271     178.312 144.897 207.087  1.00  0.00           C
ATOM   3140  HA  CYS A 271     179.235 145.229 206.890  1.00  0.00            
ATOM   3141  CB  CYS A 271     178.301 143.953 208.330  1.00  0.00           C
ATOM   3142  HB1 CYS A 271     178.035 144.512 209.115  1.00  0.00            
ATOM   3143  HB2 CYS A 271     177.600 143.261 208.161  1.00  0.00            
ATOM   3144  SG  CYS A 271     179.969 143.240 208.504  1.00  0.00           S
ATOM   3145  C   CYS A 271     177.712 144.098 205.975  1.00  0.00           C
ATOM   3146  O   CYS A 271     176.542 144.253 205.642  1.00  0.00           O
ATOM   3147  N   SER A 272     178.476 143.175 205.394  1.00  0.00           N
ATOM   3148  HN  SER A 272     179.429 143.072 205.680  1.00  0.00            
ATOM   3149  CA  SER A 272     177.947 142.320 204.357  1.00  0.00           C
ATOM   3150  HA  SER A 272     177.164 142.837 204.012  1.00  0.00            
ATOM   3151  CB  SER A 272     178.972 142.108 203.225  1.00  0.00           C
ATOM   3152  HB1 SER A 272     178.525 141.697 202.430  1.00  0.00            
ATOM   3153  HB2 SER A 272     179.379 142.983 202.963  1.00  0.00            
ATOM   3154  OG  SER A 272     180.054 141.243 203.578  1.00  0.00           O
ATOM   3155  HG1 SER A 272     180.676 141.152 202.800  1.00  0.00            
ATOM   3156  C   SER A 272     177.405 141.009 204.897  1.00  0.00           C
ATOM   3157  O   SER A 272     177.907 140.442 205.869  1.00  0.00           O
ATOM   3158  N   GLN A 273     176.303 140.506 204.305  1.00  0.00           N
ATOM   3159  HN  GLN A 273     175.864 141.041 203.583  1.00  0.00            
ATOM   3160  CA  GLN A 273     175.723 139.224 204.665  1.00  0.00           C
ATOM   3161  HA  GLN A 273     175.668 139.267 205.663  1.00  0.00            
ATOM   3162  CB  GLN A 273     174.332 139.058 203.998  1.00  0.00           C
ATOM   3163  HB1 GLN A 273     174.438 139.206 203.015  1.00  0.00            
ATOM   3164  HB2 GLN A 273     174.016 138.124 204.163  1.00  0.00            
ATOM   3165  CG  GLN A 273     173.246 140.033 204.518  1.00  0.00           C
ATOM   3166  HG1 GLN A 273     173.682 140.884 204.811  1.00  0.00            
ATOM   3167  HG2 GLN A 273     172.598 140.226 203.781  1.00  0.00            
ATOM   3168  CD  GLN A 273     172.477 139.448 205.701  1.00  0.00           C
ATOM   3169  OE1 GLN A 273     172.964 138.612 206.458  1.00  0.00           O
ATOM   3170  NE2 GLN A 273     171.202 139.876 205.868  1.00  0.00           N
ATOM   3171 1HE2 GLN A 273     170.811 140.542 205.233  1.00  0.00            
ATOM   3172 2HE2 GLN A 273     170.652 139.526 206.626  1.00  0.00            
ATOM   3173  C   GLN A 273     176.614 138.046 204.253  1.00  0.00           C
ATOM   3174  O   GLN A 273     177.269 138.135 203.216  1.00  0.00           O
ATOM   3175  N   PRO A 274     176.664 136.903 204.950  1.00  0.00           N
ATOM   3176  CD  PRO A 274     175.975 136.671 206.221  1.00  0.00           C
ATOM   3177  HD1 PRO A 274     175.036 137.012 206.173  1.00  0.00            
ATOM   3178  HD2 PRO A 274     176.459 137.131 206.966  1.00  0.00            
ATOM   3179  CA  PRO A 274     177.554 135.787 204.604  1.00  0.00           C
ATOM   3180  HA  PRO A 274     178.481 136.134 204.464  1.00  0.00            
ATOM   3181  CB  PRO A 274     177.382 134.807 205.781  1.00  0.00           C
ATOM   3182  HB1 PRO A 274     177.394 133.860 205.459  1.00  0.00            
ATOM   3183  HB2 PRO A 274     178.104 134.938 206.460  1.00  0.00            
ATOM   3184  CG  PRO A 274     176.015 135.155 206.376  1.00  0.00           C
ATOM   3185  HG1 PRO A 274     175.274 134.720 205.865  1.00  0.00            
ATOM   3186  HG2 PRO A 274     175.958 134.888 207.338  1.00  0.00            
ATOM   3187  C   PRO A 274     177.185 135.115 203.297  1.00  0.00           C
ATOM   3188  O   PRO A 274     177.992 134.373 202.741  1.00  0.00           O
ATOM   3189  N   ARG A 275     175.968 135.339 202.787  1.00  0.00           N
ATOM   3190  HN  ARG A 275     175.346 135.926 203.305  1.00  0.00            
ATOM   3191  CA  ARG A 275     175.491 134.789 201.536  1.00  0.00           C
ATOM   3192  HA  ARG A 275     176.030 133.960 201.388  1.00  0.00            
ATOM   3193  CB  ARG A 275     173.975 134.491 201.655  1.00  0.00           C
ATOM   3194  HB1 ARG A 275     173.656 134.108 200.788  1.00  0.00            
ATOM   3195  HB2 ARG A 275     173.838 133.821 202.385  1.00  0.00            
ATOM   3196  CG  ARG A 275     173.130 135.742 201.976  1.00  0.00           C
ATOM   3197  HG1 ARG A 275     173.443 136.115 202.849  1.00  0.00            
ATOM   3198  HG2 ARG A 275     173.281 136.415 201.252  1.00  0.00            
ATOM   3199  CD  ARG A 275     171.624 135.503 202.084  1.00  0.00           C
ATOM   3200  HD1 ARG A 275     171.435 134.749 202.713  1.00  0.00            
ATOM   3201  HD2 ARG A 275     171.162 136.329 202.406  1.00  0.00            
ATOM   3202  NE  ARG A 275     171.127 135.152 200.719  1.00  0.00           N
ATOM   3203  HE  ARG A 275     171.080 134.184 200.474  1.00  0.00            
ATOM   3204  CZ  ARG A 275     170.741 136.048 199.804  1.00  0.00           C
ATOM   3205  NH1 ARG A 275     170.727 137.357 200.034  1.00  0.00           N
ATOM   3206 1HH1 ARG A 275     171.014 137.711 200.924  1.00  0.00            
ATOM   3207 2HH1 ARG A 275     170.430 137.987 199.317  1.00  0.00            
ATOM   3208  NH2 ARG A 275     170.300 135.615 198.628  1.00  0.00           N
ATOM   3209 1HH2 ARG A 275     170.261 134.634 198.439  1.00  0.00            
ATOM   3210 2HH2 ARG A 275     170.007 136.270 197.932  1.00  0.00            
ATOM   3211  C   ARG A 275     175.740 135.753 200.383  1.00  0.00           C
ATOM   3212  O   ARG A 275     175.218 135.583 199.281  1.00  0.00           O
ATOM   3213  N   GLU A 276     176.535 136.807 200.641  1.00  0.00           N
ATOM   3214  HN  GLU A 276     176.947 136.851 201.551  1.00  0.00            
ATOM   3215  CA  GLU A 276     176.850 137.881 199.728  1.00  0.00           C
ATOM   3216  HA  GLU A 276     176.629 137.556 198.809  1.00  0.00            
ATOM   3217  CB  GLU A 276     175.987 139.141 200.031  1.00  0.00           C
ATOM   3218  HB1 GLU A 276     176.048 139.355 201.006  1.00  0.00            
ATOM   3219  HB2 GLU A 276     176.334 139.913 199.498  1.00  0.00            
ATOM   3220  CG  GLU A 276     174.500 138.892 199.657  1.00  0.00           C
ATOM   3221  HG1 GLU A 276     174.400 139.039 198.673  1.00  0.00            
ATOM   3222  HG2 GLU A 276     174.282 137.941 199.875  1.00  0.00            
ATOM   3223  CD  GLU A 276     173.456 139.762 200.349  1.00  0.00           C
ATOM   3224  OE1 GLU A 276     173.788 140.735 201.050  1.00  0.00           O
ATOM   3225  OE2 GLU A 276     172.255 139.393 200.217  1.00  0.00           O
ATOM   3226  C   GLU A 276     178.346 138.162 199.833  1.00  0.00           C
ATOM   3227  O   GLU A 276     179.039 137.702 200.736  1.00  0.00           O
ATOM   3228  N   ASN A 277     178.923 138.905 198.871  1.00  0.00           N
ATOM   3229  HN  ASN A 277     178.349 139.293 198.150  1.00  0.00            
ATOM   3230  CA  ASN A 277     180.354 139.162 198.847  1.00  0.00           C
ATOM   3231  HA  ASN A 277     180.703 138.762 199.695  1.00  0.00            
ATOM   3232  CB  ASN A 277     181.032 138.508 197.618  1.00  0.00           C
ATOM   3233  HB1 ASN A 277     180.580 138.824 196.784  1.00  0.00            
ATOM   3234  HB2 ASN A 277     181.997 138.771 197.594  1.00  0.00            
ATOM   3235  CG  ASN A 277     180.943 136.987 197.674  1.00  0.00           C
ATOM   3236  OD1 ASN A 277     180.400 136.362 196.764  1.00  0.00           O
ATOM   3237  ND2 ASN A 277     181.511 136.369 198.733  1.00  0.00           N
ATOM   3238 1HD2 ASN A 277     181.967 136.908 199.441  1.00  0.00            
ATOM   3239 2HD2 ASN A 277     181.475 135.372 198.809  1.00  0.00            
ATOM   3240  C   ASN A 277     180.601 140.653 198.823  1.00  0.00           C
ATOM   3241  O   ASN A 277     181.225 141.181 197.904  1.00  0.00           O
ATOM   3242  N   GLY A 278     180.088 141.392 199.825  1.00  0.00           N
ATOM   3243  HN  GLY A 278     179.462 140.951 200.468  1.00  0.00            
ATOM   3244  CA  GLY A 278     180.401 142.810 200.020  1.00  0.00           C
ATOM   3245  HA1 GLY A 278     180.110 143.294 199.195  1.00  0.00            
ATOM   3246  HA2 GLY A 278     179.863 143.128 200.801  1.00  0.00            
ATOM   3247  C   GLY A 278     181.852 143.128 200.276  1.00  0.00           C
ATOM   3248  O   GLY A 278     182.588 142.325 200.843  1.00  0.00           O
ATOM   3249  N   MET A 279     182.290 144.345 199.891  1.00  0.00           N
ATOM   3250  HN  MET A 279     181.664 144.943 199.390  1.00  0.00            
ATOM   3251  CA  MET A 279     183.639 144.824 200.175  1.00  0.00           C
ATOM   3252  HA  MET A 279     184.190 144.091 199.776  1.00  0.00            
ATOM   3253  CB  MET A 279     183.891 146.227 199.561  1.00  0.00           C
ATOM   3254  HB1 MET A 279     183.060 146.771 199.678  1.00  0.00            
ATOM   3255  HB2 MET A 279     184.643 146.655 200.062  1.00  0.00            
ATOM   3256  CG  MET A 279     184.255 146.245 198.067  1.00  0.00           C
ATOM   3257  HG1 MET A 279     184.688 145.361 197.888  1.00  0.00            
ATOM   3258  HG2 MET A 279     183.382 146.293 197.581  1.00  0.00            
ATOM   3259  SD  MET A 279     185.348 147.648 197.674  1.00  0.00           S
ATOM   3260  CE  MET A 279     185.245 147.540 195.875  1.00  0.00           C
ATOM   3261  HE1 MET A 279     185.804 148.261 195.465  1.00  0.00            
ATOM   3262  HE2 MET A 279     185.580 146.647 195.575  1.00  0.00            
ATOM   3263  HE3 MET A 279     184.294 147.653 195.588  1.00  0.00            
ATOM   3264  C   MET A 279     183.922 144.983 201.662  1.00  0.00           C
ATOM   3265  O   MET A 279     184.957 144.566 202.181  1.00  0.00           O
ATOM   3266  N   ARG A 280     182.983 145.609 202.392  1.00  0.00           N
ATOM   3267  HN  ARG A 280     182.169 145.955 201.925  1.00  0.00            
ATOM   3268  CA  ARG A 280     183.094 145.805 203.819  1.00  0.00           C
ATOM   3269  HA  ARG A 280     184.071 145.885 204.019  1.00  0.00            
ATOM   3270  CB  ARG A 280     182.387 147.102 204.247  1.00  0.00           C
ATOM   3271  HB1 ARG A 280     182.802 147.853 203.734  1.00  0.00            
ATOM   3272  HB2 ARG A 280     181.424 147.017 203.992  1.00  0.00            
ATOM   3273  CG  ARG A 280     182.442 147.473 205.742  1.00  0.00           C
ATOM   3274  HG1 ARG A 280     181.998 146.751 206.272  1.00  0.00            
ATOM   3275  HG2 ARG A 280     183.399 147.551 206.022  1.00  0.00            
ATOM   3276  CD  ARG A 280     181.734 148.803 206.031  1.00  0.00           C
ATOM   3277  HD1 ARG A 280     180.869 148.853 205.532  1.00  0.00            
ATOM   3278  HD2 ARG A 280     181.560 148.899 207.011  1.00  0.00            
ATOM   3279  NE  ARG A 280     182.619 149.910 205.583  1.00  0.00           N
ATOM   3280  HE  ARG A 280     182.581 150.165 204.617  1.00  0.00            
ATOM   3281  CZ  ARG A 280     183.462 150.593 206.365  1.00  0.00           C
ATOM   3282  NH1 ARG A 280     184.329 151.408 205.792  1.00  0.00           N
ATOM   3283 1HH1 ARG A 280     184.344 151.503 204.797  1.00  0.00            
ATOM   3284 2HH1 ARG A 280     184.971 151.931 206.354  1.00  0.00            
ATOM   3285  NH2 ARG A 280     183.431 150.530 207.681  1.00  0.00           N
ATOM   3286 1HH2 ARG A 280     182.755 149.952 208.138  1.00  0.00            
ATOM   3287 2HH2 ARG A 280     184.083 151.060 208.222  1.00  0.00            
ATOM   3288  C   ARG A 280     182.553 144.592 204.540  1.00  0.00           C
ATOM   3289  O   ARG A 280     181.412 144.512 204.991  1.00  0.00           O
ATOM   3290  N   SER A 281     183.429 143.589 204.650  1.00  0.00           N
ATOM   3291  HN  SER A 281     184.293 143.662 204.152  1.00  0.00            
ATOM   3292  CA  SER A 281     183.202 142.406 205.446  1.00  0.00           C
ATOM   3293  HA  SER A 281     182.264 142.156 205.206  1.00  0.00            
ATOM   3294  CB  SER A 281     184.194 141.274 205.089  1.00  0.00           C
ATOM   3295  HB1 SER A 281     184.167 141.081 204.108  1.00  0.00            
ATOM   3296  HB2 SER A 281     185.125 141.527 205.354  1.00  0.00            
ATOM   3297  OG  SER A 281     183.879 140.055 205.768  1.00  0.00           O
ATOM   3298  HG1 SER A 281     184.541 139.350 205.512  1.00  0.00            
ATOM   3299  C   SER A 281     183.291 142.703 206.934  1.00  0.00           C
ATOM   3300  O   SER A 281     183.857 143.703 207.379  1.00  0.00           O
ATOM   3301  N   CYS A 282     182.688 141.820 207.740  1.00  0.00           N
ATOM   3302  HN  CYS A 282     182.221 141.047 207.311  1.00  0.00            
ATOM   3303  CA  CYS A 282     182.661 141.900 209.182  1.00  0.00           C
ATOM   3304  HA  CYS A 282     182.503 142.871 209.362  1.00  0.00            
ATOM   3305  CB  CYS A 282     181.526 141.017 209.770  1.00  0.00           C
ATOM   3306  HB1 CYS A 282     181.857 140.077 209.684  1.00  0.00            
ATOM   3307  HB2 CYS A 282     181.477 141.266 210.737  1.00  0.00            
ATOM   3308  SG  CYS A 282     179.930 141.262 208.918  1.00  0.00           S
ATOM   3309  C   CYS A 282     183.991 141.500 209.783  1.00  0.00           C
ATOM   3310  O   CYS A 282     184.785 140.806 209.150  1.00  0.00           O
ATOM   3311  N   ARG A 283     184.253 141.931 211.041  1.00  0.00           N
ATOM   3312  HN  ARG A 283     183.498 142.332 211.560  1.00  0.00            
ATOM   3313  CA  ARG A 283     185.554 141.854 211.694  1.00  0.00           C
ATOM   3314  HA  ARG A 283     185.286 142.164 212.606  1.00  0.00            
ATOM   3315  CB  ARG A 283     186.180 140.439 211.724  1.00  0.00           C
ATOM   3316  HB1 ARG A 283     186.472 140.204 210.797  1.00  0.00            
ATOM   3317  HB2 ARG A 283     186.976 140.460 212.329  1.00  0.00            
ATOM   3318  CG  ARG A 283     185.242 139.332 212.217  1.00  0.00           C
ATOM   3319  HG1 ARG A 283     185.060 139.464 213.191  1.00  0.00            
ATOM   3320  HG2 ARG A 283     184.382 139.377 211.708  1.00  0.00            
ATOM   3321  CD  ARG A 283     185.874 137.959 212.009  1.00  0.00           C
ATOM   3322  HD1 ARG A 283     186.032 137.787 211.037  1.00  0.00            
ATOM   3323  HD2 ARG A 283     186.740 137.890 212.505  1.00  0.00            
ATOM   3324  NE  ARG A 283     184.903 136.964 212.547  1.00  0.00           N
ATOM   3325  HE  ARG A 283     184.046 137.302 212.937  1.00  0.00            
ATOM   3326  CZ  ARG A 283     185.116 135.643 212.536  1.00  0.00           C
ATOM   3327  NH1 ARG A 283     184.193 134.833 213.047  1.00  0.00           N
ATOM   3328 1HH1 ARG A 283     183.353 135.213 213.433  1.00  0.00            
ATOM   3329 2HH1 ARG A 283     184.340 133.844 213.045  1.00  0.00            
ATOM   3330  NH2 ARG A 283     186.227 135.124 212.024  1.00  0.00           N
ATOM   3331 1HH2 ARG A 283     186.926 135.724 211.636  1.00  0.00            
ATOM   3332 2HH2 ARG A 283     186.364 134.133 212.027  1.00  0.00            
ATOM   3333  C   ARG A 283     186.592 142.772 211.082  1.00  0.00           C
ATOM   3334  O   ARG A 283     186.316 143.631 210.247  1.00  0.00           O
ATOM   3335  N   SER A 284     187.839 142.704 211.575  1.00  0.00           N
ATOM   3336  HN  SER A 284     188.016 142.070 212.328  1.00  0.00            
ATOM   3337  CA  SER A 284     188.946 143.503 211.072  1.00  0.00           C
ATOM   3338  HA  SER A 284     188.569 144.401 210.844  1.00  0.00            
ATOM   3339  CB  SER A 284     190.063 143.658 212.127  1.00  0.00           C
ATOM   3340  HB1 SER A 284     189.682 143.969 212.998  1.00  0.00            
ATOM   3341  HB2 SER A 284     190.540 142.790 212.263  1.00  0.00            
ATOM   3342  OG  SER A 284     191.041 144.619 211.726  1.00  0.00           O
ATOM   3343  HG1 SER A 284     191.746 144.692 212.432  1.00  0.00            
ATOM   3344  C   SER A 284     189.484 142.841 209.846  1.00  0.00           C
ATOM   3345  O   SER A 284     189.771 141.646 209.896  1.00  0.00           O
ATOM   3346  N   VAL A 285     189.559 143.583 208.716  1.00  0.00           N
ATOM   3347  HN  VAL A 285     189.235 144.527 208.774  1.00  0.00            
ATOM   3348  CA  VAL A 285     190.066 143.138 207.423  1.00  0.00           C
ATOM   3349  HA  VAL A 285     189.275 142.677 207.020  1.00  0.00            
ATOM   3350  CB  VAL A 285     190.484 144.325 206.562  1.00  0.00           C
ATOM   3351  HB  VAL A 285     191.220 144.799 207.046  1.00  0.00            
ATOM   3352  CG1 VAL A 285     190.997 143.842 205.191  1.00  0.00           C
ATOM   3353 1HG1 VAL A 285     191.267 144.631 204.639  1.00  0.00            
ATOM   3354 2HG1 VAL A 285     191.786 143.242 205.323  1.00  0.00            
ATOM   3355 3HG1 VAL A 285     190.271 143.340 204.722  1.00  0.00            
ATOM   3356  CG2 VAL A 285     189.300 145.294 206.355  1.00  0.00           C
ATOM   3357 1HG2 VAL A 285     189.594 146.064 205.789  1.00  0.00            
ATOM   3358 2HG2 VAL A 285     188.551 144.813 205.900  1.00  0.00            
ATOM   3359 3HG2 VAL A 285     188.988 145.633 207.242  1.00  0.00            
ATOM   3360  C   VAL A 285     191.223 142.128 207.535  1.00  0.00           C
ATOM   3361  O   VAL A 285     192.199 142.445 208.221  1.00  0.00           O
ATOM   3362  N   PRO A 286     191.174 140.922 206.946  1.00  0.00           N
ATOM   3363  CD  PRO A 286     190.008 140.384 206.247  1.00  0.00           C
ATOM   3364  HD1 PRO A 286     189.948 140.791 205.335  1.00  0.00            
ATOM   3365  HD2 PRO A 286     189.180 140.600 206.764  1.00  0.00            
ATOM   3366  CA  PRO A 286     192.199 139.904 207.132  1.00  0.00           C
ATOM   3367  HA  PRO A 286     192.246 139.707 208.111  1.00  0.00            
ATOM   3368  CB  PRO A 286     191.751 138.719 206.266  1.00  0.00           C
ATOM   3369  HB1 PRO A 286     192.171 138.763 205.360  1.00  0.00            
ATOM   3370  HB2 PRO A 286     191.990 137.851 206.702  1.00  0.00            
ATOM   3371  CG  PRO A 286     190.231 138.873 206.165  1.00  0.00           C
ATOM   3372  HG1 PRO A 286     189.893 138.510 205.296  1.00  0.00            
ATOM   3373  HG2 PRO A 286     189.775 138.405 206.922  1.00  0.00            
ATOM   3374  C   PRO A 286     193.606 140.350 206.798  1.00  0.00           C
ATOM   3375  O   PRO A 286     193.856 140.801 205.679  1.00  0.00           O
ATOM   3376  N   THR A 287     194.538 140.202 207.748  1.00  0.00           N
ATOM   3377  HN  THR A 287     194.262 139.814 208.627  1.00  0.00            
ATOM   3378  CA  THR A 287     195.929 140.576 207.566  1.00  0.00           C
ATOM   3379  HA  THR A 287     196.044 140.745 206.587  1.00  0.00            
ATOM   3380  CB  THR A 287     196.311 141.842 208.323  1.00  0.00           C
ATOM   3381  HB  THR A 287     196.043 141.717 209.278  1.00  0.00            
ATOM   3382  OG1 THR A 287     195.609 142.947 207.779  1.00  0.00           O
ATOM   3383  HG1 THR A 287     195.859 143.778 208.276  1.00  0.00            
ATOM   3384  CG2 THR A 287     197.801 142.193 208.178  1.00  0.00           C
ATOM   3385 1HG2 THR A 287     197.998 143.028 208.691  1.00  0.00            
ATOM   3386 2HG2 THR A 287     198.357 141.443 208.536  1.00  0.00            
ATOM   3387 3HG2 THR A 287     198.017 142.337 207.212  1.00  0.00            
ATOM   3388  C   THR A 287     196.769 139.435 208.071  1.00  0.00           C
ATOM   3389  O   THR A 287     196.927 139.239 209.273  1.00  0.00           O
ATOM   3390  N   LEU A 288     197.350 138.649 207.151  1.00  0.00           N
ATOM   3391  HN  LEU A 288     197.223 138.867 206.183  1.00  0.00            
ATOM   3392  CA  LEU A 288     198.153 137.498 207.505  1.00  0.00           C
ATOM   3393  HA  LEU A 288     198.739 137.776 208.267  1.00  0.00            
ATOM   3394  CB  LEU A 288     197.279 136.297 207.957  1.00  0.00           C
ATOM   3395  HB1 LEU A 288     196.673 136.615 208.686  1.00  0.00            
ATOM   3396  HB2 LEU A 288     196.731 136.003 207.173  1.00  0.00            
ATOM   3397  CG  LEU A 288     198.042 135.061 208.486  1.00  0.00           C
ATOM   3398  HG  LEU A 288     198.690 134.792 207.773  1.00  0.00            
ATOM   3399  CD1 LEU A 288     198.847 135.365 209.758  1.00  0.00           C
ATOM   3400 1HD1 LEU A 288     199.320 134.537 210.059  1.00  0.00            
ATOM   3401 2HD1 LEU A 288     199.518 136.081 209.565  1.00  0.00            
ATOM   3402 3HD1 LEU A 288     198.227 135.675 210.479  1.00  0.00            
ATOM   3403  CD2 LEU A 288     197.067 133.908 208.769  1.00  0.00           C
ATOM   3404 1HD2 LEU A 288     197.576 133.117 209.110  1.00  0.00            
ATOM   3405 2HD2 LEU A 288     196.400 134.197 209.456  1.00  0.00            
ATOM   3406 3HD2 LEU A 288     196.591 133.660 207.925  1.00  0.00            
ATOM   3407  C   LEU A 288     198.968 137.139 206.286  1.00  0.00           C
ATOM   3408  O   LEU A 288     198.519 136.462 205.373  1.00  0.00           O
ATOM   3409  N   ARG A 289     200.204 137.662 206.202  1.00  0.00           N
ATOM   3410  HN  ARG A 289     200.516 138.278 206.925  1.00  0.00            
ATOM   3411  CA  ARG A 289     201.100 137.366 205.104  1.00  0.00           C
ATOM   3412  HA  ARG A 289     200.518 137.638 204.338  1.00  0.00            
ATOM   3413  CB  ARG A 289     202.418 138.174 205.188  1.00  0.00           C
ATOM   3414  HB1 ARG A 289     202.861 137.950 206.056  1.00  0.00            
ATOM   3415  HB2 ARG A 289     203.004 137.887 204.430  1.00  0.00            
ATOM   3416  CG  ARG A 289     202.270 139.710 205.115  1.00  0.00           C
ATOM   3417  HG1 ARG A 289     201.853 139.958 204.241  1.00  0.00            
ATOM   3418  HG2 ARG A 289     201.683 140.019 205.864  1.00  0.00            
ATOM   3419  CD  ARG A 289     203.631 140.410 205.231  1.00  0.00           C
ATOM   3420  HD1 ARG A 289     204.070 140.171 206.097  1.00  0.00            
ATOM   3421  HD2 ARG A 289     204.224 140.142 204.472  1.00  0.00            
ATOM   3422  NE  ARG A 289     203.405 141.889 205.183  1.00  0.00           N
ATOM   3423  HE  ARG A 289     202.475 142.221 205.025  1.00  0.00            
ATOM   3424  CZ  ARG A 289     204.383 142.792 205.340  1.00  0.00           C
ATOM   3425  NH1 ARG A 289     204.086 144.089 205.313  1.00  0.00           N
ATOM   3426 1HH1 ARG A 289     203.140 144.383 205.176  1.00  0.00            
ATOM   3427 2HH1 ARG A 289     204.809 144.770 205.429  1.00  0.00            
ATOM   3428  NH2 ARG A 289     205.649 142.429 205.527  1.00  0.00           N
ATOM   3429 1HH2 ARG A 289     205.892 141.459 205.553  1.00  0.00            
ATOM   3430 2HH2 ARG A 289     206.357 143.126 205.641  1.00  0.00            
ATOM   3431  C   ARG A 289     201.472 135.891 204.967  1.00  0.00           C
ATOM   3432  O   ARG A 289     201.540 135.139 205.941  1.00  0.00           O
ATOM   3433  N   GLY A 290     201.774 135.483 203.728  1.00  0.00           N
ATOM   3434  HN  GLY A 290     201.732 136.168 203.001  1.00  0.00            
ATOM   3435  CA  GLY A 290     202.158 134.133 203.344  1.00  0.00           C
ATOM   3436  HA1 GLY A 290     203.151 134.111 203.232  1.00  0.00            
ATOM   3437  HA2 GLY A 290     201.892 133.512 204.081  1.00  0.00            
ATOM   3438  C   GLY A 290     201.496 133.707 202.062  1.00  0.00           C
ATOM   3439  O   GLY A 290     201.897 132.718 201.456  1.00  0.00           O
ATOM   3440  N   ASP A 291     200.549 134.522 201.556  1.00  0.00           N
ATOM   3441  HN  ASP A 291     200.217 135.272 202.129  1.00  0.00            
ATOM   3442  CA  ASP A 291     199.982 134.373 200.224  1.00  0.00           C
ATOM   3443  HA  ASP A 291     199.997 133.388 200.050  1.00  0.00            
ATOM   3444  CB  ASP A 291     198.577 135.007 200.222  1.00  0.00           C
ATOM   3445  HB1 ASP A 291     198.648 135.988 200.402  1.00  0.00            
ATOM   3446  HB2 ASP A 291     198.141 134.861 199.334  1.00  0.00            
ATOM   3447  CG  ASP A 291     197.729 134.367 201.300  1.00  0.00           C
ATOM   3448  OD1 ASP A 291     197.477 133.142 201.215  1.00  0.00           O
ATOM   3449  OD2 ASP A 291     197.356 135.121 202.233  1.00  0.00           O
ATOM   3450  C   ASP A 291     200.797 135.111 199.162  1.00  0.00           C
ATOM   3451  O   ASP A 291     200.773 134.806 197.973  1.00  0.00           O
ATOM   3452  N   GLY A 292     201.552 136.147 199.590  1.00  0.00           N
ATOM   3453  HN  GLY A 292     201.596 136.315 200.575  1.00  0.00            
ATOM   3454  CA  GLY A 292     202.309 137.040 198.714  1.00  0.00           C
ATOM   3455  HA1 GLY A 292     203.125 137.334 199.212  1.00  0.00            
ATOM   3456  HA2 GLY A 292     202.581 136.515 197.907  1.00  0.00            
ATOM   3457  C   GLY A 292     201.535 138.258 198.273  1.00  0.00           C
ATOM   3458  O   GLY A 292     202.091 139.180 197.686  1.00  0.00           O
ATOM   3459  N   GLY A 293     200.233 138.323 198.593  1.00  0.00           N
ATOM   3460  HN  GLY A 293     199.835 137.577 199.126  1.00  0.00            
ATOM   3461  CA  GLY A 293     199.376 139.428 198.200  1.00  0.00           C
ATOM   3462  HA1 GLY A 293     199.500 140.181 198.846  1.00  0.00            
ATOM   3463  HA2 GLY A 293     199.634 139.730 197.282  1.00  0.00            
ATOM   3464  C   GLY A 293     197.950 138.963 198.212  1.00  0.00           C
ATOM   3465  O   GLY A 293     197.654 137.824 197.875  1.00  0.00           O
ATOM   3466  N   GLY A 294     197.017 139.831 198.638  1.00  0.00           N
ATOM   3467  HN  GLY A 294     197.295 140.757 198.892  1.00  0.00            
ATOM   3468  CA  GLY A 294     195.614 139.461 198.740  1.00  0.00           C
ATOM   3469  HA1 GLY A 294     195.321 139.076 197.864  1.00  0.00            
ATOM   3470  HA2 GLY A 294     195.518 138.770 199.456  1.00  0.00            
ATOM   3471  C   GLY A 294     194.782 140.672 199.076  1.00  0.00           C
ATOM   3472  O   GLY A 294     194.834 141.689 198.389  1.00  0.00           O
ATOM   3473  N   GLY A 295     193.981 140.599 200.161  1.00  0.00           N
ATOM   3474  HN  GLY A 295     193.900 139.719 200.629  1.00  0.00            
ATOM   3475  CA  GLY A 295     193.224 141.734 200.692  1.00  0.00           C
ATOM   3476  HA1 GLY A 295     192.728 142.148 199.929  1.00  0.00            
ATOM   3477  HA2 GLY A 295     192.571 141.375 201.359  1.00  0.00            
ATOM   3478  C   GLY A 295     194.111 142.791 201.361  1.00  0.00           C
ATOM   3479  O   GLY A 295     195.116 142.429 201.967  1.00  0.00           O
ATOM   3480  N   PRO A 296     193.791 144.082 201.316  1.00  0.00           N
ATOM   3481  CD  PRO A 296     193.381 144.660 200.036  1.00  0.00           C
ATOM   3482  HD1 PRO A 296     192.396 144.829 200.048  1.00  0.00            
ATOM   3483  HD2 PRO A 296     193.601 144.023 199.297  1.00  0.00            
ATOM   3484  CA  PRO A 296     194.500 145.071 202.126  1.00  0.00           C
ATOM   3485  HA  PRO A 296     195.171 144.649 202.735  1.00  0.00            
ATOM   3486  CB  PRO A 296     195.147 145.984 201.076  1.00  0.00           C
ATOM   3487  HB1 PRO A 296     195.255 146.912 201.433  1.00  0.00            
ATOM   3488  HB2 PRO A 296     196.039 145.627 200.800  1.00  0.00            
ATOM   3489  CG  PRO A 296     194.169 145.970 199.894  1.00  0.00           C
ATOM   3490  HG1 PRO A 296     193.553 146.756 199.940  1.00  0.00            
ATOM   3491  HG2 PRO A 296     194.667 145.987 199.027  1.00  0.00            
ATOM   3492  C   PRO A 296     193.508 145.810 203.030  1.00  0.00           C
ATOM   3493  O   PRO A 296     192.470 146.247 202.518  1.00  0.00           O
ATOM   3494  N   PRO A 297     193.722 145.990 204.337  1.00  0.00           N
ATOM   3495  CD  PRO A 297     194.727 145.273 205.127  1.00  0.00           C
ATOM   3496  HD1 PRO A 297     195.643 145.568 204.855  1.00  0.00            
ATOM   3497  HD2 PRO A 297     194.635 144.289 204.976  1.00  0.00            
ATOM   3498  CA  PRO A 297     192.999 146.964 205.146  1.00  0.00           C
ATOM   3499  HA  PRO A 297     192.055 146.636 205.182  1.00  0.00            
ATOM   3500  CB  PRO A 297     193.732 146.997 206.489  1.00  0.00           C
ATOM   3501  HB1 PRO A 297     194.399 147.741 206.508  1.00  0.00            
ATOM   3502  HB2 PRO A 297     193.084 147.111 207.242  1.00  0.00            
ATOM   3503  CG  PRO A 297     194.434 145.642 206.583  1.00  0.00           C
ATOM   3504  HG1 PRO A 297     195.282 145.717 207.108  1.00  0.00            
ATOM   3505  HG2 PRO A 297     193.837 144.962 207.009  1.00  0.00            
ATOM   3506  C   PRO A 297     192.846 148.358 204.562  1.00  0.00           C
ATOM   3507  O   PRO A 297     193.767 148.886 203.941  1.00  0.00           O
ATOM   3508  N   CYS A 298     191.669 148.963 204.767  1.00  0.00           N
ATOM   3509  HN  CYS A 298     190.985 148.485 205.318  1.00  0.00            
ATOM   3510  CA  CYS A 298     191.328 150.262 204.241  1.00  0.00           C
ATOM   3511  HA  CYS A 298     191.953 150.407 203.474  1.00  0.00            
ATOM   3512  CB  CYS A 298     189.856 150.231 203.795  1.00  0.00           C
ATOM   3513  HB1 CYS A 298     189.329 150.110 204.636  1.00  0.00            
ATOM   3514  HB2 CYS A 298     189.677 151.139 203.417  1.00  0.00            
ATOM   3515  SG  CYS A 298     189.558 148.890 202.578  1.00  0.00           S
ATOM   3516  HG1 CYS A 298     188.595 148.894 202.307  1.00  0.00            
ATOM   3517  C   CYS A 298     191.592 151.391 205.226  1.00  0.00           C
ATOM   3518  O   CYS A 298     192.286 152.344 204.901  1.00  0.00           O
ATOM   3519  N   GLY A 299     191.059 151.317 206.468  1.00  0.00           N
ATOM   3520  HN  GLY A 299     190.449 150.554 206.682  1.00  0.00            
ATOM   3521  CA  GLY A 299     191.339 152.310 207.515  1.00  0.00           C
ATOM   3522  HA1 GLY A 299     191.222 151.857 208.399  1.00  0.00            
ATOM   3523  HA2 GLY A 299     192.291 152.598 207.411  1.00  0.00            
ATOM   3524  C   GLY A 299     190.454 153.533 207.474  1.00  0.00           C
ATOM   3525  O   GLY A 299     190.560 154.414 208.316  1.00  0.00           O
ATOM   3526  N   LEU A 300     189.530 153.578 206.504  1.00  0.00           N
ATOM   3527  HN  LEU A 300     189.455 152.782 205.903  1.00  0.00            
ATOM   3528  CA  LEU A 300     188.629 154.688 206.255  1.00  0.00           C
ATOM   3529  HA  LEU A 300     188.971 155.432 206.828  1.00  0.00            
ATOM   3530  CB  LEU A 300     188.651 155.036 204.755  1.00  0.00           C
ATOM   3531  HB1 LEU A 300     189.609 155.143 204.489  1.00  0.00            
ATOM   3532  HB2 LEU A 300     188.253 154.261 204.264  1.00  0.00            
ATOM   3533  CG  LEU A 300     187.899 156.307 204.300  1.00  0.00           C
ATOM   3534  HG  LEU A 300     187.648 156.819 205.122  1.00  0.00            
ATOM   3535  CD1 LEU A 300     188.829 157.098 203.415  1.00  0.00           C
ATOM   3536 1HD1 LEU A 300     188.367 157.929 203.105  1.00  0.00            
ATOM   3537 2HD1 LEU A 300     189.650 157.345 203.930  1.00  0.00            
ATOM   3538 3HD1 LEU A 300     189.087 156.544 202.623  1.00  0.00            
ATOM   3539  CD2 LEU A 300     186.572 156.062 203.566  1.00  0.00           C
ATOM   3540 1HD2 LEU A 300     186.164 156.939 203.314  1.00  0.00            
ATOM   3541 2HD2 LEU A 300     186.742 155.524 202.740  1.00  0.00            
ATOM   3542 3HD2 LEU A 300     185.946 155.563 204.166  1.00  0.00            
ATOM   3543  C   LEU A 300     187.208 154.367 206.672  1.00  0.00           C
ATOM   3544  O   LEU A 300     186.787 153.200 206.674  1.00  0.00           O
ATOM   3545  N   ASP A 301     186.460 155.435 207.031  1.00  0.00           N
ATOM   3546  HN  ASP A 301     186.845 156.332 206.813  1.00  0.00            
ATOM   3547  CA  ASP A 301     185.172 155.441 207.691  1.00  0.00           C
ATOM   3548  HA  ASP A 301     184.840 156.371 207.535  1.00  0.00            
ATOM   3549  CB  ASP A 301     184.109 154.481 207.077  1.00  0.00           C
ATOM   3550  HB1 ASP A 301     184.415 153.537 207.204  1.00  0.00            
ATOM   3551  HB2 ASP A 301     183.239 154.617 207.552  1.00  0.00            
ATOM   3552  CG  ASP A 301     183.870 154.702 205.583  1.00  0.00           C
ATOM   3553  OD1 ASP A 301     183.396 155.815 205.249  1.00  0.00           O
ATOM   3554  OD2 ASP A 301     184.115 153.774 204.750  1.00  0.00           O
ATOM   3555  C   ASP A 301     185.388 155.170 209.172  1.00  0.00           C
ATOM   3556  O   ASP A 301     186.351 154.493 209.521  1.00  0.00           O
ATOM   3557  N   TYR A 302     184.498 155.706 210.048  1.00  0.00           N
ATOM   3558  HN  TYR A 302     183.710 156.187 209.665  1.00  0.00            
ATOM   3559  CA  TYR A 302     184.599 155.637 211.510  1.00  0.00           C
ATOM   3560  HA  TYR A 302     183.693 155.901 211.840  1.00  0.00            
ATOM   3561  CB  TYR A 302     184.866 154.174 211.947  1.00  0.00           C
ATOM   3562  HB1 TYR A 302     184.198 153.582 211.496  1.00  0.00            
ATOM   3563  HB2 TYR A 302     185.788 153.920 211.655  1.00  0.00            
ATOM   3564  CG  TYR A 302     184.781 153.884 213.414  1.00  0.00           C
ATOM   3565  CD1 TYR A 302     185.937 153.753 214.189  1.00  0.00           C
ATOM   3566  HD1 TYR A 302     186.829 153.964 213.789  1.00  0.00            
ATOM   3567  CE1 TYR A 302     185.857 153.328 215.525  1.00  0.00           C
ATOM   3568  HE1 TYR A 302     186.698 153.164 216.040  1.00  0.00            
ATOM   3569  CZ  TYR A 302     184.626 153.131 216.145  1.00  0.00           C
ATOM   3570  OH  TYR A 302     184.480 152.619 217.457  1.00  0.00           O
ATOM   3571  HH  TYR A 302     183.508 152.566 217.688  1.00  0.00            
ATOM   3572  CD2 TYR A 302     183.552 153.679 214.028  1.00  0.00           C
ATOM   3573  HD2 TYR A 302     182.711 153.771 213.494  1.00  0.00            
ATOM   3574  CE2 TYR A 302     183.477 153.343 215.395  1.00  0.00           C
ATOM   3575  HE2 TYR A 302     182.582 153.256 215.832  1.00  0.00            
ATOM   3576  C   TYR A 302     185.411 156.746 212.179  1.00  0.00           C
ATOM   3577  O   TYR A 302     185.782 157.709 211.508  1.00  0.00           O
ATOM   3578  N   GLU A 303     185.604 156.729 213.526  1.00  0.00           N
ATOM   3579  HN  GLU A 303     185.228 155.956 214.037  1.00  0.00            
ATOM   3580  CA  GLU A 303     186.320 157.755 214.283  1.00  0.00           C
ATOM   3581  HA  GLU A 303     185.909 158.588 213.912  1.00  0.00            
ATOM   3582  CB  GLU A 303     186.088 157.665 215.836  1.00  0.00           C
ATOM   3583  HB1 GLU A 303     186.557 158.437 216.266  1.00  0.00            
ATOM   3584  HB2 GLU A 303     185.105 157.734 216.008  1.00  0.00            
ATOM   3585  CG  GLU A 303     186.579 156.393 216.542  1.00  0.00           C
ATOM   3586  HG1 GLU A 303     186.092 155.611 216.153  1.00  0.00            
ATOM   3587  HG2 GLU A 303     187.559 156.296 216.367  1.00  0.00            
ATOM   3588  CD  GLU A 303     186.368 156.373 218.051  1.00  0.00           C
ATOM   3589  OE1 GLU A 303     185.408 155.726 218.540  1.00  0.00           O
ATOM   3590  OE2 GLU A 303     187.270 156.929 218.731  1.00  0.00           O
ATOM   3591  C   GLU A 303     187.822 157.747 213.987  1.00  0.00           C
ATOM   3592  O   GLU A 303     188.287 157.524 212.877  1.00  0.00           O
ATOM   3593  N   ALA A 304     188.652 157.964 215.012  1.00  0.00           N
ATOM   3594  HN  ALA A 304     188.252 158.368 215.835  1.00  0.00            
ATOM   3595  CA  ALA A 304     190.066 157.676 215.054  1.00  0.00           C
ATOM   3596  HA  ALA A 304     190.454 158.136 214.255  1.00  0.00            
ATOM   3597  CB  ALA A 304     190.516 158.180 216.433  1.00  0.00           C
ATOM   3598  HB1 ALA A 304     191.496 158.016 216.544  1.00  0.00            
ATOM   3599  HB2 ALA A 304     190.331 159.160 216.506  1.00  0.00            
ATOM   3600  HB3 ALA A 304     190.013 157.692 217.147  1.00  0.00            
ATOM   3601  C   ALA A 304     190.459 156.207 214.893  1.00  0.00           C
ATOM   3602  O   ALA A 304     191.549 155.818 215.302  1.00  0.00           O
ATOM   3603  N   TYR A 305     189.619 155.362 214.281  1.00  0.00           N
ATOM   3604  HN  TYR A 305     188.743 155.720 213.958  1.00  0.00            
ATOM   3605  CA  TYR A 305     189.905 153.967 214.062  1.00  0.00           C
ATOM   3606  HA  TYR A 305     190.904 153.962 214.009  1.00  0.00            
ATOM   3607  CB  TYR A 305     189.492 153.041 215.226  1.00  0.00           C
ATOM   3608  HB1 TYR A 305     188.493 153.034 215.266  1.00  0.00            
ATOM   3609  HB2 TYR A 305     189.824 152.122 215.013  1.00  0.00            
ATOM   3610  CG  TYR A 305     189.970 153.352 216.621  1.00  0.00           C
ATOM   3611  CD1 TYR A 305     191.344 153.321 216.925  1.00  0.00           C
ATOM   3612  HD1 TYR A 305     192.002 153.032 216.230  1.00  0.00            
ATOM   3613  CE1 TYR A 305     191.793 153.694 218.199  1.00  0.00           C
ATOM   3614  HE1 TYR A 305     192.774 153.723 218.391  1.00  0.00            
ATOM   3615  CZ  TYR A 305     190.883 154.024 219.198  1.00  0.00           C
ATOM   3616  OH  TYR A 305     191.398 154.468 220.429  1.00  0.00           O
ATOM   3617  HH  TYR A 305     190.643 154.670 221.053  1.00  0.00            
ATOM   3618  CD2 TYR A 305     189.064 153.662 217.648  1.00  0.00           C
ATOM   3619  HD2 TYR A 305     188.082 153.636 217.464  1.00  0.00            
ATOM   3620  CE2 TYR A 305     189.515 154.005 218.919  1.00  0.00           C
ATOM   3621  HE2 TYR A 305     188.857 154.239 219.635  1.00  0.00            
ATOM   3622  C   TYR A 305     189.215 153.505 212.753  1.00  0.00           C
ATOM   3623  O   TYR A 305     188.531 154.286 212.094  1.00  0.00           O
ATOM   3624  N   ASN A 306     189.339 152.226 212.328  1.00  0.00           N
ATOM   3625  HN  ASN A 306     189.875 151.600 212.894  1.00  0.00            
ATOM   3626  CA  ASN A 306     188.744 151.690 211.097  1.00  0.00           C
ATOM   3627  HA  ASN A 306     188.751 152.484 210.489  1.00  0.00            
ATOM   3628  CB  ASN A 306     189.626 150.465 210.624  1.00  0.00           C
ATOM   3629  HB1 ASN A 306     190.586 150.692 210.788  1.00  0.00            
ATOM   3630  HB2 ASN A 306     189.373 149.669 211.175  1.00  0.00            
ATOM   3631  CG  ASN A 306     189.519 150.035 209.152  1.00  0.00           C
ATOM   3632  OD1 ASN A 306     188.795 150.581 208.335  1.00  0.00           O
ATOM   3633  ND2 ASN A 306     190.293 148.984 208.790  1.00  0.00           N
ATOM   3634 1HD2 ASN A 306     190.883 148.542 209.465  1.00  0.00            
ATOM   3635 2HD2 ASN A 306     190.274 148.650 207.848  1.00  0.00            
ATOM   3636  C   ASN A 306     187.257 151.202 211.241  1.00  0.00           C
ATOM   3637  O   ASN A 306     186.560 151.510 212.250  1.00  0.00           O
ATOM   3638  N   SER A 307     186.733 150.432 210.335  1.00  0.00           N
ATOM   3639  HN  SER A 307     187.275 150.425 209.495  1.00  0.00            
ATOM   3640  CA  SER A 307     185.565 149.580 210.228  1.00  0.00           C
ATOM   3641  HA  SER A 307     184.804 150.210 210.072  1.00  0.00            
ATOM   3642  CB  SER A 307     185.784 148.643 209.061  1.00  0.00           C
ATOM   3643  HB1 SER A 307     184.876 148.362 208.751  1.00  0.00            
ATOM   3644  HB2 SER A 307     186.229 149.182 208.346  1.00  0.00            
ATOM   3645  OG  SER A 307     186.503 147.428 209.001  1.00  0.00           O
ATOM   3646  HG1 SER A 307     186.451 147.056 208.074  1.00  0.00            
ATOM   3647  C   SER A 307     185.195 148.822 211.496  1.00  0.00           C
ATOM   3648  O   SER A 307     184.260 149.210 212.120  1.00  0.00           O
ATOM   3649  N   SER A 308     185.854 147.769 211.978  1.00  0.00           N
ATOM   3650  HN  SER A 308     186.702 147.499 211.521  1.00  0.00            
ATOM   3651  CA  SER A 308     185.405 146.958 213.167  1.00  0.00           C
ATOM   3652  HA  SER A 308     184.470 147.259 213.356  1.00  0.00            
ATOM   3653  CB  SER A 308     185.606 145.480 212.839  1.00  0.00           C
ATOM   3654  HB1 SER A 308     185.514 144.907 213.653  1.00  0.00            
ATOM   3655  HB2 SER A 308     184.964 145.169 212.138  1.00  0.00            
ATOM   3656  OG  SER A 308     186.939 145.366 212.336  1.00  0.00           O
ATOM   3657  HG1 SER A 308     187.127 144.412 212.103  1.00  0.00            
ATOM   3658  C   SER A 308     186.298 147.128 214.372  1.00  0.00           C
ATOM   3659  O   SER A 308     186.179 146.470 215.400  1.00  0.00           O
ATOM   3660  N   SER A 309     187.268 147.980 214.114  1.00  0.00           N
ATOM   3661  HN  SER A 309     187.267 148.284 213.161  1.00  0.00            
ATOM   3662  CA  SER A 309     188.321 148.571 214.876  1.00  0.00           C
ATOM   3663  HA  SER A 309     189.088 148.001 214.580  1.00  0.00            
ATOM   3664  CB  SER A 309     188.261 150.042 214.514  1.00  0.00           C
ATOM   3665  HB1 SER A 309     189.123 150.488 214.756  1.00  0.00            
ATOM   3666  HB2 SER A 309     188.096 150.146 213.533  1.00  0.00            
ATOM   3667  OG  SER A 309     187.229 150.745 215.184  1.00  0.00           O
ATOM   3668  HG1 SER A 309     187.243 151.705 214.903  1.00  0.00            
ATOM   3669  C   SER A 309     188.457 148.417 216.377  1.00  0.00           C
ATOM   3670  O   SER A 309     187.501 148.252 217.123  1.00  0.00           O
ATOM   3671  N   ASN A 310     189.695 148.483 216.899  1.00  0.00           N
ATOM   3672  HN  ASN A 310     190.477 148.600 216.287  1.00  0.00            
ATOM   3673  CA  ASN A 310     189.923 148.389 218.330  1.00  0.00           C
ATOM   3674  HA  ASN A 310     189.402 147.572 218.579  1.00  0.00            
ATOM   3675  CB  ASN A 310     191.429 148.203 218.667  1.00  0.00           C
ATOM   3676  HB1 ASN A 310     191.949 148.990 218.334  1.00  0.00            
ATOM   3677  HB2 ASN A 310     191.546 148.120 219.657  1.00  0.00            
ATOM   3678  CG  ASN A 310     191.960 146.939 217.998  1.00  0.00           C
ATOM   3679  OD1 ASN A 310     191.220 146.021 217.643  1.00  0.00           O
ATOM   3680  ND2 ASN A 310     193.295 146.861 217.795  1.00  0.00           N
ATOM   3681 1HD2 ASN A 310     193.889 147.613 218.080  1.00  0.00            
ATOM   3682 2HD2 ASN A 310     193.688 146.051 217.360  1.00  0.00            
ATOM   3683  C   ASN A 310     189.351 149.588 219.087  1.00  0.00           C
ATOM   3684  O   ASN A 310     189.762 150.726 218.894  1.00  0.00           O
ATOM   3685  N   THR A 311     188.364 149.338 219.974  1.00  0.00           N
ATOM   3686  HN  THR A 311     188.066 148.389 220.075  1.00  0.00            
ATOM   3687  CA  THR A 311     187.696 150.341 220.798  1.00  0.00           C
ATOM   3688  HA  THR A 311     187.246 150.901 220.102  1.00  0.00            
ATOM   3689  CB  THR A 311     186.741 149.704 221.799  1.00  0.00           C
ATOM   3690  HB  THR A 311     187.306 149.231 222.475  1.00  0.00            
ATOM   3691  OG1 THR A 311     185.915 148.710 221.216  1.00  0.00           O
ATOM   3692  HG1 THR A 311     185.311 148.327 221.915  1.00  0.00            
ATOM   3693  CG2 THR A 311     185.800 150.740 222.412  1.00  0.00           C
ATOM   3694 1HG2 THR A 311     185.188 150.291 223.063  1.00  0.00            
ATOM   3695 2HG2 THR A 311     186.336 151.438 222.886  1.00  0.00            
ATOM   3696 3HG2 THR A 311     185.260 151.169 221.688  1.00  0.00            
ATOM   3697  C   THR A 311     188.652 151.149 221.655  1.00  0.00           C
ATOM   3698  O   THR A 311     189.571 150.590 222.244  1.00  0.00           O
ATOM   3699  N   THR A 312     188.437 152.475 221.811  1.00  0.00           N
ATOM   3700  HN  THR A 312     187.642 152.892 221.370  1.00  0.00            
ATOM   3701  CA  THR A 312     189.333 153.320 222.607  1.00  0.00           C
ATOM   3702  HA  THR A 312     190.209 153.104 222.175  1.00  0.00            
ATOM   3703  CB  THR A 312     188.999 154.816 222.466  1.00  0.00           C
ATOM   3704  HB  THR A 312     189.071 155.046 221.495  1.00  0.00            
ATOM   3705  OG1 THR A 312     189.967 155.652 223.079  1.00  0.00           O
ATOM   3706  HG1 THR A 312     189.704 156.609 222.959  1.00  0.00            
ATOM   3707  CG2 THR A 312     187.603 155.175 222.982  1.00  0.00           C
ATOM   3708 1HG2 THR A 312     187.446 156.155 222.864  1.00  0.00            
ATOM   3709 2HG2 THR A 312     186.915 154.663 222.467  1.00  0.00            
ATOM   3710 3HG2 THR A 312     187.536 154.941 223.952  1.00  0.00            
ATOM   3711  C   THR A 312     189.495 152.932 224.071  1.00  0.00           C
ATOM   3712  O   THR A 312     190.613 152.884 224.571  1.00  0.00           O
ATOM   3713  N   CYS A 313     188.412 152.604 224.809  1.00  0.00           N
ATOM   3714  HN  CYS A 313     187.521 152.485 224.371  1.00  0.00            
ATOM   3715  CA  CYS A 313     188.554 152.426 226.247  1.00  0.00           C
ATOM   3716  HA  CYS A 313     189.544 152.434 226.389  1.00  0.00            
ATOM   3717  CB  CYS A 313     187.753 153.552 226.943  1.00  0.00           C
ATOM   3718  HB1 CYS A 313     186.831 153.497 226.560  1.00  0.00            
ATOM   3719  HB2 CYS A 313     187.728 153.301 227.911  1.00  0.00            
ATOM   3720  SG  CYS A 313     188.524 155.186 226.668  1.00  0.00           S
ATOM   3721  HG1 CYS A 313     187.985 155.891 227.129  1.00  0.00            
ATOM   3722  C   CYS A 313     188.023 151.110 226.778  1.00  0.00           C
ATOM   3723  O   CYS A 313     188.213 150.804 227.952  1.00  0.00           O
ATOM   3724  N   VAL A 314     187.319 150.297 225.962  1.00  0.00           N
ATOM   3725  HN  VAL A 314     187.373 150.411 224.970  1.00  0.00            
ATOM   3726  CA  VAL A 314     186.472 149.243 226.540  1.00  0.00           C
ATOM   3727  HA  VAL A 314     186.982 149.055 227.379  1.00  0.00            
ATOM   3728  CB  VAL A 314     185.040 149.742 226.818  1.00  0.00           C
ATOM   3729  HB  VAL A 314     184.500 148.929 227.038  1.00  0.00            
ATOM   3730  CG1 VAL A 314     184.992 150.710 228.015  1.00  0.00           C
ATOM   3731 1HG1 VAL A 314     184.050 151.010 228.163  1.00  0.00            
ATOM   3732 2HG1 VAL A 314     185.326 150.244 228.834  1.00  0.00            
ATOM   3733 3HG1 VAL A 314     185.569 151.504 227.825  1.00  0.00            
ATOM   3734  CG2 VAL A 314     184.421 150.425 225.587  1.00  0.00           C
ATOM   3735 1HG2 VAL A 314     183.496 150.734 225.807  1.00  0.00            
ATOM   3736 2HG2 VAL A 314     184.981 151.211 225.325  1.00  0.00            
ATOM   3737 3HG2 VAL A 314     184.384 149.775 224.828  1.00  0.00            
ATOM   3738  C   VAL A 314     186.390 147.936 225.742  1.00  0.00           C
ATOM   3739  O   VAL A 314     185.676 147.016 226.122  1.00  0.00           O
ATOM   3740  N   ASN A 315     187.168 147.781 224.652  1.00  0.00           N
ATOM   3741  HN  ASN A 315     187.632 148.599 224.312  1.00  0.00            
ATOM   3742  CA  ASN A 315     187.404 146.532 223.912  1.00  0.00           C
ATOM   3743  HA  ASN A 315     187.823 146.944 223.103  1.00  0.00            
ATOM   3744  CB  ASN A 315     188.312 145.576 224.731  1.00  0.00           C
ATOM   3745  HB1 ASN A 315     187.882 145.359 225.607  1.00  0.00            
ATOM   3746  HB2 ASN A 315     188.473 144.731 224.220  1.00  0.00            
ATOM   3747  CG  ASN A 315     189.639 146.275 224.980  1.00  0.00           C
ATOM   3748  OD1 ASN A 315     190.204 146.875 224.066  1.00  0.00           O
ATOM   3749  ND2 ASN A 315     190.156 146.225 226.226  1.00  0.00           N
ATOM   3750 1HD2 ASN A 315     189.668 145.739 226.951  1.00  0.00            
ATOM   3751 2HD2 ASN A 315     191.027 146.674 226.424  1.00  0.00            
ATOM   3752  C   ASN A 315     186.216 145.731 223.350  1.00  0.00           C
ATOM   3753  O   ASN A 315     186.348 144.550 223.026  1.00  0.00           O
ATOM   3754  N   TRP A 316     185.040 146.345 223.146  1.00  0.00           N
ATOM   3755  HN  TRP A 316     184.993 147.340 223.231  1.00  0.00            
ATOM   3756  CA  TRP A 316     183.831 145.609 222.805  1.00  0.00           C
ATOM   3757  HA  TRP A 316     183.988 144.726 223.247  1.00  0.00            
ATOM   3758  CB  TRP A 316     182.596 146.378 223.296  1.00  0.00           C
ATOM   3759  HB1 TRP A 316     182.684 147.335 223.021  1.00  0.00            
ATOM   3760  HB2 TRP A 316     181.782 145.983 222.870  1.00  0.00            
ATOM   3761  CG  TRP A 316     182.408 146.336 224.799  1.00  0.00           C
ATOM   3762  CD1 TRP A 316     182.569 147.318 225.731  1.00  0.00           C
ATOM   3763  HD1 TRP A 316     182.886 148.245 225.533  1.00  0.00            
ATOM   3764  NE1 TRP A 316     182.235 146.857 226.978  1.00  0.00           N
ATOM   3765  HE1 TRP A 316     182.270 147.387 227.825  1.00  0.00            
ATOM   3766  CE2 TRP A 316     181.846 145.549 226.869  1.00  0.00           C
ATOM   3767  CD2 TRP A 316     181.939 145.187 225.509  1.00  0.00           C
ATOM   3768  CE3 TRP A 316     181.606 143.917 225.079  1.00  0.00           C
ATOM   3769  HE3 TRP A 316     181.653 143.668 224.112  1.00  0.00            
ATOM   3770  CZ3 TRP A 316     181.202 142.994 226.045  1.00  0.00           C
ATOM   3771  HZ3 TRP A 316     180.971 142.063 225.762  1.00  0.00            
ATOM   3772  CZ2 TRP A 316     181.424 144.637 227.825  1.00  0.00           C
ATOM   3773  HZ2 TRP A 316     181.345 144.898 228.787  1.00  0.00            
ATOM   3774  CH2 TRP A 316     181.111 143.338 227.401  1.00  0.00           C
ATOM   3775  HH2 TRP A 316     180.821 142.653 228.069  1.00  0.00            
ATOM   3776  C   TRP A 316     183.627 145.396 221.327  1.00  0.00           C
ATOM   3777  O   TRP A 316     182.826 144.559 220.912  1.00  0.00           O
ATOM   3778  N   ASN A 317     184.382 146.104 220.477  1.00  0.00           N
ATOM   3779  HN  ASN A 317     185.096 146.701 220.842  1.00  0.00            
ATOM   3780  CA  ASN A 317     184.192 146.028 219.042  1.00  0.00           C
ATOM   3781  HA  ASN A 317     183.203 146.132 218.935  1.00  0.00            
ATOM   3782  CB  ASN A 317     184.966 147.154 218.323  1.00  0.00           C
ATOM   3783  HB1 ASN A 317     185.923 147.099 218.609  1.00  0.00            
ATOM   3784  HB2 ASN A 317     184.902 146.989 217.339  1.00  0.00            
ATOM   3785  CG  ASN A 317     184.494 148.587 218.579  1.00  0.00           C
ATOM   3786  OD1 ASN A 317     183.662 148.897 219.431  1.00  0.00           O
ATOM   3787  ND2 ASN A 317     185.137 149.527 217.845  1.00  0.00           N
ATOM   3788 1HD2 ASN A 317     185.854 149.256 217.203  1.00  0.00            
ATOM   3789 2HD2 ASN A 317     184.895 150.492 217.946  1.00  0.00            
ATOM   3790  C   ASN A 317     184.658 144.676 218.481  1.00  0.00           C
ATOM   3791  O   ASN A 317     184.251 144.252 217.401  1.00  0.00           O
ATOM   3792  N   GLN A 318     185.463 143.909 219.255  1.00  0.00           N
ATOM   3793  HN  GLN A 318     185.788 144.284 220.123  1.00  0.00            
ATOM   3794  CA  GLN A 318     185.876 142.565 218.882  1.00  0.00           C
ATOM   3795  HA  GLN A 318     186.141 142.668 217.923  1.00  0.00            
ATOM   3796  CB  GLN A 318     187.093 142.091 219.735  1.00  0.00           C
ATOM   3797  HB1 GLN A 318     187.733 141.633 219.119  1.00  0.00            
ATOM   3798  HB2 GLN A 318     187.527 142.905 220.121  1.00  0.00            
ATOM   3799  CG  GLN A 318     186.806 141.119 220.910  1.00  0.00           C
ATOM   3800  HG1 GLN A 318     186.384 141.627 221.661  1.00  0.00            
ATOM   3801  HG2 GLN A 318     186.181 140.403 220.599  1.00  0.00            
ATOM   3802  CD  GLN A 318     188.084 140.458 221.428  1.00  0.00           C
ATOM   3803  OE1 GLN A 318     188.372 139.300 221.122  1.00  0.00           O
ATOM   3804  NE2 GLN A 318     188.883 141.196 222.226  1.00  0.00           N
ATOM   3805 1HE2 GLN A 318     188.629 142.136 222.456  1.00  0.00            
ATOM   3806 2HE2 GLN A 318     189.729 140.804 222.587  1.00  0.00            
ATOM   3807  C   GLN A 318     184.724 141.559 218.917  1.00  0.00           C
ATOM   3808  O   GLN A 318     184.769 140.496 218.302  1.00  0.00           O
ATOM   3809  N   TYR A 319     183.626 141.900 219.621  1.00  0.00           N
ATOM   3810  HN  TYR A 319     183.601 142.806 220.043  1.00  0.00            
ATOM   3811  CA  TYR A 319     182.480 141.033 219.803  1.00  0.00           C
ATOM   3812  HA  TYR A 319     182.824 140.130 219.545  1.00  0.00            
ATOM   3813  CB  TYR A 319     181.998 141.100 221.275  1.00  0.00           C
ATOM   3814  HB1 TYR A 319     181.923 142.059 221.548  1.00  0.00            
ATOM   3815  HB2 TYR A 319     181.101 140.663 221.342  1.00  0.00            
ATOM   3816  CG  TYR A 319     182.916 140.415 222.258  1.00  0.00           C
ATOM   3817  CD1 TYR A 319     183.844 139.415 221.906  1.00  0.00           C
ATOM   3818  HD1 TYR A 319     183.947 139.150 220.947  1.00  0.00            
ATOM   3819  CE1 TYR A 319     184.624 138.788 222.886  1.00  0.00           C
ATOM   3820  HE1 TYR A 319     185.285 138.085 222.623  1.00  0.00            
ATOM   3821  CZ  TYR A 319     184.480 139.142 224.229  1.00  0.00           C
ATOM   3822  OH  TYR A 319     185.256 138.498 225.208  1.00  0.00           O
ATOM   3823  HH  TYR A 319     185.030 138.868 226.109  1.00  0.00            
ATOM   3824  CD2 TYR A 319     182.784 140.751 223.614  1.00  0.00           C
ATOM   3825  HD2 TYR A 319     182.122 141.451 223.883  1.00  0.00            
ATOM   3826  CE2 TYR A 319     183.560 140.127 224.599  1.00  0.00           C
ATOM   3827  HE2 TYR A 319     183.457 140.384 225.560  1.00  0.00            
ATOM   3828  C   TYR A 319     181.326 141.384 218.880  1.00  0.00           C
ATOM   3829  O   TYR A 319     180.195 140.940 219.072  1.00  0.00           O
ATOM   3830  N   TYR A 320     181.583 142.160 217.816  1.00  0.00           N
ATOM   3831  HN  TYR A 320     182.516 142.502 217.701  1.00  0.00            
ATOM   3832  CA  TYR A 320     180.593 142.535 216.821  1.00  0.00           C
ATOM   3833  HA  TYR A 320     179.689 142.355 217.210  1.00  0.00            
ATOM   3834  CB  TYR A 320     180.726 144.060 216.502  1.00  0.00           C
ATOM   3835  HB1 TYR A 320     181.680 144.257 216.274  1.00  0.00            
ATOM   3836  HB2 TYR A 320     180.145 144.274 215.717  1.00  0.00            
ATOM   3837  CG  TYR A 320     180.327 144.999 217.629  1.00  0.00           C
ATOM   3838  CD1 TYR A 320     179.641 144.553 218.770  1.00  0.00           C
ATOM   3839  HD1 TYR A 320     179.455 143.576 218.877  1.00  0.00            
ATOM   3840  CE1 TYR A 320     179.211 145.442 219.760  1.00  0.00           C
ATOM   3841  HE1 TYR A 320     178.730 145.096 220.565  1.00  0.00            
ATOM   3842  CZ  TYR A 320     179.449 146.801 219.629  1.00  0.00           C
ATOM   3843  OH  TYR A 320     178.916 147.701 220.571  1.00  0.00           O
ATOM   3844  HH  TYR A 320     179.182 148.634 220.328  1.00  0.00            
ATOM   3845  CD2 TYR A 320     180.604 146.380 217.535  1.00  0.00           C
ATOM   3846  HD2 TYR A 320     181.103 146.732 216.743  1.00  0.00            
ATOM   3847  CE2 TYR A 320     180.185 147.267 218.545  1.00  0.00           C
ATOM   3848  HE2 TYR A 320     180.418 148.237 218.482  1.00  0.00            
ATOM   3849  C   TYR A 320     180.755 141.641 215.592  1.00  0.00           C
ATOM   3850  O   TYR A 320     181.123 142.072 214.501  1.00  0.00           O
ATOM   3851  N   THR A 321     180.522 140.322 215.786  1.00  0.00           N
ATOM   3852  HN  THR A 321     180.177 140.039 216.681  1.00  0.00            
ATOM   3853  CA  THR A 321     180.737 139.279 214.783  1.00  0.00           C
ATOM   3854  HA  THR A 321     181.472 139.699 214.251  1.00  0.00            
ATOM   3855  CB  THR A 321     181.162 137.937 215.391  1.00  0.00           C
ATOM   3856  HB  THR A 321     181.293 137.284 214.645  1.00  0.00            
ATOM   3857  OG1 THR A 321     180.155 137.378 216.227  1.00  0.00           O
ATOM   3858  HG1 THR A 321     180.476 136.507 216.599  1.00  0.00            
ATOM   3859  CG2 THR A 321     182.398 138.129 216.278  1.00  0.00           C
ATOM   3860 1HG2 THR A 321     182.667 137.249 216.670  1.00  0.00            
ATOM   3861 2HG2 THR A 321     183.150 138.493 215.728  1.00  0.00            
ATOM   3862 3HG2 THR A 321     182.183 138.770 217.015  1.00  0.00            
ATOM   3863  C   THR A 321     179.542 139.015 213.884  1.00  0.00           C
ATOM   3864  O   THR A 321     179.698 138.828 212.680  1.00  0.00           O
ATOM   3865  N   ASN A 322     178.329 138.953 214.468  1.00  0.00           N
ATOM   3866  HN  ASN A 322     178.301 139.049 215.463  1.00  0.00            
ATOM   3867  CA  ASN A 322     177.062 138.761 213.793  1.00  0.00           C
ATOM   3868  HA  ASN A 322     177.181 137.971 213.191  1.00  0.00            
ATOM   3869  CB  ASN A 322     175.968 138.499 214.867  1.00  0.00           C
ATOM   3870  HB1 ASN A 322     176.304 137.809 215.508  1.00  0.00            
ATOM   3871  HB2 ASN A 322     175.788 139.351 215.359  1.00  0.00            
ATOM   3872  CG  ASN A 322     174.647 138.001 214.290  1.00  0.00           C
ATOM   3873  OD1 ASN A 322     174.551 137.602 213.130  1.00  0.00           O
ATOM   3874  ND2 ASN A 322     173.596 137.995 215.140  1.00  0.00           N
ATOM   3875 1HD2 ASN A 322     173.714 138.305 216.083  1.00  0.00            
ATOM   3876 2HD2 ASN A 322     172.700 137.680 214.826  1.00  0.00            
ATOM   3877  C   ASN A 322     176.720 139.948 212.895  1.00  0.00           C
ATOM   3878  O   ASN A 322     177.022 141.098 213.200  1.00  0.00           O
ATOM   3879  N   CYS A 323     176.065 139.700 211.756  1.00  0.00           N
ATOM   3880  HN  CYS A 323     175.868 138.751 211.512  1.00  0.00            
ATOM   3881  CA  CYS A 323     175.631 140.751 210.865  1.00  0.00           C
ATOM   3882  HA  CYS A 323     175.674 141.581 211.422  1.00  0.00            
ATOM   3883  CB  CYS A 323     176.553 140.930 209.639  1.00  0.00           C
ATOM   3884  HB1 CYS A 323     176.069 141.585 209.059  1.00  0.00            
ATOM   3885  HB2 CYS A 323     177.377 141.359 210.010  1.00  0.00            
ATOM   3886  SG  CYS A 323     176.933 139.379 208.747  1.00  0.00           S
ATOM   3887  HG1 CYS A 323     177.531 139.579 207.971  1.00  0.00            
ATOM   3888  C   CYS A 323     174.216 140.477 210.431  1.00  0.00           C
ATOM   3889  O   CYS A 323     173.883 139.437 209.869  1.00  0.00           O
ATOM   3890  N   SER A 324     173.312 141.421 210.709  1.00  0.00           N
ATOM   3891  HN  SER A 324     173.613 142.306 211.064  1.00  0.00            
ATOM   3892  CA  SER A 324     171.902 141.175 210.501  1.00  0.00           C
ATOM   3893  HA  SER A 324     171.863 140.687 209.629  1.00  0.00            
ATOM   3894  CB  SER A 324     171.256 140.273 211.591  1.00  0.00           C
ATOM   3895  HB1 SER A 324     170.290 140.114 211.390  1.00  0.00            
ATOM   3896  HB2 SER A 324     171.733 139.396 211.651  1.00  0.00            
ATOM   3897  OG  SER A 324     171.318 140.870 212.885  1.00  0.00           O
ATOM   3898  HG1 SER A 324     170.893 140.260 213.554  1.00  0.00            
ATOM   3899  C   SER A 324     171.192 142.500 210.399  1.00  0.00           C
ATOM   3900  O   SER A 324     171.763 143.556 210.675  1.00  0.00           O
ATOM   3901  N   ALA A 325     169.945 142.489 209.890  1.00  0.00           N
ATOM   3902  HN  ALA A 325     169.524 141.604 209.691  1.00  0.00            
ATOM   3903  CA  ALA A 325     169.181 143.685 209.616  1.00  0.00           C
ATOM   3904  HA  ALA A 325     169.811 144.215 209.049  1.00  0.00            
ATOM   3905  CB  ALA A 325     167.880 143.305 208.888  1.00  0.00           C
ATOM   3906  HB1 ALA A 325     167.351 144.132 208.698  1.00  0.00            
ATOM   3907  HB2 ALA A 325     168.101 142.846 208.028  1.00  0.00            
ATOM   3908  HB3 ALA A 325     167.342 142.690 209.465  1.00  0.00            
ATOM   3909  C   ALA A 325     168.864 144.542 210.839  1.00  0.00           C
ATOM   3910  O   ALA A 325     168.465 144.041 211.887  1.00  0.00           O
ATOM   3911  N   GLY A 326     169.015 145.874 210.711  1.00  0.00           N
ATOM   3912  HN  GLY A 326     169.409 146.226 209.862  1.00  0.00            
ATOM   3913  CA  GLY A 326     168.636 146.826 211.739  1.00  0.00           C
ATOM   3914  HA1 GLY A 326     168.439 146.319 212.579  1.00  0.00            
ATOM   3915  HA2 GLY A 326     169.407 147.443 211.895  1.00  0.00            
ATOM   3916  C   GLY A 326     167.430 147.619 211.335  1.00  0.00           C
ATOM   3917  O   GLY A 326     166.812 147.405 210.293  1.00  0.00           O
ATOM   3918  N   GLU A 327     167.044 148.586 212.172  1.00  0.00           N
ATOM   3919  HN  GLU A 327     167.584 148.745 212.998  1.00  0.00            
ATOM   3920  CA  GLU A 327     165.880 149.415 211.939  1.00  0.00           C
ATOM   3921  HA  GLU A 327     165.200 148.779 211.575  1.00  0.00            
ATOM   3922  CB  GLU A 327     165.459 150.071 213.274  1.00  0.00           C
ATOM   3923  HB1 GLU A 327     166.124 150.783 213.500  1.00  0.00            
ATOM   3924  HB2 GLU A 327     164.556 150.484 213.153  1.00  0.00            
ATOM   3925  CG  GLU A 327     165.388 149.070 214.454  1.00  0.00           C
ATOM   3926  HG1 GLU A 327     164.670 148.400 214.266  1.00  0.00            
ATOM   3927  HG2 GLU A 327     166.268 148.602 214.534  1.00  0.00            
ATOM   3928  CD  GLU A 327     165.079 149.739 215.793  1.00  0.00           C
ATOM   3929  OE1 GLU A 327     165.077 150.995 215.859  1.00  0.00           O
ATOM   3930  OE2 GLU A 327     164.882 148.969 216.767  1.00  0.00           O
ATOM   3931  C   GLU A 327     166.102 150.490 210.887  1.00  0.00           C
ATOM   3932  O   GLU A 327     165.276 150.677 209.991  1.00  0.00           O
ATOM   3933  N   HIS A 328     167.249 151.196 210.963  1.00  0.00           N
ATOM   3934  HN  HIS A 328     167.991 150.835 211.528  1.00  0.00            
ATOM   3935  CA  HIS A 328     167.463 152.455 210.265  1.00  0.00           C
ATOM   3936  HA  HIS A 328     166.518 152.678 210.026  1.00  0.00            
ATOM   3937  CB  HIS A 328     168.161 153.509 211.161  1.00  0.00           C
ATOM   3938  HB1 HIS A 328     169.123 153.260 211.278  1.00  0.00            
ATOM   3939  HB2 HIS A 328     168.099 154.407 210.726  1.00  0.00            
ATOM   3940  ND1 HIS A 328     166.377 154.327 212.684  1.00  0.00           N
ATOM   3941  CG  HIS A 328     167.546 153.615 212.521  1.00  0.00           C
ATOM   3942  CE1 HIS A 328     166.011 154.101 213.933  1.00  0.00           C
ATOM   3943  HE1 HIS A 328     165.192 154.489 214.355  1.00  0.00            
ATOM   3944  NE2 HIS A 328     166.877 153.281 214.574  1.00  0.00           N
ATOM   3945  HE2 HIS A 328     166.808 152.962 215.519  1.00  0.00            
ATOM   3946  CD2 HIS A 328     167.872 152.970 213.673  1.00  0.00           C
ATOM   3947  HD2 HIS A 328     168.670 152.389 213.833  1.00  0.00            
ATOM   3948  C   HIS A 328     168.297 152.349 209.005  1.00  0.00           C
ATOM   3949  O   HIS A 328     169.300 151.643 208.918  1.00  0.00           O
ATOM   3950  N   ASN A 329     167.892 153.106 207.977  1.00  0.00           N
ATOM   3951  HN  ASN A 329     167.044 153.624 208.092  1.00  0.00            
ATOM   3952  CA  ASN A 329     168.584 153.233 206.715  1.00  0.00           C
ATOM   3953  HA  ASN A 329     169.019 152.362 206.486  1.00  0.00            
ATOM   3954  CB  ASN A 329     167.496 153.566 205.668  1.00  0.00           C
ATOM   3955  HB1 ASN A 329     166.852 154.236 206.038  1.00  0.00            
ATOM   3956  HB2 ASN A 329     167.915 153.931 204.837  1.00  0.00            
ATOM   3957  CG  ASN A 329     166.759 152.278 205.343  1.00  0.00           C
ATOM   3958  OD1 ASN A 329     165.641 152.035 205.802  1.00  0.00           O
ATOM   3959  ND2 ASN A 329     167.405 151.412 204.529  1.00  0.00           N
ATOM   3960 1HD2 ASN A 329     168.314 151.638 204.179  1.00  0.00            
ATOM   3961 2HD2 ASN A 329     166.973 150.546 204.277  1.00  0.00            
ATOM   3962  C   ASN A 329     169.761 154.234 206.817  1.00  0.00           C
ATOM   3963  O   ASN A 329     169.950 154.819 207.879  1.00  0.00           O
ATOM   3964  N   PRO A 330     170.655 154.413 205.836  1.00  0.00           N
ATOM   3965  CD  PRO A 330     170.472 154.013 204.455  1.00  0.00           C
ATOM   3966  HD1 PRO A 330     169.715 154.536 204.064  1.00  0.00            
ATOM   3967  HD2 PRO A 330     170.253 153.038 204.426  1.00  0.00            
ATOM   3968  CA  PRO A 330     171.921 155.099 206.035  1.00  0.00           C
ATOM   3969  HA  PRO A 330     172.260 154.815 206.932  1.00  0.00            
ATOM   3970  CB  PRO A 330     172.763 154.701 204.809  1.00  0.00           C
ATOM   3971  HB1 PRO A 330     173.319 155.474 204.504  1.00  0.00            
ATOM   3972  HB2 PRO A 330     173.359 153.930 205.033  1.00  0.00            
ATOM   3973  CG  PRO A 330     171.772 154.300 203.712  1.00  0.00           C
ATOM   3974  HG1 PRO A 330     171.646 155.046 203.058  1.00  0.00            
ATOM   3975  HG2 PRO A 330     172.089 153.484 203.229  1.00  0.00            
ATOM   3976  C   PRO A 330     171.845 156.602 206.138  1.00  0.00           C
ATOM   3977  O   PRO A 330     172.546 157.156 206.973  1.00  0.00           O
ATOM   3978  N   PHE A 331     171.056 157.293 205.302  1.00  0.00           N
ATOM   3979  HN  PHE A 331     170.573 156.815 204.568  1.00  0.00            
ATOM   3980  CA  PHE A 331     170.896 158.724 205.451  1.00  0.00           C
ATOM   3981  HA  PHE A 331     171.617 159.012 206.081  1.00  0.00            
ATOM   3982  CB  PHE A 331     171.010 159.468 204.096  1.00  0.00           C
ATOM   3983  HB1 PHE A 331     170.462 158.992 203.408  1.00  0.00            
ATOM   3984  HB2 PHE A 331     170.673 160.403 204.201  1.00  0.00            
ATOM   3985  CG  PHE A 331     172.424 159.538 203.596  1.00  0.00           C
ATOM   3986  CD1 PHE A 331     173.343 160.421 204.184  1.00  0.00           C
ATOM   3987  HD1 PHE A 331     173.066 160.972 204.971  1.00  0.00            
ATOM   3988  CE1 PHE A 331     174.644 160.537 203.678  1.00  0.00           C
ATOM   3989  HE1 PHE A 331     175.295 161.160 204.113  1.00  0.00            
ATOM   3990  CZ  PHE A 331     175.035 159.784 202.566  1.00  0.00           C
ATOM   3991  HZ  PHE A 331     175.967 159.860 202.211  1.00  0.00            
ATOM   3992  CD2 PHE A 331     172.828 158.792 202.479  1.00  0.00           C
ATOM   3993  HD2 PHE A 331     172.185 158.156 202.052  1.00  0.00            
ATOM   3994  CE2 PHE A 331     174.118 158.925 201.953  1.00  0.00           C
ATOM   3995  HE2 PHE A 331     174.383 158.407 201.140  1.00  0.00            
ATOM   3996  C   PHE A 331     169.505 158.965 205.980  1.00  0.00           C
ATOM   3997  O   PHE A 331     168.549 158.989 205.202  1.00  0.00           O
ATOM   3998  N   LYS A 332     169.345 159.163 207.313  1.00  0.00           N
ATOM   3999  HN  LYS A 332     170.163 159.255 207.881  1.00  0.00            
ATOM   4000  CA  LYS A 332     168.036 159.248 207.960  1.00  0.00           C
ATOM   4001  HA  LYS A 332     168.174 159.169 208.947  1.00  0.00            
ATOM   4002  CB  LYS A 332     167.413 160.658 207.704  1.00  0.00           C
ATOM   4003  HB1 LYS A 332     167.991 161.134 207.041  1.00  0.00            
ATOM   4004  HB2 LYS A 332     166.501 160.526 207.317  1.00  0.00            
ATOM   4005  CG  LYS A 332     167.263 161.582 208.933  1.00  0.00           C
ATOM   4006  HG1 LYS A 332     166.716 162.372 208.656  1.00  0.00            
ATOM   4007  HG2 LYS A 332     166.777 161.071 209.642  1.00  0.00            
ATOM   4008  CD  LYS A 332     168.576 162.111 209.550  1.00  0.00           C
ATOM   4009  HD1 LYS A 332     168.762 161.592 210.385  1.00  0.00            
ATOM   4010  HD2 LYS A 332     169.315 161.961 208.893  1.00  0.00            
ATOM   4011  CE  LYS A 332     168.539 163.617 209.908  1.00  0.00           C
ATOM   4012  HE1 LYS A 332     167.729 164.038 209.500  1.00  0.00            
ATOM   4013  HE2 LYS A 332     168.505 163.724 210.902  1.00  0.00            
ATOM   4014  NZ  LYS A 332     169.730 164.354 209.414  1.00  0.00           N
ATOM   4015  HZ1 LYS A 332     169.656 165.318 209.671  1.00  0.00            
ATOM   4016  HZ2 LYS A 332     170.556 163.963 209.820  1.00  0.00            
ATOM   4017  HZ3 LYS A 332     169.780 164.277 208.418  1.00  0.00            
ATOM   4018  C   LYS A 332     167.170 158.026 207.571  1.00  0.00           C
ATOM   4019  O   LYS A 332     167.604 156.884 207.708  1.00  0.00           O
ATOM   4020  N   GLY A 333     165.945 158.197 207.033  1.00  0.00           N
ATOM   4021  HN  GLY A 333     165.504 159.092 207.098  1.00  0.00            
ATOM   4022  CA  GLY A 333     165.246 157.101 206.356  1.00  0.00           C
ATOM   4023  HA1 GLY A 333     165.656 156.243 206.664  1.00  0.00            
ATOM   4024  HA2 GLY A 333     164.287 157.132 206.638  1.00  0.00            
ATOM   4025  C   GLY A 333     165.318 157.168 204.850  1.00  0.00           C
ATOM   4026  O   GLY A 333     164.769 156.323 204.153  1.00  0.00           O
ATOM   4027  N   ALA A 334     165.953 158.215 204.302  1.00  0.00           N
ATOM   4028  HN  ALA A 334     166.566 158.753 204.881  1.00  0.00            
ATOM   4029  CA  ALA A 334     165.799 158.608 202.917  1.00  0.00           C
ATOM   4030  HA  ALA A 334     164.817 158.463 202.795  1.00  0.00            
ATOM   4031  CB  ALA A 334     166.301 160.054 202.773  1.00  0.00           C
ATOM   4032  HB1 ALA A 334     166.204 160.347 201.822  1.00  0.00            
ATOM   4033  HB2 ALA A 334     165.762 160.654 203.364  1.00  0.00            
ATOM   4034  HB3 ALA A 334     167.264 160.101 203.040  1.00  0.00            
ATOM   4035  C   ALA A 334     166.436 157.746 201.837  1.00  0.00           C
ATOM   4036  O   ALA A 334     165.802 157.443 200.829  1.00  0.00           O
ATOM   4037  N   ILE A 335     167.704 157.321 201.999  1.00  0.00           N
ATOM   4038  HN  ILE A 335     168.200 157.556 202.835  1.00  0.00            
ATOM   4039  CA  ILE A 335     168.363 156.522 200.970  1.00  0.00           C
ATOM   4040  HA  ILE A 335     167.924 156.789 200.112  1.00  0.00            
ATOM   4041  CB  ILE A 335     169.847 156.827 200.844  1.00  0.00           C
ATOM   4042  HB  ILE A 335     170.222 156.807 201.771  1.00  0.00            
ATOM   4043  CG2 ILE A 335     170.606 155.760 200.021  1.00  0.00           C
ATOM   4044 1HG2 ILE A 335     171.574 156.006 199.968  1.00  0.00            
ATOM   4045 2HG2 ILE A 335     170.513 154.868 200.464  1.00  0.00            
ATOM   4046 3HG2 ILE A 335     170.222 155.716 199.099  1.00  0.00            
ATOM   4047  CG1 ILE A 335     170.039 158.227 200.223  1.00  0.00           C
ATOM   4048 1HG1 ILE A 335     169.613 158.898 200.829  1.00  0.00            
ATOM   4049 2HG1 ILE A 335     171.020 158.409 200.161  1.00  0.00            
ATOM   4050  CD  ILE A 335     169.438 158.408 198.824  1.00  0.00           C
ATOM   4051  HD1 ILE A 335     169.611 159.340 198.505  1.00  0.00            
ATOM   4052  HD2 ILE A 335     169.859 157.756 198.193  1.00  0.00            
ATOM   4053  HD3 ILE A 335     168.452 158.246 198.861  1.00  0.00            
ATOM   4054  C   ILE A 335     168.123 155.062 201.209  1.00  0.00           C
ATOM   4055  O   ILE A 335     168.570 154.463 202.184  1.00  0.00           O
ATOM   4056  N   ASN A 336     167.367 154.428 200.321  1.00  0.00           N
ATOM   4057  HN  ASN A 336     167.196 154.847 199.429  1.00  0.00            
ATOM   4058  CA  ASN A 336     166.794 153.152 200.624  1.00  0.00           C
ATOM   4059  HA  ASN A 336     167.470 152.564 201.068  1.00  0.00            
ATOM   4060  CB  ASN A 336     165.603 153.383 201.591  1.00  0.00           C
ATOM   4061  HB1 ASN A 336     165.880 154.019 202.311  1.00  0.00            
ATOM   4062  HB2 ASN A 336     164.834 153.771 201.082  1.00  0.00            
ATOM   4063  CG  ASN A 336     165.139 152.100 202.245  1.00  0.00           C
ATOM   4064  OD1 ASN A 336     165.750 151.037 202.079  1.00  0.00           O
ATOM   4065  ND2 ASN A 336     164.025 152.212 202.988  1.00  0.00           N
ATOM   4066 1HD2 ASN A 336     163.569 153.098 203.075  1.00  0.00            
ATOM   4067 2HD2 ASN A 336     163.652 151.410 203.454  1.00  0.00            
ATOM   4068  C   ASN A 336     166.407 152.520 199.299  1.00  0.00           C
ATOM   4069  O   ASN A 336     166.387 153.190 198.269  1.00  0.00           O
ATOM   4070  N   PHE A 337     166.109 151.215 199.285  1.00  0.00           N
ATOM   4071  HN  PHE A 337     166.094 150.715 200.151  1.00  0.00            
ATOM   4072  CA  PHE A 337     165.807 150.498 198.057  1.00  0.00           C
ATOM   4073  HA  PHE A 337     165.453 151.208 197.448  1.00  0.00            
ATOM   4074  CB  PHE A 337     167.076 149.811 197.458  1.00  0.00           C
ATOM   4075  HB1 PHE A 337     167.704 149.562 198.195  1.00  0.00            
ATOM   4076  HB2 PHE A 337     166.809 148.989 196.956  1.00  0.00            
ATOM   4077  CG  PHE A 337     167.806 150.722 196.509  1.00  0.00           C
ATOM   4078  CD1 PHE A 337     167.264 150.968 195.234  1.00  0.00           C
ATOM   4079  HD1 PHE A 337     166.387 150.559 194.983  1.00  0.00            
ATOM   4080  CE1 PHE A 337     167.939 151.779 194.313  1.00  0.00           C
ATOM   4081  HE1 PHE A 337     167.540 151.955 193.413  1.00  0.00            
ATOM   4082  CZ  PHE A 337     169.174 152.342 194.656  1.00  0.00           C
ATOM   4083  HZ  PHE A 337     169.658 152.922 194.001  1.00  0.00            
ATOM   4084  CD2 PHE A 337     169.051 151.283 196.837  1.00  0.00           C
ATOM   4085  HD2 PHE A 337     169.455 151.104 197.734  1.00  0.00            
ATOM   4086  CE2 PHE A 337     169.731 152.092 195.916  1.00  0.00           C
ATOM   4087  HE2 PHE A 337     170.615 152.491 196.159  1.00  0.00            
ATOM   4088  C   PHE A 337     164.748 149.441 198.309  1.00  0.00           C
ATOM   4089  O   PHE A 337     164.609 148.486 197.552  1.00  0.00           O
ATOM   4090  N   ASP A 338     163.945 149.570 199.383  1.00  0.00           N
ATOM   4091  HN  ASP A 338     163.989 150.408 199.927  1.00  0.00            
ATOM   4092  CA  ASP A 338     163.019 148.523 199.769  1.00  0.00           C
ATOM   4093  HA  ASP A 338     163.286 147.787 199.146  1.00  0.00            
ATOM   4094  CB  ASP A 338     163.252 148.116 201.242  1.00  0.00           C
ATOM   4095  HB1 ASP A 338     162.621 147.373 201.464  1.00  0.00            
ATOM   4096  HB2 ASP A 338     164.194 147.792 201.331  1.00  0.00            
ATOM   4097  CG  ASP A 338     163.053 149.193 202.283  1.00  0.00           C
ATOM   4098  OD1 ASP A 338     162.442 150.238 201.970  1.00  0.00           O
ATOM   4099  OD2 ASP A 338     163.510 148.966 203.439  1.00  0.00           O
ATOM   4100  C   ASP A 338     161.544 148.755 199.420  1.00  0.00           C
ATOM   4101  O   ASP A 338     160.690 147.932 199.756  1.00  0.00           O
ATOM   4102  N   ASN A 339     161.212 149.819 198.662  1.00  0.00           N
ATOM   4103  HN  ASN A 339     161.892 150.544 198.553  1.00  0.00            
ATOM   4104  CA  ASN A 339     159.933 149.983 197.992  1.00  0.00           C
ATOM   4105  HA  ASN A 339     159.531 149.069 198.042  1.00  0.00            
ATOM   4106  CB  ASN A 339     158.998 151.063 198.614  1.00  0.00           C
ATOM   4107  HB1 ASN A 339     159.471 151.943 198.571  1.00  0.00            
ATOM   4108  HB2 ASN A 339     158.164 151.105 198.063  1.00  0.00            
ATOM   4109  CG  ASN A 339     158.566 150.858 200.063  1.00  0.00           C
ATOM   4110  OD1 ASN A 339     158.412 151.848 200.781  1.00  0.00           O
ATOM   4111  ND2 ASN A 339     158.269 149.616 200.478  1.00  0.00           N
ATOM   4112 1HD2 ASN A 339     158.333 148.847 199.841  1.00  0.00            
ATOM   4113 2HD2 ASN A 339     157.984 149.460 201.424  1.00  0.00            
ATOM   4114  C   ASN A 339     160.238 150.542 196.619  1.00  0.00           C
ATOM   4115  O   ASN A 339     161.290 151.162 196.423  1.00  0.00           O
ATOM   4116  N   ILE A 340     159.303 150.454 195.652  1.00  0.00           N
ATOM   4117  HN  ILE A 340     158.493 149.888 195.808  1.00  0.00            
ATOM   4118  CA  ILE A 340     159.440 151.162 194.383  1.00  0.00           C
ATOM   4119  HA  ILE A 340     160.338 150.880 194.045  1.00  0.00            
ATOM   4120  CB  ILE A 340     158.404 150.695 193.359  1.00  0.00           C
ATOM   4121  HB  ILE A 340     158.356 149.701 193.455  1.00  0.00            
ATOM   4122  CG2 ILE A 340     157.010 151.278 193.654  1.00  0.00           C
ATOM   4123 1HG2 ILE A 340     156.360 150.953 192.967  1.00  0.00            
ATOM   4124 2HG2 ILE A 340     156.711 150.983 194.562  1.00  0.00            
ATOM   4125 3HG2 ILE A 340     157.053 152.277 193.625  1.00  0.00            
ATOM   4126  CG1 ILE A 340     158.827 151.005 191.908  1.00  0.00           C
ATOM   4127 1HG1 ILE A 340     158.065 150.787 191.298  1.00  0.00            
ATOM   4128 2HG1 ILE A 340     159.041 151.979 191.838  1.00  0.00            
ATOM   4129  CD  ILE A 340     160.052 150.208 191.453  1.00  0.00           C
ATOM   4130  HD1 ILE A 340     160.276 150.451 190.509  1.00  0.00            
ATOM   4131  HD2 ILE A 340     160.828 150.422 192.046  1.00  0.00            
ATOM   4132  HD3 ILE A 340     159.852 149.230 191.507  1.00  0.00            
ATOM   4133  C   ILE A 340     159.498 152.687 194.557  1.00  0.00           C
ATOM   4134  O   ILE A 340     160.200 153.401 193.841  1.00  0.00           O
ATOM   4135  N   GLY A 341     158.819 153.220 195.601  1.00  0.00           N
ATOM   4136  HN  GLY A 341     158.256 152.610 196.158  1.00  0.00            
ATOM   4137  CA  GLY A 341     158.864 154.636 195.958  1.00  0.00           C
ATOM   4138  HA1 GLY A 341     158.603 155.155 195.144  1.00  0.00            
ATOM   4139  HA2 GLY A 341     158.186 154.782 196.678  1.00  0.00            
ATOM   4140  C   GLY A 341     160.204 155.135 196.444  1.00  0.00           C
ATOM   4141  O   GLY A 341     160.688 156.169 195.995  1.00  0.00           O
ATOM   4142  N   TYR A 342     160.866 154.403 197.361  1.00  0.00           N
ATOM   4143  HN  TYR A 342     160.417 153.600 197.753  1.00  0.00            
ATOM   4144  CA  TYR A 342     162.213 154.741 197.802  1.00  0.00           C
ATOM   4145  HA  TYR A 342     162.113 155.715 198.006  1.00  0.00            
ATOM   4146  CB  TYR A 342     162.642 153.944 199.056  1.00  0.00           C
ATOM   4147  HB1 TYR A 342     162.302 153.005 198.997  1.00  0.00            
ATOM   4148  HB2 TYR A 342     163.639 153.934 199.129  1.00  0.00            
ATOM   4149  CG  TYR A 342     162.073 154.587 200.289  1.00  0.00           C
ATOM   4150  CD1 TYR A 342     162.635 155.775 200.791  1.00  0.00           C
ATOM   4151  HD1 TYR A 342     163.412 156.193 200.320  1.00  0.00            
ATOM   4152  CE1 TYR A 342     162.116 156.378 201.946  1.00  0.00           C
ATOM   4153  HE1 TYR A 342     162.518 157.226 202.293  1.00  0.00            
ATOM   4154  CZ  TYR A 342     161.036 155.791 202.611  1.00  0.00           C
ATOM   4155  OH  TYR A 342     160.535 156.368 203.793  1.00  0.00           O
ATOM   4156  HH  TYR A 342     159.769 155.822 204.132  1.00  0.00            
ATOM   4157  CD2 TYR A 342     160.984 154.015 200.964  1.00  0.00           C
ATOM   4158  HD2 TYR A 342     160.577 153.169 200.619  1.00  0.00            
ATOM   4159  CE2 TYR A 342     160.460 154.616 202.116  1.00  0.00           C
ATOM   4160  HE2 TYR A 342     159.676 154.206 202.583  1.00  0.00            
ATOM   4161  C   TYR A 342     163.263 154.584 196.718  1.00  0.00           C
ATOM   4162  O   TYR A 342     164.164 155.417 196.596  1.00  0.00           O
ATOM   4163  N   ALA A 343     163.166 153.547 195.859  1.00  0.00           N
ATOM   4164  HN  ALA A 343     162.434 152.878 195.988  1.00  0.00            
ATOM   4165  CA  ALA A 343     164.090 153.373 194.756  1.00  0.00           C
ATOM   4166  HA  ALA A 343     164.976 153.311 195.216  1.00  0.00            
ATOM   4167  CB  ALA A 343     163.732 152.107 193.960  1.00  0.00           C
ATOM   4168  HB1 ALA A 343     164.375 151.997 193.202  1.00  0.00            
ATOM   4169  HB2 ALA A 343     163.785 151.309 194.561  1.00  0.00            
ATOM   4170  HB3 ALA A 343     162.803 152.192 193.599  1.00  0.00            
ATOM   4171  C   ALA A 343     164.123 154.553 193.800  1.00  0.00           C
ATOM   4172  O   ALA A 343     165.185 155.017 193.404  1.00  0.00           O
ATOM   4173  N   TRP A 344     162.960 155.120 193.447  1.00  0.00           N
ATOM   4174  HN  TRP A 344     162.111 154.744 193.818  1.00  0.00            
ATOM   4175  CA  TRP A 344     162.884 156.256 192.549  1.00  0.00           C
ATOM   4176  HA  TRP A 344     163.498 155.985 191.807  1.00  0.00            
ATOM   4177  CB  TRP A 344     161.431 156.444 192.070  1.00  0.00           C
ATOM   4178  HB1 TRP A 344     160.833 156.498 192.870  1.00  0.00            
ATOM   4179  HB2 TRP A 344     161.371 157.296 191.551  1.00  0.00            
ATOM   4180  CG  TRP A 344     160.934 155.315 191.184  1.00  0.00           C
ATOM   4181  CD1 TRP A 344     161.647 154.320 190.569  1.00  0.00           C
ATOM   4182  HD1 TRP A 344     162.634 154.185 190.660  1.00  0.00            
ATOM   4183  NE1 TRP A 344     160.815 153.535 189.810  1.00  0.00           N
ATOM   4184  HE1 TRP A 344     161.097 152.755 189.252  1.00  0.00            
ATOM   4185  CE2 TRP A 344     159.529 154.002 189.946  1.00  0.00           C
ATOM   4186  CD2 TRP A 344     159.562 155.128 190.797  1.00  0.00           C
ATOM   4187  CE3 TRP A 344     158.401 155.835 191.106  1.00  0.00           C
ATOM   4188  HE3 TRP A 344     158.427 156.635 191.706  1.00  0.00            
ATOM   4189  CZ3 TRP A 344     157.195 155.386 190.547  1.00  0.00           C
ATOM   4190  HZ3 TRP A 344     156.347 155.876 190.748  1.00  0.00            
ATOM   4191  CZ2 TRP A 344     158.336 153.557 189.399  1.00  0.00           C
ATOM   4192  HZ2 TRP A 344     158.313 152.757 188.799  1.00  0.00            
ATOM   4193  CH2 TRP A 344     157.161 154.259 189.710  1.00  0.00           C
ATOM   4194  HH2 TRP A 344     156.288 153.952 189.330  1.00  0.00            
ATOM   4195  C   TRP A 344     163.461 157.557 193.097  1.00  0.00           C
ATOM   4196  O   TRP A 344     163.934 158.389 192.323  1.00  0.00           O
ATOM   4197  N   ILE A 345     163.505 157.757 194.433  1.00  0.00           N
ATOM   4198  HN  ILE A 345     162.994 157.135 195.026  1.00  0.00            
ATOM   4199  CA  ILE A 345     164.268 158.844 195.051  1.00  0.00           C
ATOM   4200  HA  ILE A 345     163.929 159.675 194.609  1.00  0.00            
ATOM   4201  CB  ILE A 345     164.013 158.909 196.561  1.00  0.00           C
ATOM   4202  HB  ILE A 345     164.280 158.029 196.954  1.00  0.00            
ATOM   4203  CG2 ILE A 345     164.875 160.009 197.227  1.00  0.00           C
ATOM   4204 1HG2 ILE A 345     164.689 160.029 198.209  1.00  0.00            
ATOM   4205 2HG2 ILE A 345     165.843 159.811 197.075  1.00  0.00            
ATOM   4206 3HG2 ILE A 345     164.649 160.897 196.827  1.00  0.00            
ATOM   4207  CG1 ILE A 345     162.510 159.145 196.838  1.00  0.00           C
ATOM   4208 1HG1 ILE A 345     162.273 160.073 196.550  1.00  0.00            
ATOM   4209 2HG1 ILE A 345     161.978 158.485 196.307  1.00  0.00            
ATOM   4210  CD  ILE A 345     162.132 158.989 198.313  1.00  0.00           C
ATOM   4211  HD1 ILE A 345     161.152 159.153 198.425  1.00  0.00            
ATOM   4212  HD2 ILE A 345     162.351 158.062 198.617  1.00  0.00            
ATOM   4213  HD3 ILE A 345     162.646 159.650 198.860  1.00  0.00            
ATOM   4214  C   ILE A 345     165.763 158.697 194.781  1.00  0.00           C
ATOM   4215  O   ILE A 345     166.438 159.625 194.332  1.00  0.00           O
ATOM   4216  N   ALA A 346     166.305 157.482 194.983  1.00  0.00           N
ATOM   4217  HN  ALA A 346     165.726 156.760 195.361  1.00  0.00            
ATOM   4218  CA  ALA A 346     167.684 157.168 194.680  1.00  0.00           C
ATOM   4219  HA  ALA A 346     168.183 157.914 195.120  1.00  0.00            
ATOM   4220  CB  ALA A 346     168.027 155.793 195.269  1.00  0.00           C
ATOM   4221  HB1 ALA A 346     168.980 155.570 195.063  1.00  0.00            
ATOM   4222  HB2 ALA A 346     167.897 155.813 196.260  1.00  0.00            
ATOM   4223  HB3 ALA A 346     167.428 155.100 194.868  1.00  0.00            
ATOM   4224  C   ALA A 346     168.047 157.223 193.195  1.00  0.00           C
ATOM   4225  O   ALA A 346     169.090 157.755 192.823  1.00  0.00           O
ATOM   4226  N   ILE A 347     167.189 156.709 192.288  1.00  0.00           N
ATOM   4227  HN  ILE A 347     166.377 156.229 192.621  1.00  0.00            
ATOM   4228  CA  ILE A 347     167.387 156.819 190.842  1.00  0.00           C
ATOM   4229  HA  ILE A 347     168.309 156.452 190.723  1.00  0.00            
ATOM   4230  CB  ILE A 347     166.387 155.976 190.051  1.00  0.00           C
ATOM   4231  HB  ILE A 347     165.489 156.351 190.283  1.00  0.00            
ATOM   4232  CG2 ILE A 347     166.629 156.091 188.532  1.00  0.00           C
ATOM   4233 1HG2 ILE A 347     165.960 155.530 188.044  1.00  0.00            
ATOM   4234 2HG2 ILE A 347     166.531 157.046 188.250  1.00  0.00            
ATOM   4235 3HG2 ILE A 347     167.552 155.773 188.316  1.00  0.00            
ATOM   4236  CG1 ILE A 347     166.426 154.483 190.448  1.00  0.00           C
ATOM   4237 1HG1 ILE A 347     166.097 154.403 191.389  1.00  0.00            
ATOM   4238 2HG1 ILE A 347     165.813 153.982 189.836  1.00  0.00            
ATOM   4239  CD  ILE A 347     167.799 153.813 190.379  1.00  0.00           C
ATOM   4240  HD1 ILE A 347     167.717 152.855 190.653  1.00  0.00            
ATOM   4241  HD2 ILE A 347     168.148 153.863 189.443  1.00  0.00            
ATOM   4242  HD3 ILE A 347     168.431 154.283 190.995  1.00  0.00            
ATOM   4243  C   ILE A 347     167.362 158.259 190.345  1.00  0.00           C
ATOM   4244  O   ILE A 347     168.206 158.660 189.542  1.00  0.00           O
ATOM   4245  N   PHE A 348     166.438 159.107 190.849  1.00  0.00           N
ATOM   4246  HN  PHE A 348     165.728 158.738 191.449  1.00  0.00            
ATOM   4247  CA  PHE A 348     166.429 160.537 190.557  1.00  0.00           C
ATOM   4248  HA  PHE A 348     166.366 160.600 189.561  1.00  0.00            
ATOM   4249  CB  PHE A 348     165.219 161.189 191.284  1.00  0.00           C
ATOM   4250  HB1 PHE A 348     164.389 160.677 191.063  1.00  0.00            
ATOM   4251  HB2 PHE A 348     165.375 161.161 192.271  1.00  0.00            
ATOM   4252  CG  PHE A 348     164.990 162.627 190.895  1.00  0.00           C
ATOM   4253  CD1 PHE A 348     164.359 162.936 189.681  1.00  0.00           C
ATOM   4254  HD1 PHE A 348     164.046 162.198 189.084  1.00  0.00            
ATOM   4255  CE1 PHE A 348     164.163 164.268 189.297  1.00  0.00           C
ATOM   4256  HE1 PHE A 348     163.718 164.477 188.426  1.00  0.00            
ATOM   4257  CZ  PHE A 348     164.590 165.306 190.132  1.00  0.00           C
ATOM   4258  HZ  PHE A 348     164.461 166.257 189.852  1.00  0.00            
ATOM   4259  CD2 PHE A 348     165.390 163.677 191.740  1.00  0.00           C
ATOM   4260  HD2 PHE A 348     165.816 163.469 192.621  1.00  0.00            
ATOM   4261  CE2 PHE A 348     165.198 165.013 191.360  1.00  0.00           C
ATOM   4262  HE2 PHE A 348     165.494 165.754 191.963  1.00  0.00            
ATOM   4263  C   PHE A 348     167.722 161.223 190.999  1.00  0.00           C
ATOM   4264  O   PHE A 348     168.324 162.013 190.268  1.00  0.00           O
ATOM   4265  N   GLN A 349     168.216 160.884 192.201  1.00  0.00           N
ATOM   4266  HN  GLN A 349     167.666 160.286 192.784  1.00  0.00            
ATOM   4267  CA  GLN A 349     169.499 161.333 192.704  1.00  0.00           C
ATOM   4268  HA  GLN A 349     169.431 162.325 192.595  1.00  0.00            
ATOM   4269  CB  GLN A 349     169.651 160.904 194.173  1.00  0.00           C
ATOM   4270  HB1 GLN A 349     168.855 161.231 194.683  1.00  0.00            
ATOM   4271  HB2 GLN A 349     169.683 159.905 194.210  1.00  0.00            
ATOM   4272  CG  GLN A 349     170.923 161.460 194.841  1.00  0.00           C
ATOM   4273  HG1 GLN A 349     171.712 160.922 194.545  1.00  0.00            
ATOM   4274  HG2 GLN A 349     171.049 162.413 194.567  1.00  0.00            
ATOM   4275  CD  GLN A 349     170.833 161.398 196.357  1.00  0.00           C
ATOM   4276  OE1 GLN A 349     169.751 161.409 196.950  1.00  0.00           O
ATOM   4277  NE2 GLN A 349     172.003 161.370 197.027  1.00  0.00           N
ATOM   4278 1HE2 GLN A 349     172.867 161.390 196.525  1.00  0.00            
ATOM   4279 2HE2 GLN A 349     172.006 161.329 198.026  1.00  0.00            
ATOM   4280  C   GLN A 349     170.719 160.917 191.880  1.00  0.00           C
ATOM   4281  O   GLN A 349     171.617 161.720 191.632  1.00  0.00           O
ATOM   4282  N   VAL A 350     170.789 159.668 191.382  1.00  0.00           N
ATOM   4283  HN  VAL A 350     170.116 158.988 191.672  1.00  0.00            
ATOM   4284  CA  VAL A 350     171.828 159.284 190.426  1.00  0.00           C
ATOM   4285  HA  VAL A 350     172.658 159.566 190.907  1.00  0.00            
ATOM   4286  CB  VAL A 350     171.874 157.783 190.166  1.00  0.00           C
ATOM   4287  HB  VAL A 350     171.000 157.525 189.755  1.00  0.00            
ATOM   4288  CG1 VAL A 350     173.023 157.428 189.200  1.00  0.00           C
ATOM   4289 1HG1 VAL A 350     173.034 156.440 189.044  1.00  0.00            
ATOM   4290 2HG1 VAL A 350     172.885 157.901 188.330  1.00  0.00            
ATOM   4291 3HG1 VAL A 350     173.894 157.712 189.600  1.00  0.00            
ATOM   4292  CG2 VAL A 350     172.082 157.024 191.488  1.00  0.00           C
ATOM   4293 1HG2 VAL A 350     172.111 156.041 191.307  1.00  0.00            
ATOM   4294 2HG2 VAL A 350     172.944 157.311 191.905  1.00  0.00            
ATOM   4295 3HG2 VAL A 350     171.326 157.226 192.111  1.00  0.00            
ATOM   4296  C   VAL A 350     171.729 160.030 189.098  1.00  0.00           C
ATOM   4297  O   VAL A 350     172.728 160.495 188.555  1.00  0.00           O
ATOM   4298  N   ILE A 351     170.509 160.207 188.555  1.00  0.00           N
ATOM   4299  HN  ILE A 351     169.725 159.814 189.036  1.00  0.00            
ATOM   4300  CA  ILE A 351     170.251 160.932 187.314  1.00  0.00           C
ATOM   4301  HA  ILE A 351     170.858 160.515 186.637  1.00  0.00            
ATOM   4302  CB  ILE A 351     168.801 160.728 186.882  1.00  0.00           C
ATOM   4303  HB  ILE A 351     168.220 160.690 187.695  1.00  0.00            
ATOM   4304  CG2 ILE A 351     168.229 161.904 186.058  1.00  0.00           C
ATOM   4305 1HG2 ILE A 351     167.281 161.706 185.809  1.00  0.00            
ATOM   4306 2HG2 ILE A 351     168.263 162.741 186.604  1.00  0.00            
ATOM   4307 3HG2 ILE A 351     168.773 162.025 185.228  1.00  0.00            
ATOM   4308  CG1 ILE A 351     168.767 159.403 186.092  1.00  0.00           C
ATOM   4309 1HG1 ILE A 351     169.296 159.523 185.252  1.00  0.00            
ATOM   4310 2HG1 ILE A 351     169.189 158.690 186.652  1.00  0.00            
ATOM   4311  CD  ILE A 351     167.371 158.927 185.703  1.00  0.00           C
ATOM   4312  HD1 ILE A 351     167.441 158.067 185.197  1.00  0.00            
ATOM   4313  HD2 ILE A 351     166.825 158.785 186.529  1.00  0.00            
ATOM   4314  HD3 ILE A 351     166.932 159.617 185.128  1.00  0.00            
ATOM   4315  C   ILE A 351     170.677 162.387 187.359  1.00  0.00           C
ATOM   4316  O   ILE A 351     171.242 162.913 186.405  1.00  0.00           O
ATOM   4317  N   THR A 352     170.471 163.067 188.494  1.00  0.00           N
ATOM   4318  HN  THR A 352     170.023 162.606 189.260  1.00  0.00            
ATOM   4319  CA  THR A 352     170.881 164.463 188.649  1.00  0.00           C
ATOM   4320  HA  THR A 352     170.731 164.865 187.746  1.00  0.00            
ATOM   4321  CB  THR A 352     170.006 165.155 189.679  1.00  0.00           C
ATOM   4322  HB  THR A 352     169.054 164.984 189.424  1.00  0.00            
ATOM   4323  OG1 THR A 352     170.145 166.560 189.652  1.00  0.00           O
ATOM   4324  HG1 THR A 352     169.551 166.967 190.346  1.00  0.00            
ATOM   4325  CG2 THR A 352     170.327 164.682 191.093  1.00  0.00           C
ATOM   4326 1HG2 THR A 352     169.735 165.156 191.745  1.00  0.00            
ATOM   4327 2HG2 THR A 352     170.173 163.696 191.158  1.00  0.00            
ATOM   4328 3HG2 THR A 352     171.284 164.884 191.303  1.00  0.00            
ATOM   4329  C   THR A 352     172.367 164.628 188.984  1.00  0.00           C
ATOM   4330  O   THR A 352     172.906 165.726 188.993  1.00  0.00           O
ATOM   4331  N   LEU A 353     173.069 163.510 189.269  1.00  0.00           N
ATOM   4332  HN  LEU A 353     172.553 162.657 189.347  1.00  0.00            
ATOM   4333  CA  LEU A 353     174.512 163.432 189.474  1.00  0.00           C
ATOM   4334  HA  LEU A 353     174.570 162.437 189.554  1.00  0.00            
ATOM   4335  CB  LEU A 353     175.374 163.952 188.288  1.00  0.00           C
ATOM   4336  HB1 LEU A 353     175.157 164.917 188.142  1.00  0.00            
ATOM   4337  HB2 LEU A 353     176.338 163.861 188.538  1.00  0.00            
ATOM   4338  CG  LEU A 353     175.169 163.223 186.953  1.00  0.00           C
ATOM   4339  HG  LEU A 353     174.191 163.238 186.746  1.00  0.00            
ATOM   4340  CD1 LEU A 353     175.948 163.946 185.847  1.00  0.00           C
ATOM   4341 1HD1 LEU A 353     175.813 163.470 184.978  1.00  0.00            
ATOM   4342 2HD1 LEU A 353     175.617 164.886 185.766  1.00  0.00            
ATOM   4343 3HD1 LEU A 353     176.922 163.954 186.075  1.00  0.00            
ATOM   4344  CD2 LEU A 353     175.587 161.750 187.021  1.00  0.00           C
ATOM   4345 1HD2 LEU A 353     175.436 161.319 186.131  1.00  0.00            
ATOM   4346 2HD2 LEU A 353     176.556 161.689 187.260  1.00  0.00            
ATOM   4347 3HD2 LEU A 353     175.042 161.281 187.716  1.00  0.00            
ATOM   4348  C   LEU A 353     175.022 164.045 190.768  1.00  0.00           C
ATOM   4349  O   LEU A 353     176.204 164.343 190.885  1.00  0.00           O
ATOM   4350  N   GLU A 354     174.163 164.170 191.794  1.00  0.00           N
ATOM   4351  HN  GLU A 354     173.235 163.810 191.697  1.00  0.00            
ATOM   4352  CA  GLU A 354     174.544 164.814 193.041  1.00  0.00           C
ATOM   4353  HA  GLU A 354     175.487 165.116 192.900  1.00  0.00            
ATOM   4354  CB  GLU A 354     173.580 165.980 193.337  1.00  0.00           C
ATOM   4355  HB1 GLU A 354     173.600 166.607 192.558  1.00  0.00            
ATOM   4356  HB2 GLU A 354     172.659 165.605 193.440  1.00  0.00            
ATOM   4357  CG  GLU A 354     173.923 166.780 194.612  1.00  0.00           C
ATOM   4358  HG1 GLU A 354     173.171 167.408 194.814  1.00  0.00            
ATOM   4359  HG2 GLU A 354     174.040 166.143 195.374  1.00  0.00            
ATOM   4360  CD  GLU A 354     175.204 167.593 194.462  1.00  0.00           C
ATOM   4361  OE1 GLU A 354     175.695 167.763 193.324  1.00  0.00           O
ATOM   4362  OE2 GLU A 354     175.689 168.059 195.519  1.00  0.00           O
ATOM   4363  C   GLU A 354     174.479 163.840 194.203  1.00  0.00           C
ATOM   4364  O   GLU A 354     173.404 163.384 194.604  1.00  0.00           O
ATOM   4365  N   GLY A 355     175.638 163.456 194.776  1.00  0.00           N
ATOM   4366  HN  GLY A 355     176.481 163.903 194.476  1.00  0.00            
ATOM   4367  CA  GLY A 355     175.737 162.427 195.809  1.00  0.00           C
ATOM   4368  HA1 GLY A 355     176.681 162.403 196.137  1.00  0.00            
ATOM   4369  HA2 GLY A 355     175.129 162.680 196.561  1.00  0.00            
ATOM   4370  C   GLY A 355     175.355 161.070 195.296  1.00  0.00           C
ATOM   4371  O   GLY A 355     174.780 160.236 195.997  1.00  0.00           O
ATOM   4372  N   TRP A 356     175.618 160.821 194.002  1.00  0.00           N
ATOM   4373  HN  TRP A 356     175.996 161.557 193.441  1.00  0.00            
ATOM   4374  CA  TRP A 356     175.378 159.532 193.383  1.00  0.00           C
ATOM   4375  HA  TRP A 356     174.470 159.281 193.718  1.00  0.00            
ATOM   4376  CB  TRP A 356     175.344 159.625 191.836  1.00  0.00           C
ATOM   4377  HB1 TRP A 356     174.976 158.766 191.480  1.00  0.00            
ATOM   4378  HB2 TRP A 356     174.738 160.379 191.582  1.00  0.00            
ATOM   4379  CG  TRP A 356     176.662 159.864 191.135  1.00  0.00           C
ATOM   4380  CD1 TRP A 356     177.271 161.045 190.834  1.00  0.00           C
ATOM   4381  HD1 TRP A 356     176.898 161.950 191.040  1.00  0.00            
ATOM   4382  NE1 TRP A 356     178.472 160.815 190.206  1.00  0.00           N
ATOM   4383  HE1 TRP A 356     179.103 161.518 189.877  1.00  0.00            
ATOM   4384  CE2 TRP A 356     178.660 159.459 190.107  1.00  0.00           C
ATOM   4385  CD2 TRP A 356     177.550 158.821 190.700  1.00  0.00           C
ATOM   4386  CE3 TRP A 356     177.477 157.431 190.793  1.00  0.00           C
ATOM   4387  HE3 TRP A 356     176.684 156.980 191.203  1.00  0.00            
ATOM   4388  CZ3 TRP A 356     178.556 156.689 190.290  1.00  0.00           C
ATOM   4389  HZ3 TRP A 356     178.544 155.692 190.362  1.00  0.00            
ATOM   4390  CZ2 TRP A 356     179.707 158.722 189.583  1.00  0.00           C
ATOM   4391  HZ2 TRP A 356     180.482 159.174 189.142  1.00  0.00            
ATOM   4392  CH2 TRP A 356     179.652 157.325 189.687  1.00  0.00           C
ATOM   4393  HH2 TRP A 356     180.404 156.774 189.326  1.00  0.00            
ATOM   4394  C   TRP A 356     176.363 158.479 193.872  1.00  0.00           C
ATOM   4395  O   TRP A 356     176.038 157.300 194.022  1.00  0.00           O
ATOM   4396  N   VAL A 357     177.606 158.914 194.148  1.00  0.00           N
ATOM   4397  HN  VAL A 357     177.805 159.879 193.979  1.00  0.00            
ATOM   4398  CA  VAL A 357     178.678 158.093 194.670  1.00  0.00           C
ATOM   4399  HA  VAL A 357     178.738 157.323 194.035  1.00  0.00            
ATOM   4400  CB  VAL A 357     179.967 158.899 194.675  1.00  0.00           C
ATOM   4401  HB  VAL A 357     179.749 159.808 195.030  1.00  0.00            
ATOM   4402  CG1 VAL A 357     181.030 158.304 195.602  1.00  0.00           C
ATOM   4403 1HG1 VAL A 357     181.855 158.869 195.569  1.00  0.00            
ATOM   4404 2HG1 VAL A 357     180.680 158.279 196.538  1.00  0.00            
ATOM   4405 3HG1 VAL A 357     181.250 157.375 195.304  1.00  0.00            
ATOM   4406  CG2 VAL A 357     180.510 158.979 193.237  1.00  0.00           C
ATOM   4407 1HG2 VAL A 357     181.359 159.508 193.230  1.00  0.00            
ATOM   4408 2HG2 VAL A 357     180.690 158.056 192.897  1.00  0.00            
ATOM   4409 3HG2 VAL A 357     179.834 159.425 192.650  1.00  0.00            
ATOM   4410  C   VAL A 357     178.380 157.501 196.040  1.00  0.00           C
ATOM   4411  O   VAL A 357     178.668 156.326 196.285  1.00  0.00           O
ATOM   4412  N   ASP A 358     177.751 158.271 196.956  1.00  0.00           N
ATOM   4413  HN  ASP A 358     177.494 159.202 196.695  1.00  0.00            
ATOM   4414  CA  ASP A 358     177.427 157.819 198.301  1.00  0.00           C
ATOM   4415  HA  ASP A 358     178.333 157.622 198.677  1.00  0.00            
ATOM   4416  CB  ASP A 358     176.654 158.910 199.086  1.00  0.00           C
ATOM   4417  HB1 ASP A 358     175.746 159.022 198.682  1.00  0.00            
ATOM   4418  HB2 ASP A 358     176.562 158.623 200.040  1.00  0.00            
ATOM   4419  CG  ASP A 358     177.347 160.258 199.065  1.00  0.00           C
ATOM   4420  OD1 ASP A 358     178.565 160.304 199.347  1.00  0.00           O
ATOM   4421  OD2 ASP A 358     176.633 161.261 198.795  1.00  0.00           O
ATOM   4422  C   ASP A 358     176.550 156.564 198.311  1.00  0.00           C
ATOM   4423  O   ASP A 358     176.769 155.605 199.048  1.00  0.00           O
ATOM   4424  N   ILE A 359     175.537 156.535 197.421  1.00  0.00           N
ATOM   4425  HN  ILE A 359     175.382 157.351 196.864  1.00  0.00            
ATOM   4426  CA  ILE A 359     174.655 155.398 197.216  1.00  0.00           C
ATOM   4427  HA  ILE A 359     174.277 155.216 198.124  1.00  0.00            
ATOM   4428  CB  ILE A 359     173.570 155.757 196.200  1.00  0.00           C
ATOM   4429  HB  ILE A 359     174.042 156.032 195.362  1.00  0.00            
ATOM   4430  CG2 ILE A 359     172.673 154.535 195.905  1.00  0.00           C
ATOM   4431 1HG2 ILE A 359     171.971 154.790 195.240  1.00  0.00            
ATOM   4432 2HG2 ILE A 359     173.232 153.794 195.533  1.00  0.00            
ATOM   4433 3HG2 ILE A 359     172.236 154.231 196.751  1.00  0.00            
ATOM   4434  CG1 ILE A 359     172.703 156.942 196.684  1.00  0.00           C
ATOM   4435 1HG1 ILE A 359     172.013 156.599 197.321  1.00  0.00            
ATOM   4436 2HG1 ILE A 359     173.290 157.602 197.153  1.00  0.00            
ATOM   4437  CD  ILE A 359     171.989 157.658 195.532  1.00  0.00           C
ATOM   4438  HD1 ILE A 359     171.444 158.413 195.896  1.00  0.00            
ATOM   4439  HD2 ILE A 359     172.667 158.016 194.890  1.00  0.00            
ATOM   4440  HD3 ILE A 359     171.390 157.012 195.058  1.00  0.00            
ATOM   4441  C   ILE A 359     175.401 154.164 196.722  1.00  0.00           C
ATOM   4442  O   ILE A 359     175.203 153.053 197.220  1.00  0.00           O
ATOM   4443  N   MET A 360     176.306 154.334 195.736  1.00  0.00           N
ATOM   4444  HN  MET A 360     176.447 155.257 195.379  1.00  0.00            
ATOM   4445  CA  MET A 360     177.088 153.251 195.164  1.00  0.00           C
ATOM   4446  HA  MET A 360     176.392 152.582 194.903  1.00  0.00            
ATOM   4447  CB  MET A 360     177.898 153.747 193.940  1.00  0.00           C
ATOM   4448  HB1 MET A 360     177.273 154.215 193.315  1.00  0.00            
ATOM   4449  HB2 MET A 360     178.593 154.391 194.260  1.00  0.00            
ATOM   4450  CG  MET A 360     178.605 152.617 193.163  1.00  0.00           C
ATOM   4451  HG1 MET A 360     179.250 152.230 193.822  1.00  0.00            
ATOM   4452  HG2 MET A 360     177.880 151.954 192.977  1.00  0.00            
ATOM   4453  SD  MET A 360     179.438 153.147 191.638  1.00  0.00           S
ATOM   4454  CE  MET A 360     180.875 153.909 192.441  1.00  0.00           C
ATOM   4455  HE1 MET A 360     181.488 154.280 191.744  1.00  0.00            
ATOM   4456  HE2 MET A 360     180.568 154.647 193.043  1.00  0.00            
ATOM   4457  HE3 MET A 360     181.360 153.220 192.979  1.00  0.00            
ATOM   4458  C   MET A 360     178.008 152.584 196.171  1.00  0.00           C
ATOM   4459  O   MET A 360     178.118 151.359 196.223  1.00  0.00           O
ATOM   4460  N   TYR A 361     178.666 153.373 197.035  1.00  0.00           N
ATOM   4461  HN  TYR A 361     178.560 154.364 196.950  1.00  0.00            
ATOM   4462  CA  TYR A 361     179.524 152.858 198.088  1.00  0.00           C
ATOM   4463  HA  TYR A 361     180.152 152.254 197.596  1.00  0.00            
ATOM   4464  CB  TYR A 361     180.272 154.024 198.783  1.00  0.00           C
ATOM   4465  HB1 TYR A 361     179.604 154.712 199.066  1.00  0.00            
ATOM   4466  HB2 TYR A 361     180.746 153.668 199.589  1.00  0.00            
ATOM   4467  CG  TYR A 361     181.300 154.709 197.905  1.00  0.00           C
ATOM   4468  CD1 TYR A 361     181.661 154.288 196.603  1.00  0.00           C
ATOM   4469  HD1 TYR A 361     181.229 153.477 196.209  1.00  0.00            
ATOM   4470  CE1 TYR A 361     182.617 154.993 195.858  1.00  0.00           C
ATOM   4471  HE1 TYR A 361     182.839 154.707 194.926  1.00  0.00            
ATOM   4472  CZ  TYR A 361     183.258 156.097 196.424  1.00  0.00           C
ATOM   4473  OH  TYR A 361     184.225 156.831 195.725  1.00  0.00           O
ATOM   4474  HH  TYR A 361     184.559 157.576 196.302  1.00  0.00            
ATOM   4475  CD2 TYR A 361     181.952 155.833 198.443  1.00  0.00           C
ATOM   4476  HD2 TYR A 361     181.712 156.148 199.361  1.00  0.00            
ATOM   4477  CE2 TYR A 361     182.931 156.517 197.715  1.00  0.00           C
ATOM   4478  HE2 TYR A 361     183.396 157.305 198.118  1.00  0.00            
ATOM   4479  C   TYR A 361     178.789 151.990 199.108  1.00  0.00           C
ATOM   4480  O   TYR A 361     179.280 150.924 199.488  1.00  0.00           O
ATOM   4481  N   PHE A 362     177.570 152.363 199.539  1.00  0.00           N
ATOM   4482  HN  PHE A 362     177.220 153.258 199.262  1.00  0.00            
ATOM   4483  CA  PHE A 362     176.734 151.523 200.391  1.00  0.00           C
ATOM   4484  HA  PHE A 362     177.363 151.319 201.141  1.00  0.00            
ATOM   4485  CB  PHE A 362     175.466 152.274 200.860  1.00  0.00           C
ATOM   4486  HB1 PHE A 362     174.960 152.601 200.062  1.00  0.00            
ATOM   4487  HB2 PHE A 362     174.888 151.652 201.388  1.00  0.00            
ATOM   4488  CG  PHE A 362     175.789 153.458 201.725  1.00  0.00           C
ATOM   4489  CD1 PHE A 362     176.931 153.526 202.551  1.00  0.00           C
ATOM   4490  HD1 PHE A 362     177.570 152.758 202.575  1.00  0.00            
ATOM   4491  CE1 PHE A 362     177.178 154.656 203.336  1.00  0.00           C
ATOM   4492  HE1 PHE A 362     177.997 154.700 203.908  1.00  0.00            
ATOM   4493  CZ  PHE A 362     176.277 155.725 203.319  1.00  0.00           C
ATOM   4494  HZ  PHE A 362     176.450 156.535 203.879  1.00  0.00            
ATOM   4495  CD2 PHE A 362     174.889 154.532 201.728  1.00  0.00           C
ATOM   4496  HD2 PHE A 362     174.066 154.492 201.162  1.00  0.00            
ATOM   4497  CE2 PHE A 362     175.135 155.658 202.517  1.00  0.00           C
ATOM   4498  HE2 PHE A 362     174.489 156.421 202.508  1.00  0.00            
ATOM   4499  C   PHE A 362     176.310 150.209 199.754  1.00  0.00           C
ATOM   4500  O   PHE A 362     176.304 149.164 200.406  1.00  0.00           O
ATOM   4501  N   VAL A 363     175.973 150.224 198.450  1.00  0.00           N
ATOM   4502  HN  VAL A 363     175.880 151.110 197.995  1.00  0.00            
ATOM   4503  CA  VAL A 363     175.736 149.016 197.667  1.00  0.00           C
ATOM   4504  HA  VAL A 363     175.014 148.547 198.177  1.00  0.00            
ATOM   4505  CB  VAL A 363     175.262 149.370 196.257  1.00  0.00           C
ATOM   4506  HB  VAL A 363     175.917 150.016 195.864  1.00  0.00            
ATOM   4507  CG1 VAL A 363     175.209 148.118 195.368  1.00  0.00           C
ATOM   4508 1HG1 VAL A 363     174.897 148.372 194.452  1.00  0.00            
ATOM   4509 2HG1 VAL A 363     176.121 147.712 195.309  1.00  0.00            
ATOM   4510 3HG1 VAL A 363     174.574 147.455 195.764  1.00  0.00            
ATOM   4511  CG2 VAL A 363     173.863 150.011 196.323  1.00  0.00           C
ATOM   4512 1HG2 VAL A 363     173.558 150.241 195.399  1.00  0.00            
ATOM   4513 2HG2 VAL A 363     173.220 149.366 196.736  1.00  0.00            
ATOM   4514 3HG2 VAL A 363     173.903 150.843 196.877  1.00  0.00            
ATOM   4515  C   VAL A 363     176.960 148.095 197.597  1.00  0.00           C
ATOM   4516  O   VAL A 363     176.847 146.893 197.829  1.00  0.00           O
ATOM   4517  N   MET A 364     178.168 148.645 197.339  1.00  0.00           N
ATOM   4518  HN  MET A 364     178.196 149.623 197.133  1.00  0.00            
ATOM   4519  CA  MET A 364     179.437 147.918 197.339  1.00  0.00           C
ATOM   4520  HA  MET A 364     179.260 147.194 196.673  1.00  0.00            
ATOM   4521  CB  MET A 364     180.615 148.834 196.931  1.00  0.00           C
ATOM   4522  HB1 MET A 364     180.560 149.680 197.461  1.00  0.00            
ATOM   4523  HB2 MET A 364     181.473 148.364 197.140  1.00  0.00            
ATOM   4524  CG  MET A 364     180.614 149.197 195.438  1.00  0.00           C
ATOM   4525  HG1 MET A 364     180.655 148.321 194.957  1.00  0.00            
ATOM   4526  HG2 MET A 364     179.725 149.626 195.275  1.00  0.00            
ATOM   4527  SD  MET A 364     181.993 150.288 194.993  1.00  0.00           S
ATOM   4528  CE  MET A 364     181.688 150.182 193.214  1.00  0.00           C
ATOM   4529  HE1 MET A 364     182.363 150.736 192.726  1.00  0.00            
ATOM   4530  HE2 MET A 364     181.763 149.229 192.919  1.00  0.00            
ATOM   4531  HE3 MET A 364     180.770 150.522 193.012  1.00  0.00            
ATOM   4532  C   MET A 364     179.775 147.284 198.675  1.00  0.00           C
ATOM   4533  O   MET A 364     180.281 146.154 198.736  1.00  0.00           O
ATOM   4534  N   ASP A 365     179.523 147.973 199.795  1.00  0.00           N
ATOM   4535  HN  ASP A 365     179.227 148.926 199.727  1.00  0.00            
ATOM   4536  CA  ASP A 365     179.669 147.371 201.100  1.00  0.00           C
ATOM   4537  HA  ASP A 365     180.572 146.947 201.029  1.00  0.00            
ATOM   4538  CB  ASP A 365     179.596 148.449 202.189  1.00  0.00           C
ATOM   4539  HB1 ASP A 365     178.841 149.074 201.990  1.00  0.00            
ATOM   4540  HB2 ASP A 365     179.445 148.016 203.078  1.00  0.00            
ATOM   4541  CG  ASP A 365     180.876 149.240 202.248  1.00  0.00           C
ATOM   4542  OD1 ASP A 365     181.883 148.998 201.527  1.00  0.00           O
ATOM   4543  OD2 ASP A 365     180.938 150.119 203.146  1.00  0.00           O
ATOM   4544  C   ASP A 365     178.673 146.262 201.412  1.00  0.00           C
ATOM   4545  O   ASP A 365     179.075 145.199 201.882  1.00  0.00           O
ATOM   4546  N   ALA A 366     177.368 146.445 201.144  1.00  0.00           N
ATOM   4547  HN  ALA A 366     177.065 147.325 200.778  1.00  0.00            
ATOM   4548  CA  ALA A 366     176.386 145.398 201.372  1.00  0.00           C
ATOM   4549  HA  ALA A 366     176.679 145.056 202.265  1.00  0.00            
ATOM   4550  CB  ALA A 366     174.972 146.006 201.342  1.00  0.00           C
ATOM   4551  HB1 ALA A 366     174.296 145.286 201.499  1.00  0.00            
ATOM   4552  HB2 ALA A 366     174.892 146.700 202.058  1.00  0.00            
ATOM   4553  HB3 ALA A 366     174.809 146.427 200.450  1.00  0.00            
ATOM   4554  C   ALA A 366     176.416 144.211 200.407  1.00  0.00           C
ATOM   4555  O   ALA A 366     176.408 143.055 200.828  1.00  0.00           O
ATOM   4556  N   HIS A 367     176.479 144.455 199.084  1.00  0.00           N
ATOM   4557  HN  HIS A 367     176.684 145.386 198.783  1.00  0.00            
ATOM   4558  CA  HIS A 367     176.264 143.433 198.070  1.00  0.00           C
ATOM   4559  HA  HIS A 367     176.454 142.579 198.555  1.00  0.00            
ATOM   4560  CB  HIS A 367     174.819 143.497 197.491  1.00  0.00           C
ATOM   4561  HB1 HIS A 367     174.183 143.293 198.235  1.00  0.00            
ATOM   4562  HB2 HIS A 367     174.662 144.429 197.164  1.00  0.00            
ATOM   4563  ND1 HIS A 367     174.220 143.103 195.090  1.00  0.00           N
ATOM   4564  CG  HIS A 367     174.450 142.574 196.346  1.00  0.00           C
ATOM   4565  CE1 HIS A 367     173.885 142.089 194.328  1.00  0.00           C
ATOM   4566  HE1 HIS A 367     173.660 142.165 193.357  1.00  0.00            
ATOM   4567  NE2 HIS A 367     173.883 140.927 195.022  1.00  0.00           N
ATOM   4568  HE2 HIS A 367     173.663 140.020 194.663  1.00  0.00            
ATOM   4569  CD2 HIS A 367     174.242 141.232 196.320  1.00  0.00           C
ATOM   4570  HD2 HIS A 367     174.331 140.594 197.085  1.00  0.00            
ATOM   4571  C   HIS A 367     177.212 143.611 196.917  1.00  0.00           C
ATOM   4572  O   HIS A 367     176.848 144.094 195.863  1.00  0.00           O
ATOM   4573  N   SER A 368     178.464 143.170 197.072  1.00  0.00           N
ATOM   4574  HN  SER A 368     178.754 142.904 197.991  1.00  0.00            
ATOM   4575  CA  SER A 368     179.436 143.051 195.990  1.00  0.00           C
ATOM   4576  HA  SER A 368     180.201 142.892 196.614  1.00  0.00            
ATOM   4577  CB  SER A 368     179.170 141.835 195.029  1.00  0.00           C
ATOM   4578  HB1 SER A 368     179.903 141.161 195.115  1.00  0.00            
ATOM   4579  HB2 SER A 368     178.295 141.405 195.251  1.00  0.00            
ATOM   4580  OG  SER A 368     179.104 142.173 193.635  1.00  0.00           O
ATOM   4581  HG1 SER A 368     178.933 141.346 193.099  1.00  0.00            
ATOM   4582  C   SER A 368     179.941 144.300 195.271  1.00  0.00           C
ATOM   4583  O   SER A 368     179.279 145.317 195.070  1.00  0.00           O
ATOM   4584  N   PHE A 369     181.196 144.235 194.807  1.00  0.00           N
ATOM   4585  HN  PHE A 369     181.716 143.401 194.991  1.00  0.00            
ATOM   4586  CA  PHE A 369     181.853 145.285 194.058  1.00  0.00           C
ATOM   4587  HA  PHE A 369     181.631 146.149 194.509  1.00  0.00            
ATOM   4588  CB  PHE A 369     183.373 144.952 194.094  1.00  0.00           C
ATOM   4589  HB1 PHE A 369     183.741 145.247 194.976  1.00  0.00            
ATOM   4590  HB2 PHE A 369     183.482 143.962 194.002  1.00  0.00            
ATOM   4591  CG  PHE A 369     184.227 145.589 193.027  1.00  0.00           C
ATOM   4592  CD1 PHE A 369     184.234 146.978 192.823  1.00  0.00           C
ATOM   4593  HD1 PHE A 369     183.678 147.567 193.410  1.00  0.00            
ATOM   4594  CE1 PHE A 369     185.010 147.546 191.808  1.00  0.00           C
ATOM   4595  HE1 PHE A 369     185.003 148.536 191.666  1.00  0.00            
ATOM   4596  CZ  PHE A 369     185.797 146.725 190.991  1.00  0.00           C
ATOM   4597  HZ  PHE A 369     186.350 147.129 190.262  1.00  0.00            
ATOM   4598  CD2 PHE A 369     185.025 144.776 192.206  1.00  0.00           C
ATOM   4599  HD2 PHE A 369     185.032 143.786 192.346  1.00  0.00            
ATOM   4600  CE2 PHE A 369     185.811 145.339 191.194  1.00  0.00           C
ATOM   4601  HE2 PHE A 369     186.381 144.754 190.617  1.00  0.00            
ATOM   4602  C   PHE A 369     181.297 145.471 192.648  1.00  0.00           C
ATOM   4603  O   PHE A 369     181.308 146.575 192.106  1.00  0.00           O
ATOM   4604  N   TYR A 370     180.720 144.428 192.026  1.00  0.00           N
ATOM   4605  HN  TYR A 370     180.507 143.615 192.568  1.00  0.00            
ATOM   4606  CA  TYR A 370     180.386 144.413 190.600  1.00  0.00           C
ATOM   4607  HA  TYR A 370     181.148 144.919 190.196  1.00  0.00            
ATOM   4608  CB  TYR A 370     180.277 142.965 190.061  1.00  0.00           C
ATOM   4609  HB1 TYR A 370     179.645 142.434 190.625  1.00  0.00            
ATOM   4610  HB2 TYR A 370     179.953 142.973 189.115  1.00  0.00            
ATOM   4611  CG  TYR A 370     181.622 142.312 190.103  1.00  0.00           C
ATOM   4612  CD1 TYR A 370     182.571 142.626 189.118  1.00  0.00           C
ATOM   4613  HD1 TYR A 370     182.330 143.255 188.379  1.00  0.00            
ATOM   4614  CE1 TYR A 370     183.853 142.064 189.164  1.00  0.00           C
ATOM   4615  HE1 TYR A 370     184.528 142.297 188.464  1.00  0.00            
ATOM   4616  CZ  TYR A 370     184.188 141.176 190.191  1.00  0.00           C
ATOM   4617  OH  TYR A 370     185.481 140.626 190.233  1.00  0.00           O
ATOM   4618  HH  TYR A 370     185.558 140.016 191.022  1.00  0.00            
ATOM   4619  CD2 TYR A 370     181.960 141.405 191.121  1.00  0.00           C
ATOM   4620  HD2 TYR A 370     181.283 141.162 191.816  1.00  0.00            
ATOM   4621  CE2 TYR A 370     183.243 140.839 191.167  1.00  0.00           C
ATOM   4622  HE2 TYR A 370     183.482 140.197 191.895  1.00  0.00            
ATOM   4623  C   TYR A 370     179.083 145.131 190.285  1.00  0.00           C
ATOM   4624  O   TYR A 370     178.499 145.019 189.212  1.00  0.00           O
ATOM   4625  N   ASN A 371     178.634 145.962 191.225  1.00  0.00           N
ATOM   4626  HN  ASN A 371     179.187 146.054 192.053  1.00  0.00            
ATOM   4627  CA  ASN A 371     177.426 146.738 191.156  1.00  0.00           C
ATOM   4628  HA  ASN A 371     176.808 146.249 190.540  1.00  0.00            
ATOM   4629  CB  ASN A 371     176.876 146.883 192.582  1.00  0.00           C
ATOM   4630  HB1 ASN A 371     177.629 147.042 193.221  1.00  0.00            
ATOM   4631  HB2 ASN A 371     176.238 147.652 192.622  1.00  0.00            
ATOM   4632  CG  ASN A 371     176.150 145.604 192.966  1.00  0.00           C
ATOM   4633  OD1 ASN A 371     174.923 145.585 193.057  1.00  0.00           O
ATOM   4634  ND2 ASN A 371     176.888 144.505 193.189  1.00  0.00           N
ATOM   4635 1HD2 ASN A 371     177.883 144.545 193.101  1.00  0.00            
ATOM   4636 2HD2 ASN A 371     176.442 143.647 193.443  1.00  0.00            
ATOM   4637  C   ASN A 371     177.712 148.115 190.601  1.00  0.00           C
ATOM   4638  O   ASN A 371     176.794 148.868 190.289  1.00  0.00           O
ATOM   4639  N   PHE A 372     178.999 148.458 190.368  1.00  0.00           N
ATOM   4640  HN  PHE A 372     179.718 147.835 190.675  1.00  0.00            
ATOM   4641  CA  PHE A 372     179.392 149.687 189.694  1.00  0.00           C
ATOM   4642  HA  PHE A 372     178.948 150.389 190.250  1.00  0.00            
ATOM   4643  CB  PHE A 372     180.935 149.904 189.712  1.00  0.00           C
ATOM   4644  HB1 PHE A 372     181.131 150.846 189.439  1.00  0.00            
ATOM   4645  HB2 PHE A 372     181.271 149.750 190.641  1.00  0.00            
ATOM   4646  CG  PHE A 372     181.722 149.002 188.798  1.00  0.00           C
ATOM   4647  CD1 PHE A 372     181.842 149.354 187.450  1.00  0.00           C
ATOM   4648  HD1 PHE A 372     181.417 150.198 187.124  1.00  0.00            
ATOM   4649  CE1 PHE A 372     182.544 148.550 186.550  1.00  0.00           C
ATOM   4650  HE1 PHE A 372     182.608 148.810 185.587  1.00  0.00            
ATOM   4651  CZ  PHE A 372     183.157 147.377 187.006  1.00  0.00           C
ATOM   4652  HZ  PHE A 372     183.652 146.790 186.365  1.00  0.00            
ATOM   4653  CD2 PHE A 372     182.367 147.843 189.249  1.00  0.00           C
ATOM   4654  HD2 PHE A 372     182.320 147.596 190.217  1.00  0.00            
ATOM   4655  CE2 PHE A 372     183.077 147.026 188.360  1.00  0.00           C
ATOM   4656  HE2 PHE A 372     183.525 146.195 188.690  1.00  0.00            
ATOM   4657  C   PHE A 372     178.813 149.796 188.287  1.00  0.00           C
ATOM   4658  O   PHE A 372     178.463 150.876 187.819  1.00  0.00           O
ATOM   4659  N   ILE A 373     178.667 148.639 187.603  1.00  0.00           N
ATOM   4660  HN  ILE A 373     178.947 147.797 188.064  1.00  0.00            
ATOM   4661  CA  ILE A 373     178.139 148.514 186.256  1.00  0.00           C
ATOM   4662  HA  ILE A 373     178.783 149.044 185.705  1.00  0.00            
ATOM   4663  CB  ILE A 373     178.095 147.050 185.807  1.00  0.00           C
ATOM   4664  HB  ILE A 373     177.421 146.599 186.393  1.00  0.00            
ATOM   4665  CG2 ILE A 373     177.677 146.982 184.322  1.00  0.00           C
ATOM   4666 1HG2 ILE A 373     177.648 146.027 184.027  1.00  0.00            
ATOM   4667 2HG2 ILE A 373     176.772 147.393 184.211  1.00  0.00            
ATOM   4668 3HG2 ILE A 373     178.340 147.482 183.766  1.00  0.00            
ATOM   4669  CG1 ILE A 373     179.435 146.300 186.003  1.00  0.00           C
ATOM   4670 1HG1 ILE A 373     180.062 146.556 185.267  1.00  0.00            
ATOM   4671 2HG1 ILE A 373     179.829 146.564 186.883  1.00  0.00            
ATOM   4672  CD  ILE A 373     179.254 144.775 185.984  1.00  0.00           C
ATOM   4673  HD1 ILE A 373     180.141 144.332 186.114  1.00  0.00            
ATOM   4674  HD2 ILE A 373     178.635 144.504 186.721  1.00  0.00            
ATOM   4675  HD3 ILE A 373     178.868 144.496 185.105  1.00  0.00            
ATOM   4676  C   ILE A 373     176.732 149.094 186.148  1.00  0.00           C
ATOM   4677  O   ILE A 373     176.435 149.858 185.235  1.00  0.00           O
ATOM   4678  N   TYR A 374     175.845 148.811 187.132  1.00  0.00           N
ATOM   4679  HN  TYR A 374     176.138 148.190 187.859  1.00  0.00            
ATOM   4680  CA  TYR A 374     174.489 149.352 187.202  1.00  0.00           C
ATOM   4681  HA  TYR A 374     174.030 149.057 186.364  1.00  0.00            
ATOM   4682  CB  TYR A 374     173.814 148.803 188.508  1.00  0.00           C
ATOM   4683  HB1 TYR A 374     173.767 147.806 188.443  1.00  0.00            
ATOM   4684  HB2 TYR A 374     174.384 149.060 189.288  1.00  0.00            
ATOM   4685  CG  TYR A 374     172.408 149.287 188.816  1.00  0.00           C
ATOM   4686  CD1 TYR A 374     172.189 150.618 189.228  1.00  0.00           C
ATOM   4687  HD1 TYR A 374     172.958 151.257 189.248  1.00  0.00            
ATOM   4688  CE1 TYR A 374     170.922 151.062 189.608  1.00  0.00           C
ATOM   4689  HE1 TYR A 374     170.782 152.015 189.876  1.00  0.00            
ATOM   4690  CZ  TYR A 374     169.856 150.170 189.612  1.00  0.00           C
ATOM   4691  OH  TYR A 374     168.597 150.621 190.016  1.00  0.00           O
ATOM   4692  HH  TYR A 374     167.941 149.868 189.964  1.00  0.00            
ATOM   4693  CD2 TYR A 374     171.316 148.395 188.845  1.00  0.00           C
ATOM   4694  HD2 TYR A 374     171.448 147.440 188.580  1.00  0.00            
ATOM   4695  CE2 TYR A 374     170.044 148.838 189.244  1.00  0.00           C
ATOM   4696  HE2 TYR A 374     169.275 148.199 189.264  1.00  0.00            
ATOM   4697  C   TYR A 374     174.486 150.878 187.205  1.00  0.00           C
ATOM   4698  O   TYR A 374     173.750 151.523 186.460  1.00  0.00           O
ATOM   4699  N   PHE A 375     175.331 151.494 188.053  1.00  0.00           N
ATOM   4700  HN  PHE A 375     175.926 150.928 188.624  1.00  0.00            
ATOM   4701  CA  PHE A 375     175.423 152.935 188.180  1.00  0.00           C
ATOM   4702  HA  PHE A 375     174.464 153.210 188.254  1.00  0.00            
ATOM   4703  CB  PHE A 375     176.219 153.336 189.447  1.00  0.00           C
ATOM   4704  HB1 PHE A 375     177.075 152.821 189.488  1.00  0.00            
ATOM   4705  HB2 PHE A 375     176.420 154.315 189.426  1.00  0.00            
ATOM   4706  CG  PHE A 375     175.411 153.033 190.683  1.00  0.00           C
ATOM   4707  CD1 PHE A 375     175.517 151.790 191.326  1.00  0.00           C
ATOM   4708  HD1 PHE A 375     176.161 151.109 190.977  1.00  0.00            
ATOM   4709  CE1 PHE A 375     174.737 151.487 192.448  1.00  0.00           C
ATOM   4710  HE1 PHE A 375     174.816 150.593 192.889  1.00  0.00            
ATOM   4711  CZ  PHE A 375     173.846 152.442 192.950  1.00  0.00           C
ATOM   4712  HZ  PHE A 375     173.278 152.227 193.744  1.00  0.00            
ATOM   4713  CD2 PHE A 375     174.529 153.991 191.211  1.00  0.00           C
ATOM   4714  HD2 PHE A 375     174.456 154.889 190.778  1.00  0.00            
ATOM   4715  CE2 PHE A 375     173.750 153.699 192.340  1.00  0.00           C
ATOM   4716  HE2 PHE A 375     173.126 154.388 192.709  1.00  0.00            
ATOM   4717  C   PHE A 375     175.996 153.609 186.942  1.00  0.00           C
ATOM   4718  O   PHE A 375     175.490 154.637 186.501  1.00  0.00           O
ATOM   4719  N   ILE A 376     177.041 153.029 186.313  1.00  0.00           N
ATOM   4720  HN  ILE A 376     177.465 152.224 186.728  1.00  0.00            
ATOM   4721  CA  ILE A 376     177.576 153.532 185.050  1.00  0.00           C
ATOM   4722  HA  ILE A 376     177.782 154.488 185.258  1.00  0.00            
ATOM   4723  CB  ILE A 376     178.850 152.797 184.632  1.00  0.00           C
ATOM   4724  HB  ILE A 376     178.631 151.822 184.584  1.00  0.00            
ATOM   4725  CG2 ILE A 376     179.322 153.280 183.240  1.00  0.00           C
ATOM   4726 1HG2 ILE A 376     180.155 152.790 182.982  1.00  0.00            
ATOM   4727 2HG2 ILE A 376     178.607 153.100 182.565  1.00  0.00            
ATOM   4728 3HG2 ILE A 376     179.509 154.262 183.274  1.00  0.00            
ATOM   4729  CG1 ILE A 376     179.972 153.005 185.676  1.00  0.00           C
ATOM   4730 1HG1 ILE A 376     180.215 153.975 185.699  1.00  0.00            
ATOM   4731 2HG1 ILE A 376     179.633 152.725 186.574  1.00  0.00            
ATOM   4732  CD  ILE A 376     181.236 152.197 185.363  1.00  0.00           C
ATOM   4733  HD1 ILE A 376     181.925 152.369 186.067  1.00  0.00            
ATOM   4734  HD2 ILE A 376     181.013 151.222 185.346  1.00  0.00            
ATOM   4735  HD3 ILE A 376     181.595 152.472 184.471  1.00  0.00            
ATOM   4736  C   ILE A 376     176.555 153.458 183.920  1.00  0.00           C
ATOM   4737  O   ILE A 376     176.353 154.435 183.198  1.00  0.00           O
ATOM   4738  N   LEU A 377     175.837 152.321 183.774  1.00  0.00           N
ATOM   4739  HN  LEU A 377     176.045 151.548 184.373  1.00  0.00            
ATOM   4740  CA  LEU A 377     174.776 152.166 182.788  1.00  0.00           C
ATOM   4741  HA  LEU A 377     175.249 152.353 181.927  1.00  0.00            
ATOM   4742  CB  LEU A 377     174.166 150.741 182.829  1.00  0.00           C
ATOM   4743  HB1 LEU A 377     173.890 150.551 183.771  1.00  0.00            
ATOM   4744  HB2 LEU A 377     173.360 150.734 182.237  1.00  0.00            
ATOM   4745  CG  LEU A 377     175.094 149.595 182.372  1.00  0.00           C
ATOM   4746  HG  LEU A 377     175.953 149.681 182.878  1.00  0.00            
ATOM   4747  CD1 LEU A 377     174.435 148.243 182.684  1.00  0.00           C
ATOM   4748 1HD1 LEU A 377     175.038 147.502 182.387  1.00  0.00            
ATOM   4749 2HD1 LEU A 377     174.276 148.169 183.668  1.00  0.00            
ATOM   4750 3HD1 LEU A 377     173.563 148.178 182.199  1.00  0.00            
ATOM   4751  CD2 LEU A 377     175.465 149.679 180.887  1.00  0.00           C
ATOM   4752 1HD2 LEU A 377     176.064 148.915 180.649  1.00  0.00            
ATOM   4753 2HD2 LEU A 377     174.634 149.635 180.333  1.00  0.00            
ATOM   4754 3HD2 LEU A 377     175.939 150.542 180.710  1.00  0.00            
ATOM   4755  C   LEU A 377     173.646 153.167 182.998  1.00  0.00           C
ATOM   4756  O   LEU A 377     173.186 153.821 182.065  1.00  0.00           O
ATOM   4757  N   LEU A 378     173.213 153.365 184.257  1.00  0.00           N
ATOM   4758  HN  LEU A 378     173.583 152.783 184.981  1.00  0.00            
ATOM   4759  CA  LEU A 378     172.240 154.376 184.621  1.00  0.00           C
ATOM   4760  HA  LEU A 378     171.460 154.172 184.029  1.00  0.00            
ATOM   4761  CB  LEU A 378     171.906 154.244 186.124  1.00  0.00           C
ATOM   4762  HB1 LEU A 378     171.501 153.341 186.267  1.00  0.00            
ATOM   4763  HB2 LEU A 378     172.764 154.309 186.633  1.00  0.00            
ATOM   4764  CG  LEU A 378     170.935 155.289 186.712  1.00  0.00           C
ATOM   4765  HG  LEU A 378     171.382 156.181 186.645  1.00  0.00            
ATOM   4766  CD1 LEU A 378     169.617 155.399 185.933  1.00  0.00           C
ATOM   4767 1HD1 LEU A 378     169.033 156.089 186.361  1.00  0.00            
ATOM   4768 2HD1 LEU A 378     169.809 155.665 184.988  1.00  0.00            
ATOM   4769 3HD1 LEU A 378     169.150 154.515 185.942  1.00  0.00            
ATOM   4770  CD2 LEU A 378     170.640 154.943 188.175  1.00  0.00           C
ATOM   4771 1HD2 LEU A 378     170.011 155.620 188.557  1.00  0.00            
ATOM   4772 2HD2 LEU A 378     170.224 154.035 188.225  1.00  0.00            
ATOM   4773 3HD2 LEU A 378     171.493 154.948 188.697  1.00  0.00            
ATOM   4774  C   LEU A 378     172.682 155.802 184.303  1.00  0.00           C
ATOM   4775  O   LEU A 378     171.911 156.606 183.788  1.00  0.00           O
ATOM   4776  N   ILE A 379     173.945 156.174 184.565  1.00  0.00           N
ATOM   4777  HN  ILE A 379     174.553 155.523 185.020  1.00  0.00            
ATOM   4778  CA  ILE A 379     174.465 157.490 184.212  1.00  0.00           C
ATOM   4779  HA  ILE A 379     173.770 158.121 184.557  1.00  0.00            
ATOM   4780  CB  ILE A 379     175.800 157.735 184.909  1.00  0.00           C
ATOM   4781  HB  ILE A 379     176.380 156.932 184.769  1.00  0.00            
ATOM   4782  CG2 ILE A 379     176.570 158.936 184.310  1.00  0.00           C
ATOM   4783 1HG2 ILE A 379     177.434 159.055 184.799  1.00  0.00            
ATOM   4784 2HG2 ILE A 379     176.755 158.764 183.342  1.00  0.00            
ATOM   4785 3HG2 ILE A 379     176.018 159.765 184.402  1.00  0.00            
ATOM   4786  CG1 ILE A 379     175.515 157.956 186.410  1.00  0.00           C
ATOM   4787 1HG1 ILE A 379     175.182 158.891 186.535  1.00  0.00            
ATOM   4788 2HG1 ILE A 379     174.809 157.309 186.697  1.00  0.00            
ATOM   4789  CD  ILE A 379     176.730 157.762 187.315  1.00  0.00           C
ATOM   4790  HD1 ILE A 379     176.466 157.922 188.266  1.00  0.00            
ATOM   4791  HD2 ILE A 379     177.073 156.828 187.217  1.00  0.00            
ATOM   4792  HD3 ILE A 379     177.446 158.409 187.055  1.00  0.00            
ATOM   4793  C   ILE A 379     174.556 157.739 182.712  1.00  0.00           C
ATOM   4794  O   ILE A 379     174.124 158.780 182.212  1.00  0.00           O
ATOM   4795  N   ILE A 380     175.070 156.794 181.915  1.00  0.00           N
ATOM   4796  HN  ILE A 380     175.353 155.916 182.301  1.00  0.00            
ATOM   4797  CA  ILE A 380     175.218 157.041 180.484  1.00  0.00           C
ATOM   4798  HA  ILE A 380     175.524 157.992 180.448  1.00  0.00            
ATOM   4799  CB  ILE A 380     176.327 156.211 179.845  1.00  0.00           C
ATOM   4800  HB  ILE A 380     176.416 156.478 178.885  1.00  0.00            
ATOM   4801  CG2 ILE A 380     177.620 156.507 180.640  1.00  0.00           C
ATOM   4802 1HG2 ILE A 380     178.377 155.981 180.253  1.00  0.00            
ATOM   4803 2HG2 ILE A 380     177.830 157.483 180.584  1.00  0.00            
ATOM   4804 3HG2 ILE A 380     177.489 156.248 181.597  1.00  0.00            
ATOM   4805  CG1 ILE A 380     176.016 154.702 179.788  1.00  0.00           C
ATOM   4806 1HG1 ILE A 380     175.974 154.349 180.723  1.00  0.00            
ATOM   4807 2HG1 ILE A 380     175.130 154.575 179.343  1.00  0.00            
ATOM   4808  CD  ILE A 380     177.065 153.897 179.014  1.00  0.00           C
ATOM   4809  HD1 ILE A 380     176.809 152.930 179.012  1.00  0.00            
ATOM   4810  HD2 ILE A 380     177.113 154.231 178.073  1.00  0.00            
ATOM   4811  HD3 ILE A 380     177.958 154.005 179.452  1.00  0.00            
ATOM   4812  C   ILE A 380     173.890 156.976 179.735  1.00  0.00           C
ATOM   4813  O   ILE A 380     173.743 157.591 178.677  1.00  0.00           O
ATOM   4814  N   VAL A 381     172.864 156.301 180.290  1.00  0.00           N
ATOM   4815  HN  VAL A 381     173.036 155.816 181.147  1.00  0.00            
ATOM   4816  CA  VAL A 381     171.519 156.228 179.728  1.00  0.00           C
ATOM   4817  HA  VAL A 381     171.648 156.449 178.761  1.00  0.00            
ATOM   4818  CB  VAL A 381     170.956 154.822 179.910  1.00  0.00           C
ATOM   4819  HB  VAL A 381     170.975 154.616 180.888  1.00  0.00            
ATOM   4820  CG1 VAL A 381     169.491 154.702 179.447  1.00  0.00           C
ATOM   4821 1HG1 VAL A 381     169.173 153.764 179.588  1.00  0.00            
ATOM   4822 2HG1 VAL A 381     168.921 155.330 179.977  1.00  0.00            
ATOM   4823 3HG1 VAL A 381     169.428 154.933 178.476  1.00  0.00            
ATOM   4824  CG2 VAL A 381     171.830 153.841 179.107  1.00  0.00           C
ATOM   4825 1HG2 VAL A 381     171.475 152.913 179.215  1.00  0.00            
ATOM   4826 2HG2 VAL A 381     171.813 154.094 178.140  1.00  0.00            
ATOM   4827 3HG2 VAL A 381     172.771 153.879 179.445  1.00  0.00            
ATOM   4828  C   VAL A 381     170.558 157.256 180.320  1.00  0.00           C
ATOM   4829  O   VAL A 381     169.903 158.022 179.616  1.00  0.00           O
ATOM   4830  N   GLY A 382     170.417 157.316 181.653  1.00  0.00           N
ATOM   4831  HN  GLY A 382     170.979 156.719 182.226  1.00  0.00            
ATOM   4832  CA  GLY A 382     169.473 158.221 182.293  1.00  0.00           C
ATOM   4833  HA1 GLY A 382     168.649 158.246 181.727  1.00  0.00            
ATOM   4834  HA2 GLY A 382     169.250 157.839 183.190  1.00  0.00            
ATOM   4835  C   GLY A 382     169.979 159.620 182.474  1.00  0.00           C
ATOM   4836  O   GLY A 382     169.254 160.576 182.241  1.00  0.00           O
ATOM   4837  N   SER A 383     171.236 159.800 182.910  1.00  0.00           N
ATOM   4838  HN  SER A 383     171.826 159.007 183.060  1.00  0.00            
ATOM   4839  CA  SER A 383     171.750 161.144 183.168  1.00  0.00           C
ATOM   4840  HA  SER A 383     170.957 161.616 183.553  1.00  0.00            
ATOM   4841  CB  SER A 383     172.949 161.118 184.153  1.00  0.00           C
ATOM   4842  HB1 SER A 383     172.647 160.841 185.065  1.00  0.00            
ATOM   4843  HB2 SER A 383     173.654 160.487 183.830  1.00  0.00            
ATOM   4844  OG  SER A 383     173.572 162.390 184.296  1.00  0.00           O
ATOM   4845  HG1 SER A 383     174.335 162.317 184.939  1.00  0.00            
ATOM   4846  C   SER A 383     172.176 161.853 181.902  1.00  0.00           C
ATOM   4847  O   SER A 383     171.750 162.971 181.629  1.00  0.00           O
ATOM   4848  N   PHE A 384     173.009 161.231 181.058  1.00  0.00           N
ATOM   4849  HN  PHE A 384     173.288 160.286 181.231  1.00  0.00            
ATOM   4850  CA  PHE A 384     173.505 161.935 179.891  1.00  0.00           C
ATOM   4851  HA  PHE A 384     173.526 162.904 180.137  1.00  0.00            
ATOM   4852  CB  PHE A 384     174.916 161.382 179.556  1.00  0.00           C
ATOM   4853  HB1 PHE A 384     175.526 161.538 180.333  1.00  0.00            
ATOM   4854  HB2 PHE A 384     174.853 160.401 179.374  1.00  0.00            
ATOM   4855  CG  PHE A 384     175.529 162.033 178.353  1.00  0.00           C
ATOM   4856  CD1 PHE A 384     175.777 163.414 178.334  1.00  0.00           C
ATOM   4857  HD1 PHE A 384     175.573 163.967 179.142  1.00  0.00            
ATOM   4858  CE1 PHE A 384     176.308 164.021 177.191  1.00  0.00           C
ATOM   4859  HE1 PHE A 384     176.468 165.008 177.176  1.00  0.00            
ATOM   4860  CZ  PHE A 384     176.615 163.244 176.068  1.00  0.00           C
ATOM   4861  HZ  PHE A 384     177.001 163.677 175.253  1.00  0.00            
ATOM   4862  CD2 PHE A 384     175.840 161.262 177.223  1.00  0.00           C
ATOM   4863  HD2 PHE A 384     175.672 160.276 177.233  1.00  0.00            
ATOM   4864  CE2 PHE A 384     176.384 161.862 176.082  1.00  0.00           C
ATOM   4865  HE2 PHE A 384     176.607 161.307 175.280  1.00  0.00            
ATOM   4866  C   PHE A 384     172.560 161.810 178.708  1.00  0.00           C
ATOM   4867  O   PHE A 384     172.072 162.804 178.167  1.00  0.00           O
ATOM   4868  N   PHE A 385     172.244 160.573 178.288  1.00  0.00           N
ATOM   4869  HN  PHE A 385     172.554 159.791 178.828  1.00  0.00            
ATOM   4870  CA  PHE A 385     171.474 160.324 177.086  1.00  0.00           C
ATOM   4871  HA  PHE A 385     171.953 160.831 176.369  1.00  0.00            
ATOM   4872  CB  PHE A 385     171.465 158.795 176.806  1.00  0.00           C
ATOM   4873  HB1 PHE A 385     172.398 158.488 176.616  1.00  0.00            
ATOM   4874  HB2 PHE A 385     171.113 158.314 177.609  1.00  0.00            
ATOM   4875  CG  PHE A 385     170.620 158.401 175.643  1.00  0.00           C
ATOM   4876  CD1 PHE A 385     171.000 158.788 174.356  1.00  0.00           C
ATOM   4877  HD1 PHE A 385     171.867 159.265 174.210  1.00  0.00            
ATOM   4878  CE1 PHE A 385     170.165 158.506 173.276  1.00  0.00           C
ATOM   4879  HE1 PHE A 385     170.433 158.795 172.357  1.00  0.00            
ATOM   4880  CZ  PHE A 385     168.960 157.826 173.461  1.00  0.00           C
ATOM   4881  HZ  PHE A 385     168.362 157.643 172.681  1.00  0.00            
ATOM   4882  CD2 PHE A 385     169.423 157.689 175.832  1.00  0.00           C
ATOM   4883  HD2 PHE A 385     169.163 157.387 176.749  1.00  0.00            
ATOM   4884  CE2 PHE A 385     168.592 157.401 174.742  1.00  0.00           C
ATOM   4885  HE2 PHE A 385     167.741 156.895 174.879  1.00  0.00            
ATOM   4886  C   PHE A 385     170.070 160.923 177.126  1.00  0.00           C
ATOM   4887  O   PHE A 385     169.644 161.543 176.159  1.00  0.00           O
ATOM   4888  N   MET A 386     169.333 160.775 178.239  1.00  0.00           N
ATOM   4889  HN  MET A 386     169.755 160.321 179.024  1.00  0.00            
ATOM   4890  CA  MET A 386     167.961 161.233 178.375  1.00  0.00           C
ATOM   4891  HA  MET A 386     167.590 161.156 177.449  1.00  0.00            
ATOM   4892  CB  MET A 386     167.287 160.329 179.420  1.00  0.00           C
ATOM   4893  HB1 MET A 386     167.343 159.387 179.089  1.00  0.00            
ATOM   4894  HB2 MET A 386     167.801 160.414 180.273  1.00  0.00            
ATOM   4895  CG  MET A 386     165.815 160.625 179.733  1.00  0.00           C
ATOM   4896  HG1 MET A 386     165.803 161.547 180.120  1.00  0.00            
ATOM   4897  HG2 MET A 386     165.348 160.628 178.849  1.00  0.00            
ATOM   4898  SD  MET A 386     165.135 159.391 180.869  1.00  0.00           S
ATOM   4899  CE  MET A 386     165.773 160.073 182.417  1.00  0.00           C
ATOM   4900  HE1 MET A 386     165.483 159.496 183.180  1.00  0.00            
ATOM   4901  HE2 MET A 386     166.772 160.102 182.382  1.00  0.00            
ATOM   4902  HE3 MET A 386     165.417 160.999 182.545  1.00  0.00            
ATOM   4903  C   MET A 386     167.777 162.702 178.750  1.00  0.00           C
ATOM   4904  O   MET A 386     166.987 163.416 178.131  1.00  0.00           O
ATOM   4905  N   ILE A 387     168.510 163.229 179.754  1.00  0.00           N
ATOM   4906  HN  ILE A 387     169.146 162.629 180.240  1.00  0.00            
ATOM   4907  CA  ILE A 387     168.425 164.632 180.171  1.00  0.00           C
ATOM   4908  HA  ILE A 387     167.452 164.778 180.350  1.00  0.00            
ATOM   4909  CB  ILE A 387     169.201 164.901 181.455  1.00  0.00           C
ATOM   4910  HB  ILE A 387     170.156 164.715 181.222  1.00  0.00            
ATOM   4911  CG2 ILE A 387     169.102 166.372 181.911  1.00  0.00           C
ATOM   4912 1HG2 ILE A 387     169.626 166.496 182.754  1.00  0.00            
ATOM   4913 2HG2 ILE A 387     169.472 166.968 181.198  1.00  0.00            
ATOM   4914 3HG2 ILE A 387     168.144 166.606 182.077  1.00  0.00            
ATOM   4915  CG1 ILE A 387     168.772 163.953 182.601  1.00  0.00           C
ATOM   4916 1HG1 ILE A 387     168.888 163.011 182.285  1.00  0.00            
ATOM   4917 2HG1 ILE A 387     169.374 164.118 183.382  1.00  0.00            
ATOM   4918  CD  ILE A 387     167.327 164.104 183.089  1.00  0.00           C
ATOM   4919  HD1 ILE A 387     167.154 163.450 183.825  1.00  0.00            
ATOM   4920  HD2 ILE A 387     167.185 165.034 183.429  1.00  0.00            
ATOM   4921  HD3 ILE A 387     166.699 163.927 182.331  1.00  0.00            
ATOM   4922  C   ILE A 387     168.876 165.569 179.063  1.00  0.00           C
ATOM   4923  O   ILE A 387     168.295 166.627 178.828  1.00  0.00           O
ATOM   4924  N   ASN A 388     169.885 165.172 178.267  1.00  0.00           N
ATOM   4925  HN  ASN A 388     170.380 164.328 178.473  1.00  0.00            
ATOM   4926  CA  ASN A 388     170.257 165.963 177.114  1.00  0.00           C
ATOM   4927  HA  ASN A 388     169.984 166.887 177.383  1.00  0.00            
ATOM   4928  CB  ASN A 388     171.780 165.890 176.850  1.00  0.00           C
ATOM   4929  HB1 ASN A 388     172.058 164.934 176.760  1.00  0.00            
ATOM   4930  HB2 ASN A 388     171.997 166.381 176.007  1.00  0.00            
ATOM   4931  CG  ASN A 388     172.552 166.522 178.002  1.00  0.00           C
ATOM   4932  OD1 ASN A 388     173.364 165.899 178.683  1.00  0.00           O
ATOM   4933  ND2 ASN A 388     172.323 167.838 178.226  1.00  0.00           N
ATOM   4934 1HD2 ASN A 388     171.677 168.338 177.649  1.00  0.00            
ATOM   4935 2HD2 ASN A 388     172.800 168.309 178.968  1.00  0.00            
ATOM   4936  C   ASN A 388     169.476 165.576 175.861  1.00  0.00           C
ATOM   4937  O   ASN A 388     169.732 166.124 174.793  1.00  0.00           O
ATOM   4938  N   LEU A 389     168.446 164.706 175.950  1.00  0.00           N
ATOM   4939  HN  LEU A 389     168.310 164.219 176.813  1.00  0.00            
ATOM   4940  CA  LEU A 389     167.522 164.440 174.854  1.00  0.00           C
ATOM   4941  HA  LEU A 389     168.070 164.610 174.035  1.00  0.00            
ATOM   4942  CB  LEU A 389     166.975 162.998 174.926  1.00  0.00           C
ATOM   4943  HB1 LEU A 389     167.717 162.411 175.251  1.00  0.00            
ATOM   4944  HB2 LEU A 389     166.229 162.993 175.592  1.00  0.00            
ATOM   4945  CG  LEU A 389     166.434 162.375 173.627  1.00  0.00           C
ATOM   4946  HG  LEU A 389     165.688 162.947 173.288  1.00  0.00            
ATOM   4947  CD1 LEU A 389     167.496 162.313 172.521  1.00  0.00           C
ATOM   4948 1HD1 LEU A 389     167.099 161.902 171.700  1.00  0.00            
ATOM   4949 2HD1 LEU A 389     167.813 163.238 172.311  1.00  0.00            
ATOM   4950 3HD1 LEU A 389     168.268 161.758 172.831  1.00  0.00            
ATOM   4951  CD2 LEU A 389     165.955 160.952 173.945  1.00  0.00           C
ATOM   4952 1HD2 LEU A 389     165.598 160.527 173.113  1.00  0.00            
ATOM   4953 2HD2 LEU A 389     166.722 160.412 174.293  1.00  0.00            
ATOM   4954 3HD2 LEU A 389     165.233 160.990 174.636  1.00  0.00            
ATOM   4955  C   LEU A 389     166.330 165.363 174.905  1.00  0.00           C
ATOM   4956  O   LEU A 389     165.794 165.781 173.879  1.00  0.00           O
ATOM   4957  N   CYS A 390     165.909 165.784 176.118  1.00  0.00           N
ATOM   4958  HN  CYS A 390     166.342 165.421 176.943  1.00  0.00            
ATOM   4959  CA  CYS A 390     164.835 166.758 176.242  1.00  0.00           C
ATOM   4960  HA  CYS A 390     164.189 166.441 175.548  1.00  0.00            
ATOM   4961  CB  CYS A 390     164.082 166.732 177.601  1.00  0.00           C
ATOM   4962  HB1 CYS A 390     163.359 167.415 177.495  1.00  0.00            
ATOM   4963  HB2 CYS A 390     163.675 165.819 177.640  1.00  0.00            
ATOM   4964  SG  CYS A 390     165.103 167.067 179.065  1.00  0.00           S
ATOM   4965  HG1 CYS A 390     164.532 167.028 179.885  1.00  0.00            
ATOM   4966  C   CYS A 390     165.309 168.148 175.861  1.00  0.00           C
ATOM   4967  O   CYS A 390     164.489 168.996 175.524  1.00  0.00           O
ATOM   4968  N   LEU A 391     166.630 168.402 175.798  1.00  0.00           N
ATOM   4969  HN  LEU A 391     167.251 167.777 176.272  1.00  0.00            
ATOM   4970  CA  LEU A 391     167.212 169.531 175.082  1.00  0.00           C
ATOM   4971  HA  LEU A 391     166.637 170.294 175.379  1.00  0.00            
ATOM   4972  CB  LEU A 391     168.698 169.701 175.483  1.00  0.00           C
ATOM   4973  HB1 LEU A 391     168.735 169.822 176.475  1.00  0.00            
ATOM   4974  HB2 LEU A 391     169.180 168.862 175.231  1.00  0.00            
ATOM   4975  CG  LEU A 391     169.450 170.887 174.837  1.00  0.00           C
ATOM   4976  HG  LEU A 391     169.397 170.767 173.846  1.00  0.00            
ATOM   4977  CD1 LEU A 391     168.806 172.242 175.155  1.00  0.00           C
ATOM   4978 1HD1 LEU A 391     169.330 172.971 174.715  1.00  0.00            
ATOM   4979 2HD1 LEU A 391     167.866 172.253 174.813  1.00  0.00            
ATOM   4980 3HD1 LEU A 391     168.802 172.385 176.145  1.00  0.00            
ATOM   4981  CD2 LEU A 391     170.921 170.887 175.271  1.00  0.00           C
ATOM   4982 1HD2 LEU A 391     171.394 171.659 174.846  1.00  0.00            
ATOM   4983 2HD2 LEU A 391     170.975 170.970 176.266  1.00  0.00            
ATOM   4984 3HD2 LEU A 391     171.353 170.032 174.984  1.00  0.00            
ATOM   4985  C   LEU A 391     167.099 169.441 173.557  1.00  0.00           C
ATOM   4986  O   LEU A 391     166.856 170.419 172.856  1.00  0.00           O
ATOM   4987  N   VAL A 392     167.287 168.248 172.974  1.00  0.00           N
ATOM   4988  HN  VAL A 392     167.492 167.458 173.552  1.00  0.00            
ATOM   4989  CA  VAL A 392     167.205 168.058 171.534  1.00  0.00           C
ATOM   4990  HA  VAL A 392     167.738 168.805 171.137  1.00  0.00            
ATOM   4991  CB  VAL A 392     167.813 166.711 171.168  1.00  0.00           C
ATOM   4992  HB  VAL A 392     167.294 166.006 171.651  1.00  0.00            
ATOM   4993  CG1 VAL A 392     167.728 166.448 169.663  1.00  0.00           C
ATOM   4994 1HG1 VAL A 392     168.135 165.558 169.457  1.00  0.00            
ATOM   4995 2HG1 VAL A 392     166.770 166.451 169.378  1.00  0.00            
ATOM   4996 3HG1 VAL A 392     168.224 167.163 169.171  1.00  0.00            
ATOM   4997  CG2 VAL A 392     169.297 166.701 171.571  1.00  0.00           C
ATOM   4998 1HG2 VAL A 392     169.701 165.818 171.333  1.00  0.00            
ATOM   4999 2HG2 VAL A 392     169.779 167.430 171.086  1.00  0.00            
ATOM   5000 3HG2 VAL A 392     169.376 166.848 172.557  1.00  0.00            
ATOM   5001  C   VAL A 392     165.780 168.185 171.007  1.00  0.00           C
ATOM   5002  O   VAL A 392     165.505 168.925 170.062  1.00  0.00           O
ATOM   5003  N   VAL A 393     164.811 167.515 171.661  1.00  0.00           N
ATOM   5004  HN  VAL A 393     165.081 166.956 172.445  1.00  0.00            
ATOM   5005  CA  VAL A 393     163.396 167.546 171.307  1.00  0.00           C
ATOM   5006  HA  VAL A 393     163.391 167.310 170.335  1.00  0.00            
ATOM   5007  CB  VAL A 393     162.603 166.509 172.095  1.00  0.00           C
ATOM   5008  HB  VAL A 393     162.634 166.777 173.058  1.00  0.00            
ATOM   5009  CG1 VAL A 393     161.135 166.453 171.629  1.00  0.00           C
ATOM   5010 1HG1 VAL A 393     160.642 165.766 172.163  1.00  0.00            
ATOM   5011 2HG1 VAL A 393     160.709 167.348 171.762  1.00  0.00            
ATOM   5012 3HG1 VAL A 393     161.102 166.209 170.660  1.00  0.00            
ATOM   5013  CG2 VAL A 393     163.231 165.121 171.888  1.00  0.00           C
ATOM   5014 1HG2 VAL A 393     162.712 164.440 172.404  1.00  0.00            
ATOM   5015 2HG2 VAL A 393     163.212 164.888 170.916  1.00  0.00            
ATOM   5016 3HG2 VAL A 393     164.178 165.132 172.209  1.00  0.00            
ATOM   5017  C   VAL A 393     162.781 168.930 171.465  1.00  0.00           C
ATOM   5018  O   VAL A 393     161.969 169.382 170.658  1.00  0.00           O
ATOM   5019  N   ILE A 394     163.182 169.675 172.507  1.00  0.00           N
ATOM   5020  HN  ILE A 394     163.862 169.298 173.136  1.00  0.00            
ATOM   5021  CA  ILE A 394     162.663 171.008 172.754  1.00  0.00           C
ATOM   5022  HA  ILE A 394     161.680 170.972 172.576  1.00  0.00            
ATOM   5023  CB  ILE A 394     162.908 171.344 174.217  1.00  0.00           C
ATOM   5024  HB  ILE A 394     162.819 170.463 174.683  1.00  0.00            
ATOM   5025  CG2 ILE A 394     164.318 171.878 174.486  1.00  0.00           C
ATOM   5026 1HG2 ILE A 394     164.418 172.080 175.460  1.00  0.00            
ATOM   5027 2HG2 ILE A 394     164.992 171.190 174.217  1.00  0.00            
ATOM   5028 3HG2 ILE A 394     164.465 172.713 173.956  1.00  0.00            
ATOM   5029  CG1 ILE A 394     161.857 172.275 174.814  1.00  0.00           C
ATOM   5030 1HG1 ILE A 394     162.019 173.205 174.484  1.00  0.00            
ATOM   5031 2HG1 ILE A 394     160.949 171.972 174.524  1.00  0.00            
ATOM   5032  CD  ILE A 394     161.925 172.265 176.342  1.00  0.00           C
ATOM   5033  HD1 ILE A 394     161.229 172.881 176.711  1.00  0.00            
ATOM   5034  HD2 ILE A 394     161.760 171.337 176.677  1.00  0.00            
ATOM   5035  HD3 ILE A 394     162.830 172.570 176.637  1.00  0.00            
ATOM   5036  C   ILE A 394     163.185 172.052 171.771  1.00  0.00           C
ATOM   5037  O   ILE A 394     162.530 173.054 171.492  1.00  0.00           O
ATOM   5038  N   ALA A 395     164.359 171.809 171.151  1.00  0.00           N
ATOM   5039  HN  ALA A 395     164.840 170.956 171.352  1.00  0.00            
ATOM   5040  CA  ALA A 395     164.949 172.733 170.207  1.00  0.00           C
ATOM   5041  HA  ALA A 395     164.531 173.619 170.408  1.00  0.00            
ATOM   5042  CB  ALA A 395     166.470 172.693 170.429  1.00  0.00           C
ATOM   5043  HB1 ALA A 395     166.916 173.322 169.792  1.00  0.00            
ATOM   5044  HB2 ALA A 395     166.677 172.967 171.368  1.00  0.00            
ATOM   5045  HB3 ALA A 395     166.806 171.764 170.271  1.00  0.00            
ATOM   5046  C   ALA A 395     164.623 172.414 168.750  1.00  0.00           C
ATOM   5047  O   ALA A 395     164.474 173.311 167.918  1.00  0.00           O
ATOM   5048  N   THR A 396     164.449 171.117 168.412  1.00  0.00           N
ATOM   5049  HN  THR A 396     164.545 170.432 169.134  1.00  0.00            
ATOM   5050  CA  THR A 396     164.128 170.642 167.057  1.00  0.00           C
ATOM   5051  HA  THR A 396     164.764 171.152 166.478  1.00  0.00            
ATOM   5052  CB  THR A 396     164.363 169.138 166.924  1.00  0.00           C
ATOM   5053  HB  THR A 396     165.271 168.931 167.290  1.00  0.00            
ATOM   5054  OG1 THR A 396     164.429 168.712 165.570  1.00  0.00           O
ATOM   5055  HG1 THR A 396     164.583 167.724 165.538  1.00  0.00            
ATOM   5056  CG2 THR A 396     163.249 168.352 167.628  1.00  0.00           C
ATOM   5057 1HG2 THR A 396     163.420 167.372 167.530  1.00  0.00            
ATOM   5058 2HG2 THR A 396     163.233 168.593 168.599  1.00  0.00            
ATOM   5059 3HG2 THR A 396     162.368 168.580 167.214  1.00  0.00            
ATOM   5060  C   THR A 396     162.722 170.990 166.609  1.00  0.00           C
ATOM   5061  O   THR A 396     162.405 171.105 165.426  1.00  0.00           O
[truncated: 1,078,994 more chars]
