# Supplementary material for: µ-Theraphotoxin Pn3a inhibition of CaV3.3 channels reveals a novel isoform-selective drug binding site
Source: eLife. 2022 Jul 20;11:e74040. doi: 10.7554/eLife.74040 (PMC9342953; doi:10.7554/eLife.74040)
Supplement: Figure 6—source data 1. [file elife-74040-fig6-data1.zip › Figure 6-Source Data 2.pdb]

TITLE     Grunge ROck MAChoS
REMARK    THIS IS A SIMULATION BOX
CRYST1  102.834  108.826  105.417  90.00  90.00  90.00 P 1           1
MODEL        1
ATOM      1  N   ASN A  99     141.105 199.773 180.703  1.00  0.00           N
ATOM      2  H1  ASN A  99     140.134 199.829 180.469  1.00  0.00            
ATOM      3  H2  ASN A  99     141.591 199.269 179.989  1.00  0.00            
ATOM      4  H3  ASN A  99     141.210 199.299 181.577  1.00  0.00            
ATOM      5  CA  ASN A  99     141.679 201.170 180.814  1.00  0.00           C
ATOM      6  HA  ASN A  99     141.542 201.597 179.920  1.00  0.00            
ATOM      7  CB  ASN A  99     140.992 202.000 181.955  1.00  0.00           C
ATOM      8  HB1 ASN A  99     141.211 201.592 182.841  1.00  0.00            
ATOM      9  HB2 ASN A  99     141.328 202.942 181.929  1.00  0.00            
ATOM     10  CG  ASN A  99     139.472 202.029 181.804  1.00  0.00           C
ATOM     11  OD1 ASN A  99     138.948 201.326 180.941  1.00  0.00           O
ATOM     12  ND2 ASN A  99     138.765 202.787 182.665  1.00  0.00           N
ATOM     13 1HD2 ASN A  99     139.237 203.309 183.376  1.00  0.00            
ATOM     14 2HD2 ASN A  99     137.768 202.828 182.593  1.00  0.00            
ATOM     15  C   ASN A  99     143.152 201.076 181.169  1.00  0.00           C
ATOM     16  O   ASN A  99     143.440 200.168 181.945  1.00  0.00           O
ATOM     17  N   PRO A 100     144.097 201.908 180.729  1.00  0.00           N
ATOM     18  CD  PRO A 100     143.915 202.875 179.638  1.00  0.00           C
ATOM     19  HD1 PRO A 100     143.501 203.714 179.990  1.00  0.00            
ATOM     20  HD2 PRO A 100     143.327 202.485 178.930  1.00  0.00            
ATOM     21  CA  PRO A 100     145.512 201.775 181.104  1.00  0.00           C
ATOM     22  HA  PRO A 100     145.828 200.861 180.850  1.00  0.00            
ATOM     23  CB  PRO A 100     146.199 202.930 180.357  1.00  0.00           C
ATOM     24  HB1 PRO A 100     146.214 203.759 180.916  1.00  0.00            
ATOM     25  HB2 PRO A 100     147.134 202.684 180.101  1.00  0.00            
ATOM     26  CG  PRO A 100     145.328 203.128 179.113  1.00  0.00           C
ATOM     27  HG1 PRO A 100     145.417 204.058 178.756  1.00  0.00            
ATOM     28  HG2 PRO A 100     145.568 202.472 178.398  1.00  0.00            
ATOM     29  C   PRO A 100     145.774 201.835 182.600  1.00  0.00           C
ATOM     30  O   PRO A 100     146.609 201.109 183.119  1.00  0.00           O
ATOM     31  N   TRP A 101     145.052 202.689 183.344  1.00  0.00           N
ATOM     32  HN  TRP A 101     144.342 203.238 182.903  1.00  0.00            
ATOM     33  CA  TRP A 101     145.273 202.837 184.771  1.00  0.00           C
ATOM     34  HA  TRP A 101     146.259 202.720 184.887  1.00  0.00            
ATOM     35  CB  TRP A 101     144.822 204.254 185.207  1.00  0.00           C
ATOM     36  HB1 TRP A 101     143.848 204.362 185.008  1.00  0.00            
ATOM     37  HB2 TRP A 101     144.975 204.357 186.190  1.00  0.00            
ATOM     38  CG  TRP A 101     145.591 205.357 184.478  1.00  0.00           C
ATOM     39  CD1 TRP A 101     146.915 205.367 184.119  1.00  0.00           C
ATOM     40  HD1 TRP A 101     147.569 204.640 184.329  1.00  0.00            
ATOM     41  NE1 TRP A 101     147.216 206.519 183.428  1.00  0.00           N
ATOM     42  HE1 TRP A 101     148.110 206.753 183.045  1.00  0.00            
ATOM     43  CE2 TRP A 101     146.083 207.293 183.352  1.00  0.00           C
ATOM     44  CD2 TRP A 101     145.037 206.599 183.999  1.00  0.00           C
ATOM     45  CE3 TRP A 101     143.757 207.148 184.083  1.00  0.00           C
ATOM     46  HE3 TRP A 101     143.014 206.657 184.537  1.00  0.00            
ATOM     47  CZ3 TRP A 101     143.546 208.413 183.510  1.00  0.00           C
ATOM     48  HZ3 TRP A 101     142.639 208.831 183.561  1.00  0.00            
ATOM     49  CZ2 TRP A 101     145.871 208.541 182.783  1.00  0.00           C
ATOM     50  HZ2 TRP A 101     146.614 209.029 182.325  1.00  0.00            
ATOM     51  CH2 TRP A 101     144.587 209.100 182.868  1.00  0.00           C
ATOM     52  HH2 TRP A 101     144.412 209.999 182.466  1.00  0.00            
ATOM     53  C   TRP A 101     144.647 201.722 185.609  1.00  0.00           C
ATOM     54  O   TRP A 101     145.004 201.525 186.765  1.00  0.00           O
ATOM     55  N   PHE A 102     143.745 200.906 185.018  1.00  0.00           N
ATOM     56  HN  PHE A 102     143.440 201.140 184.095  1.00  0.00            
ATOM     57  CA  PHE A 102     143.186 199.706 185.637  1.00  0.00           C
ATOM     58  HA  PHE A 102     142.846 200.002 186.530  1.00  0.00            
ATOM     59  CB  PHE A 102     142.050 199.148 184.730  1.00  0.00           C
ATOM     60  HB1 PHE A 102     141.410 199.885 184.512  1.00  0.00            
ATOM     61  HB2 PHE A 102     142.448 198.791 183.885  1.00  0.00            
ATOM     62  CG  PHE A 102     141.266 198.035 185.374  1.00  0.00           C
ATOM     63  CD1 PHE A 102     140.405 198.303 186.450  1.00  0.00           C
ATOM     64  HD1 PHE A 102     140.324 199.237 186.799  1.00  0.00            
ATOM     65  CE1 PHE A 102     139.658 197.275 187.040  1.00  0.00           C
ATOM     66  HE1 PHE A 102     139.049 197.476 187.807  1.00  0.00            
ATOM     67  CZ  PHE A 102     139.765 195.965 186.554  1.00  0.00           C
ATOM     68  HZ  PHE A 102     139.230 195.231 186.972  1.00  0.00            
ATOM     69  CD2 PHE A 102     141.369 196.716 184.896  1.00  0.00           C
ATOM     70  HD2 PHE A 102     141.980 196.512 184.131  1.00  0.00            
ATOM     71  CE2 PHE A 102     140.622 195.685 185.482  1.00  0.00           C
ATOM     72  HE2 PHE A 102     140.701 194.750 185.135  1.00  0.00            
ATOM     73  C   PHE A 102     144.254 198.637 185.875  1.00  0.00           C
ATOM     74  O   PHE A 102     144.298 197.980 186.915  1.00  0.00           O
ATOM     75  N   GLU A 103     145.172 198.485 184.897  1.00  0.00           N
ATOM     76  HN  GLU A 103     145.075 199.066 184.089  1.00  0.00            
ATOM     77  CA  GLU A 103     146.287 197.556 184.910  1.00  0.00           C
ATOM     78  HA  GLU A 103     145.912 196.638 185.041  1.00  0.00            
ATOM     79  CB  GLU A 103     147.013 197.735 183.556  1.00  0.00           C
ATOM     80  HB1 GLU A 103     146.332 197.628 182.832  1.00  0.00            
ATOM     81  HB2 GLU A 103     147.382 198.664 183.532  1.00  0.00            
ATOM     82  CG  GLU A 103     148.176 196.763 183.249  1.00  0.00           C
ATOM     83  HG1 GLU A 103     148.930 196.945 183.880  1.00  0.00            
ATOM     84  HG2 GLU A 103     147.858 195.823 183.372  1.00  0.00            
ATOM     85  CD  GLU A 103     148.685 196.928 181.812  1.00  0.00           C
ATOM     86  OE1 GLU A 103     148.069 197.711 181.042  1.00  0.00           O
ATOM     87  OE2 GLU A 103     149.693 196.253 181.478  1.00  0.00           O
ATOM     88  C   GLU A 103     147.227 197.797 186.085  1.00  0.00           C
ATOM     89  O   GLU A 103     147.582 196.883 186.831  1.00  0.00           O
ATOM     90  N   HIS A 104     147.558 199.081 186.339  1.00  0.00           N
ATOM     91  HN  HIS A 104     147.259 199.775 185.685  1.00  0.00            
ATOM     92  CA  HIS A 104     148.318 199.527 187.495  1.00  0.00           C
ATOM     93  HA  HIS A 104     149.130 198.947 187.437  1.00  0.00            
ATOM     94  CB  HIS A 104     148.652 201.030 187.392  1.00  0.00           C
ATOM     95  HB1 HIS A 104     147.814 201.558 187.256  1.00  0.00            
ATOM     96  HB2 HIS A 104     149.108 201.337 188.227  1.00  0.00            
ATOM     97  ND1 HIS A 104     150.858 200.811 186.328  1.00  0.00           N
ATOM     98  CG  HIS A 104     149.563 201.273 186.234  1.00  0.00           C
ATOM     99  CE1 HIS A 104     151.373 200.984 185.129  1.00  0.00           C
ATOM    100  HE1 HIS A 104     152.311 200.741 184.881  1.00  0.00            
ATOM    101  NE2 HIS A 104     150.478 201.532 184.271  1.00  0.00           N
ATOM    102  HE2 HIS A 104     150.635 201.754 183.309  1.00  0.00            
ATOM    103  CD2 HIS A 104     149.312 201.724 184.978  1.00  0.00           C
ATOM    104  HD2 HIS A 104     148.457 202.115 184.637  1.00  0.00            
ATOM    105  C   HIS A 104     147.656 199.247 188.832  1.00  0.00           C
ATOM    106  O   HIS A 104     148.320 198.806 189.766  1.00  0.00           O
ATOM    107  N   VAL A 105     146.325 199.450 188.969  1.00  0.00           N
ATOM    108  HN  VAL A 105     145.817 199.844 188.203  1.00  0.00            
ATOM    109  CA  VAL A 105     145.600 199.115 190.195  1.00  0.00           C
ATOM    110  HA  VAL A 105     146.089 199.631 190.899  1.00  0.00            
ATOM    111  CB  VAL A 105     144.139 199.568 190.136  1.00  0.00           C
ATOM    112  HB  VAL A 105     143.720 199.135 189.338  1.00  0.00            
ATOM    113  CG1 VAL A 105     143.368 199.142 191.404  1.00  0.00           C
ATOM    114 1HG1 VAL A 105     142.419 199.451 191.337  1.00  0.00            
ATOM    115 2HG1 VAL A 105     143.389 198.146 191.488  1.00  0.00            
ATOM    116 3HG1 VAL A 105     143.796 199.553 192.209  1.00  0.00            
ATOM    117  CG2 VAL A 105     144.086 201.104 190.021  1.00  0.00           C
ATOM    118 1HG2 VAL A 105     143.132 201.403 189.982  1.00  0.00            
ATOM    119 2HG2 VAL A 105     144.531 201.513 190.817  1.00  0.00            
ATOM    120 3HG2 VAL A 105     144.560 201.393 189.189  1.00  0.00            
ATOM    121  C   VAL A 105     145.669 197.623 190.519  1.00  0.00           C
ATOM    122  O   VAL A 105     145.997 197.237 191.641  1.00  0.00           O
ATOM    123  N   SER A 106     145.432 196.748 189.514  1.00  0.00           N
ATOM    124  HN  SER A 106     145.166 197.111 188.621  1.00  0.00            
ATOM    125  CA  SER A 106     145.546 195.296 189.668  1.00  0.00           C
ATOM    126  HA  SER A 106     144.969 195.110 190.463  1.00  0.00            
ATOM    127  CB  SER A 106     145.032 194.548 188.405  1.00  0.00           C
ATOM    128  HB1 SER A 106     144.152 194.923 188.114  1.00  0.00            
ATOM    129  HB2 SER A 106     145.693 194.631 187.659  1.00  0.00            
ATOM    130  OG  SER A 106     144.832 193.145 188.626  1.00  0.00           O
ATOM    131  HG1 SER A 106     144.503 192.718 187.784  1.00  0.00            
ATOM    132  C   SER A 106     146.966 194.847 189.994  1.00  0.00           C
ATOM    133  O   SER A 106     147.199 194.082 190.925  1.00  0.00           O
ATOM    134  N   MET A 107     147.990 195.369 189.285  1.00  0.00           N
ATOM    135  HN  MET A 107     147.784 195.981 188.521  1.00  0.00            
ATOM    136  CA  MET A 107     149.382 195.074 189.592  1.00  0.00           C
ATOM    137  HA  MET A 107     149.358 194.075 189.620  1.00  0.00            
ATOM    138  CB  MET A 107     150.329 195.628 188.498  1.00  0.00           C
ATOM    139  HB1 MET A 107     149.992 196.524 188.208  1.00  0.00            
ATOM    140  HB2 MET A 107     151.244 195.727 188.888  1.00  0.00            
ATOM    141  CG  MET A 107     150.423 194.716 187.257  1.00  0.00           C
ATOM    142  HG1 MET A 107     149.497 194.724 186.880  1.00  0.00            
ATOM    143  HG2 MET A 107     151.038 195.208 186.641  1.00  0.00            
ATOM    144  SD  MET A 107     151.009 193.014 187.589  1.00  0.00           S
ATOM    145  CE  MET A 107     152.637 193.403 188.295  1.00  0.00           C
ATOM    146  HE1 MET A 107     153.106 192.554 188.539  1.00  0.00            
ATOM    147  HE2 MET A 107     153.182 193.903 187.622  1.00  0.00            
ATOM    148  HE3 MET A 107     152.520 193.966 189.113  1.00  0.00            
ATOM    149  C   MET A 107     149.859 195.551 190.956  1.00  0.00           C
ATOM    150  O   MET A 107     150.561 194.825 191.659  1.00  0.00           O
ATOM    151  N   LEU A 108     149.483 196.770 191.391  1.00  0.00           N
ATOM    152  HN  LEU A 108     148.888 197.320 190.805  1.00  0.00            
ATOM    153  CA  LEU A 108     149.898 197.327 192.669  1.00  0.00           C
ATOM    154  HA  LEU A 108     150.896 197.273 192.654  1.00  0.00            
ATOM    155  CB  LEU A 108     149.392 198.789 192.775  1.00  0.00           C
ATOM    156  HB1 LEU A 108     149.730 199.286 191.976  1.00  0.00            
ATOM    157  HB2 LEU A 108     148.392 198.766 192.755  1.00  0.00            
ATOM    158  CG  LEU A 108     149.812 199.588 194.028  1.00  0.00           C
ATOM    159  HG  LEU A 108     149.396 199.145 194.822  1.00  0.00            
ATOM    160  CD1 LEU A 108     151.331 199.581 194.256  1.00  0.00           C
ATOM    161 1HD1 LEU A 108     151.547 200.110 195.076  1.00  0.00            
ATOM    162 2HD1 LEU A 108     151.646 198.639 194.374  1.00  0.00            
ATOM    163 3HD1 LEU A 108     151.789 199.989 193.466  1.00  0.00            
ATOM    164  CD2 LEU A 108     149.318 201.037 193.899  1.00  0.00           C
ATOM    165 1HD2 LEU A 108     149.590 201.555 194.710  1.00  0.00            
ATOM    166 2HD2 LEU A 108     149.722 201.456 193.085  1.00  0.00            
ATOM    167 3HD2 LEU A 108     148.321 201.043 193.818  1.00  0.00            
ATOM    168  C   LEU A 108     149.439 196.496 193.862  1.00  0.00           C
ATOM    169  O   LEU A 108     150.209 196.207 194.776  1.00  0.00           O
ATOM    170  N   VAL A 109     148.179 196.021 193.855  1.00  0.00           N
ATOM    171  HN  VAL A 109     147.570 196.278 193.104  1.00  0.00            
ATOM    172  CA  VAL A 109     147.673 195.147 194.901  1.00  0.00           C
ATOM    173  HA  VAL A 109     148.039 195.543 195.743  1.00  0.00            
ATOM    174  CB  VAL A 109     146.154 195.219 194.964  1.00  0.00           C
ATOM    175  HB  VAL A 109     145.898 196.186 194.950  1.00  0.00            
ATOM    176  CG1 VAL A 109     145.516 194.562 193.735  1.00  0.00           C
ATOM    177 1HG1 VAL A 109     144.520 194.624 193.803  1.00  0.00            
ATOM    178 2HG1 VAL A 109     145.823 195.033 192.908  1.00  0.00            
ATOM    179 3HG1 VAL A 109     145.788 193.601 193.692  1.00  0.00            
ATOM    180  CG2 VAL A 109     145.628 194.605 196.275  1.00  0.00           C
ATOM    181 1HG2 VAL A 109     144.630 194.664 196.294  1.00  0.00            
ATOM    182 2HG2 VAL A 109     145.907 193.646 196.329  1.00  0.00            
ATOM    183 3HG2 VAL A 109     146.006 195.107 197.053  1.00  0.00            
ATOM    184  C   VAL A 109     148.235 193.713 194.847  1.00  0.00           C
ATOM    185  O   VAL A 109     148.404 193.060 195.879  1.00  0.00           O
ATOM    186  N   ILE A 110     148.624 193.189 193.654  1.00  0.00           N
ATOM    187  HN  ILE A 110     148.366 193.668 192.815  1.00  0.00            
ATOM    188  CA  ILE A 110     149.407 191.950 193.543  1.00  0.00           C
ATOM    189  HA  ILE A 110     148.846 191.295 194.049  1.00  0.00            
ATOM    190  CB  ILE A 110     149.589 191.473 192.090  1.00  0.00           C
ATOM    191  HB  ILE A 110     149.978 192.234 191.571  1.00  0.00            
ATOM    192  CG2 ILE A 110     150.562 190.270 192.012  1.00  0.00           C
ATOM    193 1HG2 ILE A 110     150.661 189.982 191.059  1.00  0.00            
ATOM    194 2HG2 ILE A 110     151.455 190.539 192.373  1.00  0.00            
ATOM    195 3HG2 ILE A 110     150.199 189.512 192.553  1.00  0.00            
ATOM    196  CG1 ILE A 110     148.228 191.084 191.476  1.00  0.00           C
ATOM    197 1HG1 ILE A 110     147.921 190.236 191.907  1.00  0.00            
ATOM    198 2HG1 ILE A 110     147.574 191.814 191.675  1.00  0.00            
ATOM    199  CD  ILE A 110     148.243 190.864 189.960  1.00  0.00           C
ATOM    200  HD1 ILE A 110     147.325 190.617 189.650  1.00  0.00            
ATOM    201  HD2 ILE A 110     148.534 191.705 189.504  1.00  0.00            
ATOM    202  HD3 ILE A 110     148.880 190.126 189.737  1.00  0.00            
ATOM    203  C   ILE A 110     150.779 192.088 194.189  1.00  0.00           C
ATOM    204  O   ILE A 110     151.190 191.250 194.991  1.00  0.00           O
ATOM    205  N   MET A 111     151.505 193.189 193.907  1.00  0.00           N
ATOM    206  HN  MET A 111     151.138 193.843 193.246  1.00  0.00            
ATOM    207  CA  MET A 111     152.795 193.472 194.517  1.00  0.00           C
ATOM    208  HA  MET A 111     153.302 192.625 194.357  1.00  0.00            
ATOM    209  CB  MET A 111     153.501 194.667 193.833  1.00  0.00           C
ATOM    210  HB1 MET A 111     152.881 195.452 193.844  1.00  0.00            
ATOM    211  HB2 MET A 111     154.327 194.888 194.351  1.00  0.00            
ATOM    212  CG  MET A 111     153.903 194.380 192.369  1.00  0.00           C
ATOM    213  HG1 MET A 111     153.030 194.335 191.884  1.00  0.00            
ATOM    214  HG2 MET A 111     154.397 195.203 192.089  1.00  0.00            
ATOM    215  SD  MET A 111     154.900 192.873 192.104  1.00  0.00           S
ATOM    216  CE  MET A 111     156.354 193.351 193.082  1.00  0.00           C
ATOM    217  HE1 MET A 111     157.033 192.617 193.051  1.00  0.00            
ATOM    218  HE2 MET A 111     156.750 194.188 192.704  1.00  0.00            
ATOM    219  HE3 MET A 111     156.080 193.511 194.030  1.00  0.00            
ATOM    220  C   MET A 111     152.710 193.679 196.022  1.00  0.00           C
ATOM    221  O   MET A 111     153.566 193.220 196.776  1.00  0.00           O
ATOM    222  N   LEU A 112     151.628 194.318 196.506  1.00  0.00           N
ATOM    223  HN  LEU A 112     151.009 194.757 195.854  1.00  0.00            
ATOM    224  CA  LEU A 112     151.308 194.407 197.921  1.00  0.00           C
ATOM    225  HA  LEU A 112     152.111 194.837 198.334  1.00  0.00            
ATOM    226  CB  LEU A 112     150.026 195.260 198.098  1.00  0.00           C
ATOM    227  HB1 LEU A 112     150.127 196.085 197.542  1.00  0.00            
ATOM    228  HB2 LEU A 112     149.252 194.724 197.762  1.00  0.00            
ATOM    229  CG  LEU A 112     149.698 195.704 199.540  1.00  0.00           C
ATOM    230  HG  LEU A 112     149.720 194.893 200.125  1.00  0.00            
ATOM    231  CD1 LEU A 112     150.738 196.688 200.095  1.00  0.00           C
ATOM    232 1HD1 LEU A 112     150.487 196.948 201.027  1.00  0.00            
ATOM    233 2HD1 LEU A 112     151.638 196.253 200.101  1.00  0.00            
ATOM    234 3HD1 LEU A 112     150.766 197.504 199.518  1.00  0.00            
ATOM    235  CD2 LEU A 112     148.298 196.336 199.582  1.00  0.00           C
ATOM    236 1HD2 LEU A 112     148.089 196.622 200.517  1.00  0.00            
ATOM    237 2HD2 LEU A 112     148.273 197.132 198.977  1.00  0.00            
ATOM    238 3HD2 LEU A 112     147.620 195.666 199.280  1.00  0.00            
ATOM    239  C   LEU A 112     151.129 193.032 198.572  1.00  0.00           C
ATOM    240  O   LEU A 112     151.640 192.774 199.660  1.00  0.00           O
ATOM    241  N   ASN A 113     150.455 192.078 197.889  1.00  0.00           N
ATOM    242  HN  ASN A 113     150.012 192.338 197.031  1.00  0.00            
ATOM    243  CA  ASN A 113     150.337 190.693 198.331  1.00  0.00           C
ATOM    244  HA  ASN A 113     150.010 190.792 199.271  1.00  0.00            
ATOM    245  CB  ASN A 113     149.310 189.908 197.452  1.00  0.00           C
ATOM    246  HB1 ASN A 113     148.590 190.541 197.167  1.00  0.00            
ATOM    247  HB2 ASN A 113     149.787 189.561 196.644  1.00  0.00            
ATOM    248  CG  ASN A 113     148.632 188.713 198.140  1.00  0.00           C
ATOM    249  OD1 ASN A 113     147.612 188.203 197.664  1.00  0.00           O
ATOM    250  ND2 ASN A 113     149.170 188.242 199.287  1.00  0.00           N
ATOM    251 1HD2 ASN A 113     149.990 188.670 199.668  1.00  0.00            
ATOM    252 2HD2 ASN A 113     148.748 187.465 199.755  1.00  0.00            
ATOM    253  C   ASN A 113     151.681 189.961 198.402  1.00  0.00           C
ATOM    254  O   ASN A 113     151.912 189.153 199.300  1.00  0.00           O
ATOM    255  N   CYS A 114     152.616 190.227 197.471  1.00  0.00           N
ATOM    256  HN  CYS A 114     152.367 190.802 196.692  1.00  0.00            
ATOM    257  CA  CYS A 114     153.978 189.710 197.552  1.00  0.00           C
ATOM    258  HA  CYS A 114     153.821 188.724 197.615  1.00  0.00            
ATOM    259  CB  CYS A 114     154.811 190.077 196.296  1.00  0.00           C
ATOM    260  HB1 CYS A 114     154.843 191.076 196.286  1.00  0.00            
ATOM    261  HB2 CYS A 114     155.726 189.716 196.474  1.00  0.00            
ATOM    262  SG  CYS A 114     154.089 189.396 194.764  1.00  0.00           S
ATOM    263  HG1 CYS A 114     154.657 189.657 193.983  1.00  0.00            
ATOM    264  C   CYS A 114     154.722 190.179 198.802  1.00  0.00           C
ATOM    265  O   CYS A 114     155.385 189.394 199.477  1.00  0.00           O
ATOM    266  N   VAL A 115     154.586 191.469 199.181  1.00  0.00           N
ATOM    267  HN  VAL A 115     154.089 192.093 198.578  1.00  0.00            
ATOM    268  CA  VAL A 115     155.132 191.995 200.431  1.00  0.00           C
ATOM    269  HA  VAL A 115     156.100 191.751 200.375  1.00  0.00            
ATOM    270  CB  VAL A 115     154.979 193.516 200.524  1.00  0.00           C
ATOM    271  HB  VAL A 115     154.003 193.731 200.477  1.00  0.00            
ATOM    272  CG1 VAL A 115     155.541 194.056 201.859  1.00  0.00           C
ATOM    273 1HG1 VAL A 115     155.428 195.049 201.891  1.00  0.00            
ATOM    274 2HG1 VAL A 115     155.047 193.639 202.622  1.00  0.00            
ATOM    275 3HG1 VAL A 115     156.512 193.829 201.928  1.00  0.00            
ATOM    276  CG2 VAL A 115     155.736 194.173 199.353  1.00  0.00           C
ATOM    277 1HG2 VAL A 115     155.639 195.167 199.409  1.00  0.00            
ATOM    278 2HG2 VAL A 115     156.704 193.929 199.403  1.00  0.00            
ATOM    279 3HG2 VAL A 115     155.355 193.849 198.487  1.00  0.00            
ATOM    280  C   VAL A 115     154.524 191.329 201.664  1.00  0.00           C
ATOM    281  O   VAL A 115     155.239 190.942 202.589  1.00  0.00           O
ATOM    282  N   THR A 116     153.185 191.128 201.698  1.00  0.00           N
ATOM    283  HN  THR A 116     152.631 191.439 200.926  1.00  0.00            
ATOM    284  CA  THR A 116     152.519 190.470 202.827  1.00  0.00           C
ATOM    285  HA  THR A 116     152.893 191.055 203.546  1.00  0.00            
ATOM    286  CB  THR A 116     150.991 190.549 202.870  1.00  0.00           C
ATOM    287  HB  THR A 116     150.682 190.040 203.673  1.00  0.00            
ATOM    288  OG1 THR A 116     150.349 189.903 201.780  1.00  0.00           O
ATOM    289  HG1 THR A 116     149.358 189.995 201.875  1.00  0.00            
ATOM    290  CG2 THR A 116     150.555 192.015 202.835  1.00  0.00           C
ATOM    291 1HG2 THR A 116     149.557 192.067 202.863  1.00  0.00            
ATOM    292 2HG2 THR A 116     150.936 192.495 203.625  1.00  0.00            
ATOM    293 3HG2 THR A 116     150.887 192.442 201.994  1.00  0.00            
ATOM    294  C   THR A 116     152.930 189.028 203.047  1.00  0.00           C
ATOM    295  O   THR A 116     153.118 188.587 204.179  1.00  0.00           O
ATOM    296  N   LEU A 117     153.107 188.252 201.964  1.00  0.00           N
ATOM    297  HN  LEU A 117     152.847 188.619 201.071  1.00  0.00            
ATOM    298  CA  LEU A 117     153.656 186.909 202.023  1.00  0.00           C
ATOM    299  HA  LEU A 117     153.096 186.491 202.738  1.00  0.00            
ATOM    300  CB  LEU A 117     153.503 186.198 200.657  1.00  0.00           C
ATOM    301  HB1 LEU A 117     153.876 186.795 199.946  1.00  0.00            
ATOM    302  HB2 LEU A 117     154.025 185.345 200.684  1.00  0.00            
ATOM    303  CG  LEU A 117     152.044 185.861 200.289  1.00  0.00           C
ATOM    304  HG  LEU A 117     151.507 186.698 200.399  1.00  0.00            
ATOM    305  CD1 LEU A 117     151.963 185.386 198.833  1.00  0.00           C
ATOM    306 1HD1 LEU A 117     151.014 185.170 198.605  1.00  0.00            
ATOM    307 2HD1 LEU A 117     152.295 186.109 198.227  1.00  0.00            
ATOM    308 3HD1 LEU A 117     152.527 184.569 198.717  1.00  0.00            
ATOM    309  CD2 LEU A 117     151.436 184.799 201.219  1.00  0.00           C
ATOM    310 1HD2 LEU A 117     150.493 184.614 200.942  1.00  0.00            
ATOM    311 2HD2 LEU A 117     151.972 183.957 201.159  1.00  0.00            
ATOM    312 3HD2 LEU A 117     151.447 185.135 202.161  1.00  0.00            
ATOM    313  C   LEU A 117     155.110 186.839 202.487  1.00  0.00           C
ATOM    314  O   LEU A 117     155.491 185.932 203.225  1.00  0.00           O
ATOM    315  N   GLY A 118     155.969 187.799 202.075  1.00  0.00           N
ATOM    316  HN  GLY A 118     155.613 188.545 201.513  1.00  0.00            
ATOM    317  CA  GLY A 118     157.394 187.801 202.410  1.00  0.00           C
ATOM    318  HA1 GLY A 118     157.771 186.938 202.073  1.00  0.00            
ATOM    319  HA2 GLY A 118     157.807 188.563 201.910  1.00  0.00            
ATOM    320  C   GLY A 118     157.752 187.940 203.875  1.00  0.00           C
ATOM    321  O   GLY A 118     158.776 187.435 204.328  1.00  0.00           O
ATOM    322  N   MET A 119     156.914 188.612 204.684  1.00  0.00           N
ATOM    323  HN  MET A 119     156.053 188.948 204.303  1.00  0.00            
ATOM    324  CA  MET A 119     157.200 188.874 206.089  1.00  0.00           C
ATOM    325  HA  MET A 119     158.199 188.846 206.114  1.00  0.00            
ATOM    326  CB  MET A 119     156.634 190.250 206.523  1.00  0.00           C
ATOM    327  HB1 MET A 119     155.652 190.264 206.335  1.00  0.00            
ATOM    328  HB2 MET A 119     156.787 190.362 207.505  1.00  0.00            
ATOM    329  CG  MET A 119     157.283 191.442 205.793  1.00  0.00           C
ATOM    330  HG1 MET A 119     158.267 191.282 205.878  1.00  0.00            
ATOM    331  HG2 MET A 119     157.008 191.331 204.838  1.00  0.00            
ATOM    332  SD  MET A 119     156.798 193.068 206.456  1.00  0.00           S
ATOM    333  CE  MET A 119     157.706 192.954 208.028  1.00  0.00           C
ATOM    334  HE1 MET A 119     157.560 193.789 208.559  1.00  0.00            
ATOM    335  HE2 MET A 119     157.375 192.166 208.548  1.00  0.00            
ATOM    336  HE3 MET A 119     158.682 192.844 207.842  1.00  0.00            
ATOM    337  C   MET A 119     156.649 187.800 207.025  1.00  0.00           C
ATOM    338  O   MET A 119     156.270 188.085 208.162  1.00  0.00           O
ATOM    339  N   PHE A 120     156.590 186.534 206.561  1.00  0.00           N
ATOM    340  HN  PHE A 120     157.125 186.313 205.745  1.00  0.00            
ATOM    341  CA  PHE A 120     155.804 185.469 207.163  1.00  0.00           C
ATOM    342  HA  PHE A 120     154.907 185.910 207.202  1.00  0.00            
ATOM    343  CB  PHE A 120     155.881 184.201 206.250  1.00  0.00           C
ATOM    344  HB1 PHE A 120     155.604 184.448 205.321  1.00  0.00            
ATOM    345  HB2 PHE A 120     156.822 183.862 206.238  1.00  0.00            
ATOM    346  CG  PHE A 120     154.990 183.067 206.709  1.00  0.00           C
ATOM    347  CD1 PHE A 120     153.661 183.296 207.110  1.00  0.00           C
ATOM    348  HD1 PHE A 120     153.255 184.201 206.983  1.00  0.00            
ATOM    349  CE1 PHE A 120     152.900 182.269 207.685  1.00  0.00           C
ATOM    350  HE1 PHE A 120     151.964 182.448 207.987  1.00  0.00            
ATOM    351  CZ  PHE A 120     153.454 180.993 207.835  1.00  0.00           C
ATOM    352  HZ  PHE A 120     152.923 180.264 208.266  1.00  0.00            
ATOM    353  CD2 PHE A 120     155.515 181.770 206.819  1.00  0.00           C
ATOM    354  HD2 PHE A 120     156.442 181.581 206.493  1.00  0.00            
ATOM    355  CE2 PHE A 120     154.754 180.738 207.380  1.00  0.00           C
ATOM    356  HE2 PHE A 120     155.139 179.818 207.456  1.00  0.00            
ATOM    357  C   PHE A 120     156.092 185.106 208.628  1.00  0.00           C
ATOM    358  O   PHE A 120     155.142 184.933 209.386  1.00  0.00           O
ATOM    359  N   ARG A 121     157.373 184.991 209.056  1.00  0.00           N
ATOM    360  HN  ARG A 121     158.110 185.189 208.409  1.00  0.00            
ATOM    361  CA  ARG A 121     157.732 184.591 210.420  1.00  0.00           C
ATOM    362  HA  ARG A 121     158.725 184.539 210.313  1.00  0.00            
ATOM    363  CB  ARG A 121     157.328 185.654 211.469  1.00  0.00           C
ATOM    364  HB1 ARG A 121     156.340 185.797 211.412  1.00  0.00            
ATOM    365  HB2 ARG A 121     157.563 185.309 212.378  1.00  0.00            
ATOM    366  CG  ARG A 121     158.022 187.011 211.275  1.00  0.00           C
ATOM    367  HG1 ARG A 121     159.010 186.868 211.225  1.00  0.00            
ATOM    368  HG2 ARG A 121     157.701 187.423 210.422  1.00  0.00            
ATOM    369  CD  ARG A 121     157.720 187.967 212.427  1.00  0.00           C
ATOM    370  HD1 ARG A 121     156.735 188.122 212.503  1.00  0.00            
ATOM    371  HD2 ARG A 121     158.066 187.595 213.288  1.00  0.00            
ATOM    372  NE  ARG A 121     158.414 189.261 212.118  1.00  0.00           N
ATOM    373  HE  ARG A 121     159.380 189.343 212.363  1.00  0.00            
ATOM    374  CZ  ARG A 121     157.824 190.313 211.536  1.00  0.00           C
ATOM    375  NH1 ARG A 121     156.563 190.255 211.119  1.00  0.00           N
ATOM    376 1HH1 ARG A 121     156.035 189.414 211.237  1.00  0.00            
ATOM    377 2HH1 ARG A 121     156.142 191.053 210.687  1.00  0.00            
ATOM    378  NH2 ARG A 121     158.521 191.432 211.361  1.00  0.00           N
ATOM    379 1HH2 ARG A 121     159.473 191.480 211.663  1.00  0.00            
ATOM    380 2HH2 ARG A 121     158.093 192.225 210.928  1.00  0.00            
ATOM    381  C   ARG A 121     157.258 183.193 210.868  1.00  0.00           C
ATOM    382  O   ARG A 121     156.392 183.078 211.735  1.00  0.00           O
ATOM    383  N   PRO A 122     157.752 182.094 210.292  1.00  0.00           N
ATOM    384  CD  PRO A 122     158.899 182.079 209.384  1.00  0.00           C
ATOM    385  HD1 PRO A 122     159.678 182.532 209.817  1.00  0.00            
ATOM    386  HD2 PRO A 122     158.665 182.555 208.536  1.00  0.00            
ATOM    387  CA  PRO A 122     157.199 180.760 210.501  1.00  0.00           C
ATOM    388  HA  PRO A 122     156.202 180.836 210.507  1.00  0.00            
ATOM    389  CB  PRO A 122     157.827 179.942 209.357  1.00  0.00           C
ATOM    390  HB1 PRO A 122     157.938 178.984 209.622  1.00  0.00            
ATOM    391  HB2 PRO A 122     157.267 179.996 208.530  1.00  0.00            
ATOM    392  CG  PRO A 122     159.187 180.599 209.130  1.00  0.00           C
ATOM    393  HG1 PRO A 122     159.867 180.249 209.774  1.00  0.00            
ATOM    394  HG2 PRO A 122     159.506 180.450 208.194  1.00  0.00            
ATOM    395  C   PRO A 122     157.530 180.128 211.845  1.00  0.00           C
ATOM    396  O   PRO A 122     157.051 179.019 212.076  1.00  0.00           O
ATOM    397  N   CYS A 123     158.361 180.741 212.719  1.00  0.00           N
ATOM    398  HN  CYS A 123     158.755 181.628 212.478  1.00  0.00            
ATOM    399  CA  CYS A 123     158.695 180.138 214.004  1.00  0.00           C
ATOM    400  HA  CYS A 123     158.552 179.161 213.844  1.00  0.00            
ATOM    401  CB  CYS A 123     160.158 180.432 214.447  1.00  0.00           C
ATOM    402  HB1 CYS A 123     160.158 181.417 214.622  1.00  0.00            
ATOM    403  HB2 CYS A 123     160.246 179.940 215.313  1.00  0.00            
ATOM    404  SG  CYS A 123     161.485 179.964 213.280  1.00  0.00           S
ATOM    405  HG1 CYS A 123     162.373 180.201 213.673  1.00  0.00            
ATOM    406  C   CYS A 123     157.777 180.685 215.082  1.00  0.00           C
ATOM    407  O   CYS A 123     157.433 180.005 216.044  1.00  0.00           O
ATOM    408  N   GLU A 124     157.348 181.945 214.928  1.00  0.00           N
ATOM    409  HN  GLU A 124     157.718 182.453 214.150  1.00  0.00            
ATOM    410  CA  GLU A 124     156.408 182.644 215.769  1.00  0.00           C
ATOM    411  HA  GLU A 124     156.607 182.298 216.686  1.00  0.00            
ATOM    412  CB  GLU A 124     156.641 184.171 215.610  1.00  0.00           C
ATOM    413  HB1 GLU A 124     156.372 184.434 214.683  1.00  0.00            
ATOM    414  HB2 GLU A 124     156.062 184.647 216.272  1.00  0.00            
ATOM    415  CG  GLU A 124     158.115 184.616 215.838  1.00  0.00           C
ATOM    416  HG1 GLU A 124     158.110 185.516 216.274  1.00  0.00            
ATOM    417  HG2 GLU A 124     158.554 183.954 216.446  1.00  0.00            
ATOM    418  CD  GLU A 124     158.965 184.718 214.566  1.00  0.00           C
ATOM    419  OE1 GLU A 124     159.096 183.710 213.820  1.00  0.00           O
ATOM    420  OE2 GLU A 124     159.474 185.841 214.310  1.00  0.00           O
ATOM    421  C   GLU A 124     154.949 182.313 215.452  1.00  0.00           C
ATOM    422  O   GLU A 124     154.157 183.191 215.098  1.00  0.00           O
ATOM    423  N   ASP A 125     154.543 181.031 215.561  1.00  0.00           N
ATOM    424  HN  ASP A 125     155.184 180.355 215.925  1.00  0.00            
ATOM    425  CA  ASP A 125     153.219 180.592 215.173  1.00  0.00           C
ATOM    426  HA  ASP A 125     153.023 181.246 214.442  1.00  0.00            
ATOM    427  CB  ASP A 125     153.221 179.155 214.568  1.00  0.00           C
ATOM    428  HB1 ASP A 125     152.337 178.999 214.128  1.00  0.00            
ATOM    429  HB2 ASP A 125     153.948 179.104 213.883  1.00  0.00            
ATOM    430  CG  ASP A 125     153.444 178.009 215.544  1.00  0.00           C
ATOM    431  OD1 ASP A 125     153.182 176.858 215.102  1.00  0.00           O
ATOM    432  OD2 ASP A 125     153.849 178.251 216.703  1.00  0.00           O
ATOM    433  C   ASP A 125     152.109 180.868 216.197  1.00  0.00           C
ATOM    434  O   ASP A 125     152.309 181.419 217.278  1.00  0.00           O
ATOM    435  N   VAL A 126     150.852 180.581 215.781  1.00  0.00           N
ATOM    436  HN  VAL A 126     150.759 180.193 214.864  1.00  0.00            
ATOM    437  CA  VAL A 126     149.616 180.782 216.541  1.00  0.00           C
ATOM    438  HA  VAL A 126     148.923 180.393 215.934  1.00  0.00            
ATOM    439  CB  VAL A 126     149.509 179.931 217.818  1.00  0.00           C
ATOM    440  HB  VAL A 126     150.014 180.411 218.535  1.00  0.00            
ATOM    441  CG1 VAL A 126     148.032 179.751 218.235  1.00  0.00           C
ATOM    442 1HG1 VAL A 126     147.985 179.196 219.066  1.00  0.00            
ATOM    443 2HG1 VAL A 126     147.623 180.647 218.409  1.00  0.00            
ATOM    444 3HG1 VAL A 126     147.531 179.294 217.500  1.00  0.00            
ATOM    445  CG2 VAL A 126     150.105 178.525 217.579  1.00  0.00           C
ATOM    446 1HG2 VAL A 126     150.029 177.984 218.416  1.00  0.00            
ATOM    447 2HG2 VAL A 126     149.604 178.071 216.842  1.00  0.00            
ATOM    448 3HG2 VAL A 126     151.068 178.610 217.324  1.00  0.00            
ATOM    449  C   VAL A 126     149.264 182.270 216.705  1.00  0.00           C
ATOM    450  O   VAL A 126     148.382 182.672 217.463  1.00  0.00           O
ATOM    451  N   GLU A 127     149.909 183.115 215.873  1.00  0.00           N
ATOM    452  HN  GLU A 127     150.650 182.721 215.329  1.00  0.00            
ATOM    453  CA  GLU A 127     149.650 184.530 215.677  1.00  0.00           C
ATOM    454  HA  GLU A 127     150.497 184.853 215.254  1.00  0.00            
ATOM    455  CB  GLU A 127     148.438 184.675 214.718  1.00  0.00           C
ATOM    456  HB1 GLU A 127     147.719 184.039 214.998  1.00  0.00            
ATOM    457  HB2 GLU A 127     148.091 185.612 214.765  1.00  0.00            
ATOM    458  CG  GLU A 127     148.862 184.358 213.256  1.00  0.00           C
ATOM    459  HG1 GLU A 127     148.841 185.211 212.735  1.00  0.00            
ATOM    460  HG2 GLU A 127     149.796 184.001 213.274  1.00  0.00            
ATOM    461  CD  GLU A 127     148.012 183.348 212.496  1.00  0.00           C
ATOM    462  OE1 GLU A 127     148.015 182.140 212.826  1.00  0.00           O
ATOM    463  OE2 GLU A 127     147.515 183.736 211.402  1.00  0.00           O
ATOM    464  C   GLU A 127     149.643 185.434 216.920  1.00  0.00           C
ATOM    465  O   GLU A 127     150.148 185.086 217.982  1.00  0.00           O
ATOM    466  N   CYS A 128     149.189 186.703 216.774  1.00  0.00           N
ATOM    467  HN  CYS A 128     148.866 186.972 215.867  1.00  0.00            
ATOM    468  CA  CYS A 128     149.131 187.716 217.834  1.00  0.00           C
ATOM    469  HA  CYS A 128     148.833 188.487 217.271  1.00  0.00            
ATOM    470  CB  CYS A 128     148.128 187.325 218.959  1.00  0.00           C
ATOM    471  HB1 CYS A 128     148.490 186.479 219.350  1.00  0.00            
ATOM    472  HB2 CYS A 128     148.193 188.059 219.635  1.00  0.00            
ATOM    473  SG  CYS A 128     146.427 187.116 218.342  1.00  0.00           S
ATOM    474  HG1 CYS A 128     145.825 186.866 219.101  1.00  0.00            
ATOM    475  C   CYS A 128     150.455 188.139 218.486  1.00  0.00           C
ATOM    476  O   CYS A 128     150.462 188.906 219.445  1.00  0.00           O
ATOM    477  N   GLY A 129     151.628 187.697 217.975  1.00  0.00           N
ATOM    478  HN  GLY A 129     151.624 187.236 217.088  1.00  0.00            
ATOM    479  CA  GLY A 129     152.904 187.871 218.677  1.00  0.00           C
ATOM    480  HA1 GLY A 129     152.741 187.640 219.636  1.00  0.00            
ATOM    481  HA2 GLY A 129     153.545 187.214 218.280  1.00  0.00            
ATOM    482  C   GLY A 129     153.536 189.243 218.621  1.00  0.00           C
ATOM    483  O   GLY A 129     154.538 189.497 219.281  1.00  0.00           O
ATOM    484  N   SER A 130     152.980 190.171 217.828  1.00  0.00           N
ATOM    485  HN  SER A 130     152.278 189.879 217.179  1.00  0.00            
ATOM    486  CA  SER A 130     153.344 191.583 217.861  1.00  0.00           C
ATOM    487  HA  SER A 130     153.376 191.803 218.836  1.00  0.00            
ATOM    488  CB  SER A 130     154.737 191.930 217.263  1.00  0.00           C
ATOM    489  HB1 SER A 130     154.870 192.921 217.232  1.00  0.00            
ATOM    490  HB2 SER A 130     155.467 191.512 217.804  1.00  0.00            
ATOM    491  OG  SER A 130     154.880 191.447 215.925  1.00  0.00           O
ATOM    492  HG1 SER A 130     155.786 191.690 215.578  1.00  0.00            
ATOM    493  C   SER A 130     152.270 192.336 217.112  1.00  0.00           C
ATOM    494  O   SER A 130     151.452 191.723 216.428  1.00  0.00           O
ATOM    495  N   GLU A 131     152.231 193.685 217.166  1.00  0.00           N
ATOM    496  HN  GLU A 131     152.942 194.162 217.683  1.00  0.00            
ATOM    497  CA  GLU A 131     151.198 194.480 216.504  1.00  0.00           C
ATOM    498  HA  GLU A 131     150.357 194.121 216.910  1.00  0.00            
ATOM    499  CB  GLU A 131     151.378 195.988 216.755  1.00  0.00           C
ATOM    500  HB1 GLU A 131     151.902 196.379 215.998  1.00  0.00            
ATOM    501  HB2 GLU A 131     150.476 196.417 216.793  1.00  0.00            
ATOM    502  CG  GLU A 131     152.102 196.317 218.038  1.00  0.00           C
ATOM    503  HG1 GLU A 131     151.694 197.123 218.466  1.00  0.00            
ATOM    504  HG2 GLU A 131     152.052 195.543 218.670  1.00  0.00            
ATOM    505  CD  GLU A 131     153.526 196.596 217.698  1.00  0.00           C
ATOM    506  OE1 GLU A 131     154.194 195.720 217.145  1.00  0.00           O
ATOM    507  OE2 GLU A 131     153.969 197.771 217.812  1.00  0.00           O
ATOM    508  C   GLU A 131     151.204 194.287 215.002  1.00  0.00           C
ATOM    509  O   GLU A 131     150.191 194.262 214.313  1.00  0.00           O
ATOM    510  N   ARG A 132     152.420 194.100 214.485  1.00  0.00           N
ATOM    511  HN  ARG A 132     153.174 194.031 215.138  1.00  0.00            
ATOM    512  CA  ARG A 132     152.767 193.987 213.096  1.00  0.00           C
ATOM    513  HA  ARG A 132     152.046 194.465 212.595  1.00  0.00            
ATOM    514  CB  ARG A 132     154.156 194.649 212.904  1.00  0.00           C
ATOM    515  HB1 ARG A 132     154.477 194.437 211.981  1.00  0.00            
ATOM    516  HB2 ARG A 132     154.045 195.638 212.999  1.00  0.00            
ATOM    517  CG  ARG A 132     155.242 194.189 213.908  1.00  0.00           C
ATOM    518  HG1 ARG A 132     154.782 193.903 214.748  1.00  0.00            
ATOM    519  HG2 ARG A 132     155.719 193.407 213.507  1.00  0.00            
ATOM    520  CD  ARG A 132     156.304 195.244 214.289  1.00  0.00           C
ATOM    521  HD1 ARG A 132     157.007 194.826 214.864  1.00  0.00            
ATOM    522  HD2 ARG A 132     156.727 195.614 213.462  1.00  0.00            
ATOM    523  NE  ARG A 132     155.685 196.371 215.047  1.00  0.00           N
ATOM    524  HE  ARG A 132     155.368 196.160 215.972  1.00  0.00            
ATOM    525  CZ  ARG A 132     155.505 197.625 214.636  1.00  0.00           C
ATOM    526  NH1 ARG A 132     155.980 197.999 213.466  1.00  0.00           N
ATOM    527 1HH1 ARG A 132     156.472 197.343 212.893  1.00  0.00            
ATOM    528 2HH1 ARG A 132     155.849 198.939 213.150  1.00  0.00            
ATOM    529  NH2 ARG A 132     154.881 198.528 215.379  1.00  0.00           N
ATOM    530 1HH2 ARG A 132     154.528 198.276 216.280  1.00  0.00            
ATOM    531 2HH2 ARG A 132     154.764 199.461 215.039  1.00  0.00            
ATOM    532  C   ARG A 132     152.719 192.553 212.589  1.00  0.00           C
ATOM    533  O   ARG A 132     153.077 192.277 211.447  1.00  0.00           O
ATOM    534  N   CYS A 133     152.191 191.608 213.397  1.00  0.00           N
ATOM    535  HN  CYS A 133     152.239 191.737 214.387  1.00  0.00            
ATOM    536  CA  CYS A 133     151.554 190.407 212.874  1.00  0.00           C
ATOM    537  HA  CYS A 133     152.091 190.118 212.081  1.00  0.00            
ATOM    538  CB  CYS A 133     151.550 189.299 213.965  1.00  0.00           C
ATOM    539  HB1 CYS A 133     152.479 189.307 214.336  1.00  0.00            
ATOM    540  HB2 CYS A 133     150.911 189.631 214.659  1.00  0.00            
ATOM    541  SG  CYS A 133     151.081 187.646 213.346  1.00  0.00           S
ATOM    542  HG1 CYS A 133     151.101 186.990 214.100  1.00  0.00            
ATOM    543  C   CYS A 133     150.125 190.742 212.436  1.00  0.00           C
ATOM    544  O   CYS A 133     149.706 190.470 211.314  1.00  0.00           O
ATOM    545  N   ASN A 134     149.377 191.435 213.315  1.00  0.00           N
ATOM    546  HN  ASN A 134     149.818 191.697 214.173  1.00  0.00            
ATOM    547  CA  ASN A 134     147.989 191.842 213.141  1.00  0.00           C
ATOM    548  HA  ASN A 134     147.558 190.972 212.900  1.00  0.00            
ATOM    549  CB  ASN A 134     147.389 192.442 214.449  1.00  0.00           C
ATOM    550  HB1 ASN A 134     147.777 193.353 214.588  1.00  0.00            
ATOM    551  HB2 ASN A 134     146.398 192.514 214.340  1.00  0.00            
ATOM    552  CG  ASN A 134     147.663 191.618 215.714  1.00  0.00           C
ATOM    553  OD1 ASN A 134     148.509 190.731 215.826  1.00  0.00           O
ATOM    554  ND2 ASN A 134     146.934 191.989 216.795  1.00  0.00           N
ATOM    555 1HD2 ASN A 134     146.283 192.745 216.724  1.00  0.00            
ATOM    556 2HD2 ASN A 134     147.047 191.507 217.664  1.00  0.00            
ATOM    557  C   ASN A 134     147.792 192.842 211.990  1.00  0.00           C
ATOM    558  O   ASN A 134     146.817 192.817 211.246  1.00  0.00           O
ATOM    559  N   ILE A 135     148.749 193.771 211.778  1.00  0.00           N
ATOM    560  HN  ILE A 135     149.486 193.861 212.447  1.00  0.00            
ATOM    561  CA  ILE A 135     148.751 194.653 210.606  1.00  0.00           C
ATOM    562  HA  ILE A 135     147.861 195.107 210.647  1.00  0.00            
ATOM    563  CB  ILE A 135     149.864 195.706 210.692  1.00  0.00           C
ATOM    564  HB  ILE A 135     150.734 195.221 210.779  1.00  0.00            
ATOM    565  CG2 ILE A 135     149.902 196.569 209.408  1.00  0.00           C
ATOM    566 1HG2 ILE A 135     150.633 197.248 209.484  1.00  0.00            
ATOM    567 2HG2 ILE A 135     150.073 195.982 208.617  1.00  0.00            
ATOM    568 3HG2 ILE A 135     149.025 197.035 209.294  1.00  0.00            
ATOM    569  CG1 ILE A 135     149.658 196.610 211.934  1.00  0.00           C
ATOM    570 1HG1 ILE A 135     148.861 197.192 211.774  1.00  0.00            
ATOM    571 2HG1 ILE A 135     149.490 196.025 212.728  1.00  0.00            
ATOM    572  CD  ILE A 135     150.855 197.517 212.255  1.00  0.00           C
ATOM    573  HD1 ILE A 135     150.649 198.067 213.064  1.00  0.00            
ATOM    574  HD2 ILE A 135     151.662 196.954 212.432  1.00  0.00            
ATOM    575  HD3 ILE A 135     151.034 198.121 211.478  1.00  0.00            
ATOM    576  C   ILE A 135     148.849 193.865 209.292  1.00  0.00           C
ATOM    577  O   ILE A 135     148.140 194.130 208.322  1.00  0.00           O
ATOM    578  N   LEU A 136     149.710 192.830 209.243  1.00  0.00           N
ATOM    579  HN  LEU A 136     150.289 192.674 210.043  1.00  0.00            
ATOM    580  CA  LEU A 136     149.864 191.920 208.116  1.00  0.00           C
ATOM    581  HA  LEU A 136     149.995 192.519 207.326  1.00  0.00            
ATOM    582  CB  LEU A 136     151.098 191.010 208.364  1.00  0.00           C
ATOM    583  HB1 LEU A 136     151.221 190.917 209.352  1.00  0.00            
ATOM    584  HB2 LEU A 136     150.907 190.113 207.966  1.00  0.00            
ATOM    585  CG  LEU A 136     152.430 191.522 207.765  1.00  0.00           C
ATOM    586  HG  LEU A 136     153.148 190.986 208.209  1.00  0.00            
ATOM    587  CD1 LEU A 136     152.455 191.294 206.255  1.00  0.00           C
ATOM    588 1HD1 LEU A 136     153.320 191.629 205.882  1.00  0.00            
ATOM    589 2HD1 LEU A 136     152.366 190.316 206.064  1.00  0.00            
ATOM    590 3HD1 LEU A 136     151.696 191.787 205.831  1.00  0.00            
ATOM    591  CD2 LEU A 136     152.760 192.992 208.072  1.00  0.00           C
ATOM    592 1HD2 LEU A 136     153.633 193.233 207.648  1.00  0.00            
ATOM    593 2HD2 LEU A 136     152.038 193.579 207.706  1.00  0.00            
ATOM    594 3HD2 LEU A 136     152.824 193.120 209.062  1.00  0.00            
ATOM    595  C   LEU A 136     148.604 191.097 207.827  1.00  0.00           C
ATOM    596  O   LEU A 136     148.206 190.927 206.674  1.00  0.00           O
ATOM    597  N   GLU A 137     147.920 190.614 208.884  1.00  0.00           N
ATOM    598  HN  GLU A 137     148.356 190.693 209.780  1.00  0.00            
ATOM    599  CA  GLU A 137     146.603 189.987 208.842  1.00  0.00           C
ATOM    600  HA  GLU A 137     146.674 189.192 208.239  1.00  0.00            
ATOM    601  CB  GLU A 137     146.256 189.650 210.311  1.00  0.00           C
ATOM    602  HB1 GLU A 137     146.883 188.927 210.602  1.00  0.00            
ATOM    603  HB2 GLU A 137     146.426 190.475 210.849  1.00  0.00            
ATOM    604  CG  GLU A 137     144.822 189.173 210.650  1.00  0.00           C
ATOM    605  HG1 GLU A 137     144.174 189.572 210.002  1.00  0.00            
ATOM    606  HG2 GLU A 137     144.778 188.176 210.594  1.00  0.00            
ATOM    607  CD  GLU A 137     144.450 189.614 212.070  1.00  0.00           C
ATOM    608  OE1 GLU A 137     145.328 189.532 212.969  1.00  0.00           O
ATOM    609  OE2 GLU A 137     143.303 190.096 212.248  1.00  0.00           O
ATOM    610  C   GLU A 137     145.526 190.901 208.245  1.00  0.00           C
ATOM    611  O   GLU A 137     144.795 190.524 207.327  1.00  0.00           O
ATOM    612  N   ALA A 138     145.466 192.173 208.696  1.00  0.00           N
ATOM    613  HN  ALA A 138     146.088 192.432 209.435  1.00  0.00            
ATOM    614  CA  ALA A 138     144.565 193.191 208.187  1.00  0.00           C
ATOM    615  HA  ALA A 138     143.660 192.775 208.279  1.00  0.00            
ATOM    616  CB  ALA A 138     144.720 194.470 209.035  1.00  0.00           C
ATOM    617  HB1 ALA A 138     144.102 195.176 208.690  1.00  0.00            
ATOM    618  HB2 ALA A 138     144.495 194.267 209.988  1.00  0.00            
ATOM    619  HB3 ALA A 138     145.664 194.796 208.977  1.00  0.00            
ATOM    620  C   ALA A 138     144.764 193.507 206.703  1.00  0.00           C
ATOM    621  O   ALA A 138     143.810 193.671 205.939  1.00  0.00           O
ATOM    622  N   PHE A 139     146.031 193.553 206.239  1.00  0.00           N
ATOM    623  HN  PHE A 139     146.781 193.517 206.899  1.00  0.00            
ATOM    624  CA  PHE A 139     146.358 193.653 204.826  1.00  0.00           C
ATOM    625  HA  PHE A 139     145.854 194.481 204.582  1.00  0.00            
ATOM    626  CB  PHE A 139     147.887 193.785 204.595  1.00  0.00           C
ATOM    627  HB1 PHE A 139     148.376 193.287 205.311  1.00  0.00            
ATOM    628  HB2 PHE A 139     148.123 193.401 203.702  1.00  0.00            
ATOM    629  CG  PHE A 139     148.352 195.211 204.623  1.00  0.00           C
ATOM    630  CD1 PHE A 139     148.005 196.073 203.569  1.00  0.00           C
ATOM    631  HD1 PHE A 139     147.404 195.746 202.840  1.00  0.00            
ATOM    632  CE1 PHE A 139     148.492 197.386 203.529  1.00  0.00           C
ATOM    633  HE1 PHE A 139     148.241 197.990 202.773  1.00  0.00            
ATOM    634  CZ  PHE A 139     149.330 197.850 204.549  1.00  0.00           C
ATOM    635  HZ  PHE A 139     149.673 198.789 204.526  1.00  0.00            
ATOM    636  CD2 PHE A 139     149.205 195.683 205.633  1.00  0.00           C
ATOM    637  HD2 PHE A 139     149.471 195.075 206.381  1.00  0.00            
ATOM    638  CE2 PHE A 139     149.688 196.999 205.602  1.00  0.00           C
ATOM    639  HE2 PHE A 139     150.287 197.329 206.331  1.00  0.00            
ATOM    640  C   PHE A 139     145.847 192.485 203.979  1.00  0.00           C
ATOM    641  O   PHE A 139     145.335 192.710 202.884  1.00  0.00           O
ATOM    642  N   ASP A 140     145.936 191.216 204.452  1.00  0.00           N
ATOM    643  HN  ASP A 140     146.364 191.073 205.344  1.00  0.00            
ATOM    644  CA  ASP A 140     145.440 190.046 203.727  1.00  0.00           C
ATOM    645  HA  ASP A 140     145.898 190.055 202.838  1.00  0.00            
ATOM    646  CB  ASP A 140     145.814 188.747 204.515  1.00  0.00           C
ATOM    647  HB1 ASP A 140     146.739 188.845 204.883  1.00  0.00            
ATOM    648  HB2 ASP A 140     145.167 188.626 205.267  1.00  0.00            
ATOM    649  CG  ASP A 140     145.784 187.482 203.669  1.00  0.00           C
ATOM    650  OD1 ASP A 140     144.711 187.145 203.109  1.00  0.00           O
ATOM    651  OD2 ASP A 140     146.841 186.805 203.535  1.00  0.00           O
ATOM    652  C   ASP A 140     143.930 190.163 203.457  1.00  0.00           C
ATOM    653  O   ASP A 140     143.461 189.958 202.337  1.00  0.00           O
ATOM    654  N   ALA A 141     143.158 190.620 204.469  1.00  0.00           N
ATOM    655  HN  ALA A 141     143.595 190.778 205.354  1.00  0.00            
ATOM    656  CA  ALA A 141     141.737 190.897 204.356  1.00  0.00           C
ATOM    657  HA  ALA A 141     141.373 190.026 204.026  1.00  0.00            
ATOM    658  CB  ALA A 141     141.190 191.315 205.737  1.00  0.00           C
ATOM    659  HB1 ALA A 141     140.211 191.507 205.664  1.00  0.00            
ATOM    660  HB2 ALA A 141     141.336 190.574 206.392  1.00  0.00            
ATOM    661  HB3 ALA A 141     141.668 192.136 206.050  1.00  0.00            
ATOM    662  C   ALA A 141     141.368 191.966 203.320  1.00  0.00           C
ATOM    663  O   ALA A 141     140.455 191.773 202.517  1.00  0.00           O
ATOM    664  N   PHE A 142     142.102 193.105 203.273  1.00  0.00           N
ATOM    665  HN  PHE A 142     142.804 193.243 203.972  1.00  0.00            
ATOM    666  CA  PHE A 142     141.925 194.143 202.258  1.00  0.00           C
ATOM    667  HA  PHE A 142     140.958 194.390 202.312  1.00  0.00            
ATOM    668  CB  PHE A 142     142.876 195.344 202.579  1.00  0.00           C
ATOM    669  HB1 PHE A 142     142.610 195.747 203.455  1.00  0.00            
ATOM    670  HB2 PHE A 142     143.817 195.010 202.638  1.00  0.00            
ATOM    671  CG  PHE A 142     142.844 196.445 201.538  1.00  0.00           C
ATOM    672  CD1 PHE A 142     143.779 196.451 200.487  1.00  0.00           C
ATOM    673  HD1 PHE A 142     144.496 195.754 200.460  1.00  0.00            
ATOM    674  CE1 PHE A 142     143.720 197.420 199.477  1.00  0.00           C
ATOM    675  HE1 PHE A 142     144.377 197.400 198.723  1.00  0.00            
ATOM    676  CZ  PHE A 142     142.739 198.416 199.526  1.00  0.00           C
ATOM    677  HZ  PHE A 142     142.697 199.112 198.809  1.00  0.00            
ATOM    678  CD2 PHE A 142     141.865 197.451 201.575  1.00  0.00           C
ATOM    679  HD2 PHE A 142     141.196 197.464 202.319  1.00  0.00            
ATOM    680  CE2 PHE A 142     141.816 198.438 200.578  1.00  0.00           C
ATOM    681  HE2 PHE A 142     141.122 199.157 200.619  1.00  0.00            
ATOM    682  C   PHE A 142     142.193 193.623 200.844  1.00  0.00           C
ATOM    683  O   PHE A 142     141.412 193.832 199.916  1.00  0.00           O
ATOM    684  N   ILE A 143     143.310 192.894 200.664  1.00  0.00           N
ATOM    685  HN  ILE A 143     143.898 192.732 201.457  1.00  0.00            
ATOM    686  CA  ILE A 143     143.714 192.328 199.388  1.00  0.00           C
ATOM    687  HA  ILE A 143     143.702 193.089 198.740  1.00  0.00            
ATOM    688  CB  ILE A 143     145.125 191.755 199.497  1.00  0.00           C
ATOM    689  HB  ILE A 143     145.142 191.108 200.260  1.00  0.00            
ATOM    690  CG2 ILE A 143     145.507 190.977 198.218  1.00  0.00           C
ATOM    691 1HG2 ILE A 143     146.433 190.612 198.314  1.00  0.00            
ATOM    692 2HG2 ILE A 143     144.864 190.223 198.082  1.00  0.00            
ATOM    693 3HG2 ILE A 143     145.471 191.592 197.430  1.00  0.00            
ATOM    694  CG1 ILE A 143     146.129 192.901 199.775  1.00  0.00           C
ATOM    695 1HG1 ILE A 143     146.204 193.468 198.955  1.00  0.00            
ATOM    696 2HG1 ILE A 143     145.783 193.454 200.532  1.00  0.00            
ATOM    697  CD  ILE A 143     147.530 192.409 200.145  1.00  0.00           C
ATOM    698  HD1 ILE A 143     148.126 193.195 200.311  1.00  0.00            
ATOM    699  HD2 ILE A 143     147.479 191.849 200.972  1.00  0.00            
ATOM    700  HD3 ILE A 143     147.900 191.862 199.394  1.00  0.00            
ATOM    701  C   ILE A 143     142.723 191.286 198.896  1.00  0.00           C
ATOM    702  O   ILE A 143     142.326 191.275 197.730  1.00  0.00           O
ATOM    703  N   PHE A 144     142.251 190.397 199.792  1.00  0.00           N
ATOM    704  HN  PHE A 144     142.615 190.419 200.723  1.00  0.00            
ATOM    705  CA  PHE A 144     141.242 189.412 199.468  1.00  0.00           C
ATOM    706  HA  PHE A 144     141.612 188.949 198.663  1.00  0.00            
ATOM    707  CB  PHE A 144     141.063 188.439 200.665  1.00  0.00           C
ATOM    708  HB1 PHE A 144     141.953 188.118 200.989  1.00  0.00            
ATOM    709  HB2 PHE A 144     140.580 188.894 201.413  1.00  0.00            
ATOM    710  CG  PHE A 144     140.258 187.260 200.215  1.00  0.00           C
ATOM    711  CD1 PHE A 144     140.834 186.332 199.335  1.00  0.00           C
ATOM    712  HD1 PHE A 144     141.813 186.374 199.137  1.00  0.00            
ATOM    713  CE1 PHE A 144     140.043 185.349 198.734  1.00  0.00           C
ATOM    714  HE1 PHE A 144     140.449 184.706 198.084  1.00  0.00            
ATOM    715  CZ  PHE A 144     138.681 185.267 199.044  1.00  0.00           C
ATOM    716  HZ  PHE A 144     138.115 184.565 198.612  1.00  0.00            
ATOM    717  CD2 PHE A 144     138.895 187.161 200.535  1.00  0.00           C
ATOM    718  HD2 PHE A 144     138.486 187.807 201.180  1.00  0.00            
ATOM    719  CE2 PHE A 144     138.107 186.161 199.954  1.00  0.00           C
ATOM    720  HE2 PHE A 144     137.138 186.086 200.188  1.00  0.00            
ATOM    721  C   PHE A 144     139.906 190.033 199.047  1.00  0.00           C
ATOM    722  O   PHE A 144     139.312 189.636 198.042  1.00  0.00           O
ATOM    723  N   ALA A 145     139.439 191.068 199.777  1.00  0.00           N
ATOM    724  HN  ALA A 145     139.950 191.337 200.593  1.00  0.00            
ATOM    725  CA  ALA A 145     138.240 191.811 199.446  1.00  0.00           C
ATOM    726  HA  ALA A 145     137.530 191.109 199.391  1.00  0.00            
ATOM    727  CB  ALA A 145     137.959 192.850 200.549  1.00  0.00           C
ATOM    728  HB1 ALA A 145     137.131 193.363 200.321  1.00  0.00            
ATOM    729  HB2 ALA A 145     137.830 192.382 201.423  1.00  0.00            
ATOM    730  HB3 ALA A 145     138.733 193.480 200.619  1.00  0.00            
ATOM    731  C   ALA A 145     138.319 192.500 198.089  1.00  0.00           C
ATOM    732  O   ALA A 145     137.381 192.439 197.295  1.00  0.00           O
ATOM    733  N   PHE A 146     139.472 193.125 197.759  1.00  0.00           N
ATOM    734  HN  PHE A 146     140.195 193.193 198.447  1.00  0.00            
ATOM    735  CA  PHE A 146     139.702 193.701 196.445  1.00  0.00           C
ATOM    736  HA  PHE A 146     138.926 194.323 196.341  1.00  0.00            
ATOM    737  CB  PHE A 146     141.062 194.462 196.398  1.00  0.00           C
ATOM    738  HB1 PHE A 146     141.082 195.162 197.112  1.00  0.00            
ATOM    739  HB2 PHE A 146     141.814 193.818 196.541  1.00  0.00            
ATOM    740  CG  PHE A 146     141.256 195.138 195.057  1.00  0.00           C
ATOM    741  CD1 PHE A 146     141.889 194.447 194.010  1.00  0.00           C
ATOM    742  HD1 PHE A 146     142.305 193.555 194.188  1.00  0.00            
ATOM    743  CE1 PHE A 146     141.944 194.991 192.722  1.00  0.00           C
ATOM    744  HE1 PHE A 146     142.388 194.484 191.983  1.00  0.00            
ATOM    745  CZ  PHE A 146     141.378 196.244 192.470  1.00  0.00           C
ATOM    746  HZ  PHE A 146     141.411 196.632 191.549  1.00  0.00            
ATOM    747  CD2 PHE A 146     140.700 196.401 194.796  1.00  0.00           C
ATOM    748  HD2 PHE A 146     140.255 196.909 195.534  1.00  0.00            
ATOM    749  CE2 PHE A 146     140.764 196.956 193.509  1.00  0.00           C
ATOM    750  HE2 PHE A 146     140.372 197.859 193.333  1.00  0.00            
ATOM    751  C   PHE A 146     139.631 192.667 195.320  1.00  0.00           C
ATOM    752  O   PHE A 146     138.961 192.892 194.318  1.00  0.00           O
ATOM    753  N   PHE A 147     140.280 191.491 195.449  1.00  0.00           N
ATOM    754  HN  PHE A 147     140.806 191.311 196.280  1.00  0.00            
ATOM    755  CA  PHE A 147     140.231 190.476 194.402  1.00  0.00           C
ATOM    756  HA  PHE A 147     140.455 191.031 193.601  1.00  0.00            
ATOM    757  CB  PHE A 147     141.274 189.349 194.613  1.00  0.00           C
ATOM    758  HB1 PHE A 147     141.354 189.123 195.584  1.00  0.00            
ATOM    759  HB2 PHE A 147     141.015 188.531 194.100  1.00  0.00            
ATOM    760  CG  PHE A 147     142.596 189.851 194.110  1.00  0.00           C
ATOM    761  CD1 PHE A 147     142.767 190.097 192.736  1.00  0.00           C
ATOM    762  HD1 PHE A 147     142.042 189.849 192.094  1.00  0.00            
ATOM    763  CE1 PHE A 147     143.943 190.686 192.260  1.00  0.00           C
ATOM    764  HE1 PHE A 147     144.050 190.880 191.285  1.00  0.00            
ATOM    765  CZ  PHE A 147     144.967 191.002 193.156  1.00  0.00           C
ATOM    766  HZ  PHE A 147     145.810 191.420 192.818  1.00  0.00            
ATOM    767  CD2 PHE A 147     143.638 190.164 194.994  1.00  0.00           C
ATOM    768  HD2 PHE A 147     143.534 189.975 195.970  1.00  0.00            
ATOM    769  CE2 PHE A 147     144.824 190.739 194.521  1.00  0.00           C
ATOM    770  HE2 PHE A 147     145.564 190.960 195.156  1.00  0.00            
ATOM    771  C   PHE A 147     138.855 189.883 194.162  1.00  0.00           C
ATOM    772  O   PHE A 147     138.489 189.596 193.023  1.00  0.00           O
ATOM    773  N   ALA A 148     138.035 189.722 195.218  1.00  0.00           N
ATOM    774  HN  ALA A 148     138.405 189.837 196.140  1.00  0.00            
ATOM    775  CA  ALA A 148     136.634 189.387 195.063  1.00  0.00           C
ATOM    776  HA  ALA A 148     136.643 188.556 194.507  1.00  0.00            
ATOM    777  CB  ALA A 148     136.016 189.152 196.454  1.00  0.00           C
ATOM    778  HB1 ALA A 148     135.048 188.920 196.354  1.00  0.00            
ATOM    779  HB2 ALA A 148     136.494 188.400 196.908  1.00  0.00            
ATOM    780  HB3 ALA A 148     136.105 189.983 197.003  1.00  0.00            
ATOM    781  C   ALA A 148     135.839 190.447 194.293  1.00  0.00           C
ATOM    782  O   ALA A 148     135.052 190.124 193.405  1.00  0.00           O
ATOM    783  N   VAL A 149     136.057 191.749 194.577  1.00  0.00           N
ATOM    784  HN  VAL A 149     136.649 191.972 195.352  1.00  0.00            
ATOM    785  CA  VAL A 149     135.475 192.849 193.813  1.00  0.00           C
ATOM    786  HA  VAL A 149     134.513 192.584 193.757  1.00  0.00            
ATOM    787  CB  VAL A 149     135.575 194.180 194.552  1.00  0.00           C
ATOM    788  HB  VAL A 149     136.541 194.381 194.713  1.00  0.00            
ATOM    789  CG1 VAL A 149     134.968 195.333 193.723  1.00  0.00           C
ATOM    790 1HG1 VAL A 149     135.049 196.189 194.233  1.00  0.00            
ATOM    791 2HG1 VAL A 149     135.459 195.414 192.856  1.00  0.00            
ATOM    792 3HG1 VAL A 149     134.003 195.142 193.543  1.00  0.00            
ATOM    793  CG2 VAL A 149     134.789 194.048 195.871  1.00  0.00           C
ATOM    794 1HG2 VAL A 149     134.839 194.910 196.376  1.00  0.00            
ATOM    795 2HG2 VAL A 149     133.833 193.834 195.669  1.00  0.00            
ATOM    796 3HG2 VAL A 149     135.185 193.314 196.423  1.00  0.00            
ATOM    797  C   VAL A 149     136.004 192.952 192.381  1.00  0.00           C
ATOM    798  O   VAL A 149     135.228 193.130 191.444  1.00  0.00           O
ATOM    799  N   GLU A 150     137.327 192.784 192.138  1.00  0.00           N
ATOM    800  HN  GLU A 150     137.941 192.671 192.920  1.00  0.00            
ATOM    801  CA  GLU A 150     137.906 192.759 190.795  1.00  0.00           C
ATOM    802  HA  GLU A 150     137.636 193.647 190.424  1.00  0.00            
ATOM    803  CB  GLU A 150     139.463 192.619 190.800  1.00  0.00           C
ATOM    804  HB1 GLU A 150     139.835 193.250 191.480  1.00  0.00            
ATOM    805  HB2 GLU A 150     139.696 191.680 191.054  1.00  0.00            
ATOM    806  CG  GLU A 150     140.124 192.934 189.422  1.00  0.00           C
ATOM    807  HG1 GLU A 150     139.562 192.524 188.703  1.00  0.00            
ATOM    808  HG2 GLU A 150     140.145 193.927 189.303  1.00  0.00            
ATOM    809  CD  GLU A 150     141.554 192.421 189.234  1.00  0.00           C
ATOM    810  OE1 GLU A 150     141.734 191.536 188.352  1.00  0.00           O
ATOM    811  OE2 GLU A 150     142.514 192.893 189.885  1.00  0.00           O
ATOM    812  C   GLU A 150     137.306 191.631 189.966  1.00  0.00           C
ATOM    813  O   GLU A 150     136.902 191.817 188.816  1.00  0.00           O
ATOM    814  N   MET A 151     137.151 190.432 190.569  1.00  0.00           N
ATOM    815  HN  MET A 151     137.568 190.285 191.466  1.00  0.00            
ATOM    816  CA  MET A 151     136.402 189.354 189.961  1.00  0.00           C
ATOM    817  HA  MET A 151     136.861 189.317 189.073  1.00  0.00            
ATOM    818  CB  MET A 151     136.528 188.018 190.728  1.00  0.00           C
ATOM    819  HB1 MET A 151     137.493 187.851 190.928  1.00  0.00            
ATOM    820  HB2 MET A 151     136.017 188.089 191.585  1.00  0.00            
ATOM    821  CG  MET A 151     135.973 186.825 189.912  1.00  0.00           C
ATOM    822  HG1 MET A 151     135.097 187.156 189.562  1.00  0.00            
ATOM    823  HG2 MET A 151     136.619 186.726 189.155  1.00  0.00            
ATOM    824  SD  MET A 151     135.776 185.271 190.817  1.00  0.00           S
ATOM    825  CE  MET A 151     134.438 185.805 191.924  1.00  0.00           C
ATOM    826  HE1 MET A 151     134.182 185.049 192.526  1.00  0.00            
ATOM    827  HE2 MET A 151     134.750 186.579 192.475  1.00  0.00            
ATOM    828  HE3 MET A 151     133.646 186.081 191.380  1.00  0.00            
ATOM    829  C   MET A 151     134.925 189.660 189.750  1.00  0.00           C
ATOM    830  O   MET A 151     134.396 189.342 188.696  1.00  0.00           O
ATOM    831  N   VAL A 152     134.192 190.282 190.697  1.00  0.00           N
ATOM    832  HN  VAL A 152     134.628 190.537 191.560  1.00  0.00            
ATOM    833  CA  VAL A 152     132.775 190.594 190.496  1.00  0.00           C
ATOM    834  HA  VAL A 152     132.436 189.716 190.157  1.00  0.00            
ATOM    835  CB  VAL A 152     132.013 190.881 191.791  1.00  0.00           C
ATOM    836  HB  VAL A 152     132.534 190.466 192.537  1.00  0.00            
ATOM    837  CG1 VAL A 152     131.914 192.379 192.136  1.00  0.00           C
ATOM    838 1HG1 VAL A 152     131.406 192.492 192.990  1.00  0.00            
ATOM    839 2HG1 VAL A 152     132.833 192.758 192.243  1.00  0.00            
ATOM    840 3HG1 VAL A 152     131.439 192.860 191.399  1.00  0.00            
ATOM    841  CG2 VAL A 152     130.604 190.265 191.672  1.00  0.00           C
ATOM    842 1HG2 VAL A 152     130.090 190.443 192.511  1.00  0.00            
ATOM    843 2HG2 VAL A 152     130.126 190.675 190.895  1.00  0.00            
ATOM    844 3HG2 VAL A 152     130.682 189.278 191.532  1.00  0.00            
ATOM    845  C   VAL A 152     132.503 191.609 189.382  1.00  0.00           C
ATOM    846  O   VAL A 152     131.548 191.472 188.618  1.00  0.00           O
ATOM    847  N   ILE A 153     133.383 192.625 189.211  1.00  0.00           N
ATOM    848  HN  ILE A 153     134.082 192.762 189.913  1.00  0.00            
ATOM    849  CA  ILE A 153     133.376 193.535 188.064  1.00  0.00           C
ATOM    850  HA  ILE A 153     132.452 193.918 188.055  1.00  0.00            
ATOM    851  CB  ILE A 153     134.395 194.665 188.231  1.00  0.00           C
ATOM    852  HB  ILE A 153     135.290 194.244 188.376  1.00  0.00            
ATOM    853  CG2 ILE A 153     134.460 195.545 186.957  1.00  0.00           C
ATOM    854 1HG2 ILE A 153     135.131 196.275 187.090  1.00  0.00            
ATOM    855 2HG2 ILE A 153     134.730 194.982 186.176  1.00  0.00            
ATOM    856 3HG2 ILE A 153     133.561 195.947 186.783  1.00  0.00            
ATOM    857  CG1 ILE A 153     134.030 195.535 189.458  1.00  0.00           C
ATOM    858 1HG1 ILE A 153     133.212 196.067 189.240  1.00  0.00            
ATOM    859 2HG1 ILE A 153     133.839 194.932 190.232  1.00  0.00            
ATOM    860  CD  ILE A 153     135.141 196.509 189.871  1.00  0.00           C
ATOM    861  HD1 ILE A 153     134.842 197.038 190.665  1.00  0.00            
ATOM    862  HD2 ILE A 153     135.966 195.994 190.104  1.00  0.00            
ATOM    863  HD3 ILE A 153     135.339 197.130 189.113  1.00  0.00            
ATOM    864  C   ILE A 153     133.632 192.783 186.763  1.00  0.00           C
ATOM    865  O   ILE A 153     132.931 192.959 185.766  1.00  0.00           O
ATOM    866  N   LYS A 154     134.609 191.851 186.757  1.00  0.00           N
ATOM    867  HN  LYS A 154     135.230 191.801 187.539  1.00  0.00            
ATOM    868  CA  LYS A 154     134.793 190.917 185.657  1.00  0.00           C
ATOM    869  HA  LYS A 154     134.880 191.543 184.882  1.00  0.00            
ATOM    870  CB  LYS A 154     136.060 190.047 185.830  1.00  0.00           C
ATOM    871  HB1 LYS A 154     136.052 189.652 186.749  1.00  0.00            
ATOM    872  HB2 LYS A 154     136.038 189.313 185.151  1.00  0.00            
ATOM    873  CG  LYS A 154     137.371 190.825 185.653  1.00  0.00           C
ATOM    874  HG1 LYS A 154     137.460 191.092 184.693  1.00  0.00            
ATOM    875  HG2 LYS A 154     137.339 191.644 186.226  1.00  0.00            
ATOM    876  CD  LYS A 154     138.596 189.986 186.052  1.00  0.00           C
ATOM    877  HD1 LYS A 154     138.561 189.812 187.036  1.00  0.00            
ATOM    878  HD2 LYS A 154     138.566 189.117 185.559  1.00  0.00            
ATOM    879  CE  LYS A 154     139.916 190.686 185.727  1.00  0.00           C
ATOM    880  HE1 LYS A 154     140.067 190.679 184.738  1.00  0.00            
ATOM    881  HE2 LYS A 154     139.886 191.631 186.053  1.00  0.00            
ATOM    882  NZ  LYS A 154     141.060 190.019 186.367  1.00  0.00           N
ATOM    883  HZ1 LYS A 154     141.903 190.504 186.132  1.00  0.00            
ATOM    884  HZ2 LYS A 154     140.937 190.026 187.359  1.00  0.00            
ATOM    885  HZ3 LYS A 154     141.118 189.074 186.045  1.00  0.00            
ATOM    886  C   LYS A 154     133.592 190.002 185.438  1.00  0.00           C
ATOM    887  O   LYS A 154     133.242 189.699 184.306  1.00  0.00           O
ATOM    888  N   MET A 155     132.903 189.540 186.497  1.00  0.00           N
ATOM    889  HN  MET A 155     133.212 189.825 187.404  1.00  0.00            
ATOM    890  CA  MET A 155     131.748 188.662 186.432  1.00  0.00           C
ATOM    891  HA  MET A 155     132.115 187.908 185.887  1.00  0.00            
ATOM    892  CB  MET A 155     131.301 188.161 187.829  1.00  0.00           C
ATOM    893  HB1 MET A 155     132.116 187.933 188.361  1.00  0.00            
ATOM    894  HB2 MET A 155     130.800 188.896 188.285  1.00  0.00            
ATOM    895  CG  MET A 155     130.392 186.914 187.773  1.00  0.00           C
ATOM    896  HG1 MET A 155     130.108 186.761 188.720  1.00  0.00            
ATOM    897  HG2 MET A 155     129.602 187.197 187.229  1.00  0.00            
ATOM    898  SD  MET A 155     131.222 185.456 187.065  1.00  0.00           S
ATOM    899  CE  MET A 155     129.721 184.638 186.459  1.00  0.00           C
ATOM    900  HE1 MET A 155     129.967 183.777 186.015  1.00  0.00            
ATOM    901  HE2 MET A 155     129.108 184.454 187.228  1.00  0.00            
ATOM    902  HE3 MET A 155     129.260 185.233 185.801  1.00  0.00            
ATOM    903  C   MET A 155     130.573 189.246 185.664  1.00  0.00           C
ATOM    904  O   MET A 155     129.862 188.528 184.963  1.00  0.00           O
ATOM    905  N   VAL A 156     130.377 190.582 185.715  1.00  0.00           N
ATOM    906  HN  VAL A 156     130.898 191.114 186.382  1.00  0.00            
ATOM    907  CA  VAL A 156     129.441 191.286 184.842  1.00  0.00           C
ATOM    908  HA  VAL A 156     128.552 190.875 185.045  1.00  0.00            
ATOM    909  CB  VAL A 156     129.425 192.786 185.149  1.00  0.00           C
ATOM    910  HB  VAL A 156     130.356 193.130 185.032  1.00  0.00            
ATOM    911  CG1 VAL A 156     128.510 193.569 184.179  1.00  0.00           C
ATOM    912 1HG1 VAL A 156     128.529 194.541 184.414  1.00  0.00            
ATOM    913 2HG1 VAL A 156     128.836 193.447 183.242  1.00  0.00            
ATOM    914 3HG1 VAL A 156     127.574 193.226 184.254  1.00  0.00            
ATOM    915  CG2 VAL A 156     128.952 192.996 186.599  1.00  0.00           C
ATOM    916 1HG2 VAL A 156     128.939 193.974 186.807  1.00  0.00            
ATOM    917 2HG2 VAL A 156     128.032 192.620 186.707  1.00  0.00            
ATOM    918 3HG2 VAL A 156     129.578 192.531 187.225  1.00  0.00            
ATOM    919  C   VAL A 156     129.791 191.078 183.372  1.00  0.00           C
ATOM    920  O   VAL A 156     128.950 190.699 182.560  1.00  0.00           O
ATOM    921  N   ALA A 157     131.072 191.240 182.990  1.00  0.00           N
ATOM    922  HN  ALA A 157     131.736 191.591 183.650  1.00  0.00            
ATOM    923  CA  ALA A 157     131.515 190.919 181.648  1.00  0.00           C
ATOM    924  HA  ALA A 157     130.824 191.357 181.073  1.00  0.00            
ATOM    925  CB  ALA A 157     132.918 191.509 181.406  1.00  0.00           C
ATOM    926  HB1 ALA A 157     133.219 191.285 180.479  1.00  0.00            
ATOM    927  HB2 ALA A 157     132.885 192.503 181.514  1.00  0.00            
ATOM    928  HB3 ALA A 157     133.561 191.123 182.068  1.00  0.00            
ATOM    929  C   ALA A 157     131.477 189.423 181.316  1.00  0.00           C
ATOM    930  O   ALA A 157     130.922 189.017 180.301  1.00  0.00           O
ATOM    931  N   LEU A 158     132.003 188.559 182.205  1.00  0.00           N
ATOM    932  HN  LEU A 158     132.357 188.948 183.055  1.00  0.00            
ATOM    933  CA  LEU A 158     132.108 187.114 182.052  1.00  0.00           C
ATOM    934  HA  LEU A 158     132.578 186.983 181.179  1.00  0.00            
ATOM    935  CB  LEU A 158     132.901 186.549 183.265  1.00  0.00           C
ATOM    936  HB1 LEU A 158     133.748 187.075 183.339  1.00  0.00            
ATOM    937  HB2 LEU A 158     132.344 186.698 184.082  1.00  0.00            
ATOM    938  CG  LEU A 158     133.295 185.055 183.253  1.00  0.00           C
ATOM    939  HG  LEU A 158     132.448 184.523 183.242  1.00  0.00            
ATOM    940  CD1 LEU A 158     134.089 184.658 182.002  1.00  0.00           C
ATOM    941 1HD1 LEU A 158     134.317 183.685 182.046  1.00  0.00            
ATOM    942 2HD1 LEU A 158     133.537 184.834 181.187  1.00  0.00            
ATOM    943 3HD1 LEU A 158     134.931 185.196 181.957  1.00  0.00            
ATOM    944  CD2 LEU A 158     134.125 184.731 184.508  1.00  0.00           C
ATOM    945 1HD2 LEU A 158     134.379 183.764 184.499  1.00  0.00            
ATOM    946 2HD2 LEU A 158     134.952 185.293 184.515  1.00  0.00            
ATOM    947 3HD2 LEU A 158     133.583 184.926 185.326  1.00  0.00            
ATOM    948  C   LEU A 158     130.760 186.418 181.913  1.00  0.00           C
ATOM    949  O   LEU A 158     130.601 185.507 181.104  1.00  0.00           O
ATOM    950  N   GLY A 159     129.753 186.858 182.697  1.00  0.00           N
ATOM    951  HN  GLY A 159     129.942 187.602 183.338  1.00  0.00            
ATOM    952  CA  GLY A 159     128.407 186.306 182.659  1.00  0.00           C
ATOM    953  HA1 GLY A 159     128.496 185.332 182.451  1.00  0.00            
ATOM    954  HA2 GLY A 159     128.019 186.417 183.574  1.00  0.00            
ATOM    955  C   GLY A 159     127.468 186.929 181.658  1.00  0.00           C
ATOM    956  O   GLY A 159     126.561 186.249 181.189  1.00  0.00           O
ATOM    957  N   LEU A 160     127.619 188.229 181.315  1.00  0.00           N
ATOM    958  HN  LEU A 160     128.424 188.732 181.630  1.00  0.00            
ATOM    959  CA  LEU A 160     126.622 188.908 180.490  1.00  0.00           C
ATOM    960  HA  LEU A 160     125.980 188.161 180.317  1.00  0.00            
ATOM    961  CB  LEU A 160     126.011 190.118 181.252  1.00  0.00           C
ATOM    962  HB1 LEU A 160     126.735 190.792 181.396  1.00  0.00            
ATOM    963  HB2 LEU A 160     125.294 190.516 180.679  1.00  0.00            
ATOM    964  CG  LEU A 160     125.389 189.791 182.629  1.00  0.00           C
ATOM    965  HG  LEU A 160     126.076 189.306 183.170  1.00  0.00            
ATOM    966  CD1 LEU A 160     124.998 191.089 183.353  1.00  0.00           C
ATOM    967 1HD1 LEU A 160     124.597 190.867 184.242  1.00  0.00            
ATOM    968 2HD1 LEU A 160     125.812 191.654 183.486  1.00  0.00            
ATOM    969 3HD1 LEU A 160     124.331 191.590 182.802  1.00  0.00            
ATOM    970  CD2 LEU A 160     124.172 188.862 182.506  1.00  0.00           C
ATOM    971 1HD2 LEU A 160     123.801 188.676 183.416  1.00  0.00            
ATOM    972 2HD2 LEU A 160     123.472 189.303 181.944  1.00  0.00            
ATOM    973 3HD2 LEU A 160     124.451 188.002 182.078  1.00  0.00            
ATOM    974  C   LEU A 160     127.133 189.420 179.144  1.00  0.00           C
ATOM    975  O   LEU A 160     126.348 189.565 178.209  1.00  0.00           O
ATOM    976  N   PHE A 161     128.446 189.693 178.974  1.00  0.00           N
ATOM    977  HN  PHE A 161     129.084 189.492 179.717  1.00  0.00            
ATOM    978  CA  PHE A 161     128.961 190.274 177.733  1.00  0.00           C
ATOM    979  HA  PHE A 161     128.133 190.434 177.195  1.00  0.00            
ATOM    980  CB  PHE A 161     129.756 191.575 178.031  1.00  0.00           C
ATOM    981  HB1 PHE A 161     130.412 191.408 178.767  1.00  0.00            
ATOM    982  HB2 PHE A 161     130.245 191.867 177.209  1.00  0.00            
ATOM    983  CG  PHE A 161     128.834 192.689 178.458  1.00  0.00           C
ATOM    984  CD1 PHE A 161     128.223 193.481 177.472  1.00  0.00           C
ATOM    985  HD1 PHE A 161     128.387 193.280 176.506  1.00  0.00            
ATOM    986  CE1 PHE A 161     127.387 194.548 177.823  1.00  0.00           C
ATOM    987  HE1 PHE A 161     126.960 195.105 177.110  1.00  0.00            
ATOM    988  CZ  PHE A 161     127.149 194.835 179.172  1.00  0.00           C
ATOM    989  HZ  PHE A 161     126.556 195.600 179.424  1.00  0.00            
ATOM    990  CD2 PHE A 161     128.578 192.982 179.810  1.00  0.00           C
ATOM    991  HD2 PHE A 161     128.998 192.422 180.525  1.00  0.00            
ATOM    992  CE2 PHE A 161     127.742 194.049 180.168  1.00  0.00           C
ATOM    993  HE2 PHE A 161     127.569 194.248 181.133  1.00  0.00            
ATOM    994  C   PHE A 161     129.885 189.322 176.976  1.00  0.00           C
ATOM    995  O   PHE A 161     130.225 189.547 175.810  1.00  0.00           O
ATOM    996  N   GLY A 162     130.278 188.203 177.616  1.00  0.00           N
ATOM    997  HN  GLY A 162     129.874 188.017 178.512  1.00  0.00            
ATOM    998  CA  GLY A 162     131.246 187.245 177.102  1.00  0.00           C
ATOM    999  HA1 GLY A 162     131.211 186.444 177.700  1.00  0.00            
ATOM   1000  HA2 GLY A 162     130.945 186.989 176.183  1.00  0.00            
ATOM   1001  C   GLY A 162     132.675 187.736 177.028  1.00  0.00           C
ATOM   1002  O   GLY A 162     133.045 188.827 177.452  1.00  0.00           O
ATOM   1003  N   GLN A 163     133.558 186.888 176.480  1.00  0.00           N
ATOM   1004  HN  GLN A 163     133.193 186.125 175.947  1.00  0.00            
ATOM   1005  CA  GLN A 163     134.999 186.989 176.599  1.00  0.00           C
ATOM   1006  HA  GLN A 163     135.113 187.404 177.502  1.00  0.00            
ATOM   1007  CB  GLN A 163     135.628 185.569 176.452  1.00  0.00           C
ATOM   1008  HB1 GLN A 163     135.314 185.184 175.584  1.00  0.00            
ATOM   1009  HB2 GLN A 163     136.622 185.675 176.430  1.00  0.00            
ATOM   1010  CG  GLN A 163     135.286 184.547 177.575  1.00  0.00           C
ATOM   1011  HG1 GLN A 163     135.904 183.765 177.489  1.00  0.00            
ATOM   1012  HG2 GLN A 163     135.430 184.990 178.460  1.00  0.00            
ATOM   1013  CD  GLN A 163     133.847 184.013 177.547  1.00  0.00           C
ATOM   1014  OE1 GLN A 163     133.083 184.189 176.597  1.00  0.00           O
ATOM   1015  NE2 GLN A 163     133.450 183.343 178.652  1.00  0.00           N
ATOM   1016 1HE2 GLN A 163     134.082 183.223 179.418  1.00  0.00            
ATOM   1017 2HE2 GLN A 163     132.525 182.967 178.703  1.00  0.00            
ATOM   1018  C   GLN A 163     135.648 187.917 175.574  1.00  0.00           C
ATOM   1019  O   GLN A 163     136.847 187.848 175.320  1.00  0.00           O
ATOM   1020  N   LYS A 164     134.871 188.838 174.975  1.00  0.00           N
ATOM   1021  HN  LYS A 164     133.931 188.930 175.302  1.00  0.00            
ATOM   1022  CA  LYS A 164     135.290 189.711 173.889  1.00  0.00           C
ATOM   1023  HA  LYS A 164     135.646 189.048 173.230  1.00  0.00            
ATOM   1024  CB  LYS A 164     134.084 190.528 173.365  1.00  0.00           C
ATOM   1025  HB1 LYS A 164     133.704 191.062 174.120  1.00  0.00            
ATOM   1026  HB2 LYS A 164     134.402 191.147 172.647  1.00  0.00            
ATOM   1027  CG  LYS A 164     132.970 189.643 172.786  1.00  0.00           C
ATOM   1028  HG1 LYS A 164     133.357 189.069 172.065  1.00  0.00            
ATOM   1029  HG2 LYS A 164     132.608 189.063 173.516  1.00  0.00            
ATOM   1030  CD  LYS A 164     131.818 190.471 172.195  1.00  0.00           C
ATOM   1031  HD1 LYS A 164     131.399 191.008 172.927  1.00  0.00            
ATOM   1032  HD2 LYS A 164     132.189 191.087 171.500  1.00  0.00            
ATOM   1033  CE  LYS A 164     130.737 189.601 171.549  1.00  0.00           C
ATOM   1034  HE1 LYS A 164     131.127 189.077 170.792  1.00  0.00            
ATOM   1035  HE2 LYS A 164     130.353 188.973 172.226  1.00  0.00            
ATOM   1036  NZ  LYS A 164     129.647 190.452 171.022  1.00  0.00           N
ATOM   1037  HZ1 LYS A 164     128.947 189.875 170.602  1.00  0.00            
ATOM   1038  HZ2 LYS A 164     129.242 190.977 171.771  1.00  0.00            
ATOM   1039  HZ3 LYS A 164     130.016 191.080 170.337  1.00  0.00            
ATOM   1040  C   LYS A 164     136.432 190.666 174.221  1.00  0.00           C
ATOM   1041  O   LYS A 164     137.286 190.947 173.386  1.00  0.00           O
ATOM   1042  N   CYS A 165     136.466 191.194 175.456  1.00  0.00           N
ATOM   1043  HN  CYS A 165     135.806 190.862 176.130  1.00  0.00            
ATOM   1044  CA  CYS A 165     137.409 192.222 175.868  1.00  0.00           C
ATOM   1045  HA  CYS A 165     137.789 192.550 175.003  1.00  0.00            
ATOM   1046  CB  CYS A 165     136.684 193.339 176.666  1.00  0.00           C
ATOM   1047  HB1 CYS A 165     136.363 192.895 177.502  1.00  0.00            
ATOM   1048  HB2 CYS A 165     137.397 194.002 176.893  1.00  0.00            
ATOM   1049  SG  CYS A 165     135.317 194.098 175.723  1.00  0.00           S
ATOM   1050  HG1 CYS A 165     134.884 194.808 176.278  1.00  0.00            
ATOM   1051  C   CYS A 165     138.526 191.658 176.735  1.00  0.00           C
ATOM   1052  O   CYS A 165     139.086 192.357 177.579  1.00  0.00           O
ATOM   1053  N   TYR A 166     138.860 190.360 176.590  1.00  0.00           N
ATOM   1054  HN  TYR A 166     138.506 189.858 175.801  1.00  0.00            
ATOM   1055  CA  TYR A 166     139.715 189.663 177.536  1.00  0.00           C
ATOM   1056  HA  TYR A 166     139.878 190.392 178.200  1.00  0.00            
ATOM   1057  CB  TYR A 166     139.002 188.408 178.106  1.00  0.00           C
ATOM   1058  HB1 TYR A 166     138.567 187.913 177.354  1.00  0.00            
ATOM   1059  HB2 TYR A 166     139.683 187.820 178.543  1.00  0.00            
ATOM   1060  CG  TYR A 166     137.936 188.707 179.129  1.00  0.00           C
ATOM   1061  CD1 TYR A 166     137.842 189.916 179.851  1.00  0.00           C
ATOM   1062  HD1 TYR A 166     138.446 190.679 179.621  1.00  0.00            
ATOM   1063  CE1 TYR A 166     136.911 190.056 180.886  1.00  0.00           C
ATOM   1064  HE1 TYR A 166     136.858 190.913 181.399  1.00  0.00            
ATOM   1065  CZ  TYR A 166     136.058 189.002 181.201  1.00  0.00           C
ATOM   1066  OH  TYR A 166     135.202 189.149 182.296  1.00  0.00           O
ATOM   1067  HH  TYR A 166     134.652 188.321 182.403  1.00  0.00            
ATOM   1068  CD2 TYR A 166     137.048 187.665 179.449  1.00  0.00           C
ATOM   1069  HD2 TYR A 166     137.095 186.805 178.941  1.00  0.00            
ATOM   1070  CE2 TYR A 166     136.099 187.814 180.468  1.00  0.00           C
ATOM   1071  HE2 TYR A 166     135.456 187.075 180.669  1.00  0.00            
ATOM   1072  C   TYR A 166     141.058 189.213 176.994  1.00  0.00           C
ATOM   1073  O   TYR A 166     141.203 188.714 175.884  1.00  0.00           O
ATOM   1074  N   LEU A 167     142.086 189.357 177.858  1.00  0.00           N
ATOM   1075  HN  LEU A 167     141.878 189.806 178.727  1.00  0.00            
ATOM   1076  CA  LEU A 167     143.460 188.931 177.663  1.00  0.00           C
ATOM   1077  HA  LEU A 167     143.699 189.363 176.794  1.00  0.00            
ATOM   1078  CB  LEU A 167     144.315 189.395 178.872  1.00  0.00           C
ATOM   1079  HB1 LEU A 167     143.981 188.923 179.688  1.00  0.00            
ATOM   1080  HB2 LEU A 167     145.264 189.132 178.700  1.00  0.00            
ATOM   1081  CG  LEU A 167     144.288 190.913 179.157  1.00  0.00           C
ATOM   1082  HG  LEU A 167     143.332 191.199 179.227  1.00  0.00            
ATOM   1083  CD1 LEU A 167     145.006 191.206 180.483  1.00  0.00           C
ATOM   1084 1HD1 LEU A 167     144.986 192.189 180.663  1.00  0.00            
ATOM   1085 2HD1 LEU A 167     144.544 190.722 181.226  1.00  0.00            
ATOM   1086 3HD1 LEU A 167     145.955 190.898 180.423  1.00  0.00            
ATOM   1087  CD2 LEU A 167     144.914 191.727 178.015  1.00  0.00           C
ATOM   1088 1HD2 LEU A 167     144.876 192.701 178.240  1.00  0.00            
ATOM   1089 2HD2 LEU A 167     145.867 191.450 177.892  1.00  0.00            
ATOM   1090 3HD2 LEU A 167     144.407 191.560 177.170  1.00  0.00            
ATOM   1091  C   LEU A 167     143.637 187.423 177.502  1.00  0.00           C
ATOM   1092  O   LEU A 167     144.508 186.956 176.770  1.00  0.00           O
ATOM   1093  N   GLY A 168     142.820 186.616 178.210  1.00  0.00           N
ATOM   1094  HN  GLY A 168     142.168 187.023 178.849  1.00  0.00            
ATOM   1095  CA  GLY A 168     142.864 185.169 178.067  1.00  0.00           C
ATOM   1096  HA1 GLY A 168     142.616 184.944 177.125  1.00  0.00            
ATOM   1097  HA2 GLY A 168     143.801 184.869 178.246  1.00  0.00            
ATOM   1098  C   GLY A 168     141.924 184.472 179.013  1.00  0.00           C
ATOM   1099  O   GLY A 168     141.982 184.652 180.226  1.00  0.00           O
ATOM   1100  N   ASP A 169     141.040 183.609 178.471  1.00  0.00           N
ATOM   1101  HN  ASP A 169     141.058 183.501 177.477  1.00  0.00            
ATOM   1102  CA  ASP A 169     140.062 182.821 179.209  1.00  0.00           C
ATOM   1103  HA  ASP A 169     139.503 183.457 179.741  1.00  0.00            
ATOM   1104  CB  ASP A 169     139.249 182.042 178.134  1.00  0.00           C
ATOM   1105  HB1 ASP A 169     138.710 182.690 177.596  1.00  0.00            
ATOM   1106  HB2 ASP A 169     139.882 181.554 177.533  1.00  0.00            
ATOM   1107  CG  ASP A 169     138.298 181.028 178.733  1.00  0.00           C
ATOM   1108  OD1 ASP A 169     137.297 181.415 179.377  1.00  0.00           O
ATOM   1109  OD2 ASP A 169     138.610 179.813 178.629  1.00  0.00           O
ATOM   1110  C   ASP A 169     140.708 181.890 180.250  1.00  0.00           C
ATOM   1111  O   ASP A 169     140.316 181.857 181.417  1.00  0.00           O
ATOM   1112  N   THR A 170     141.779 181.169 179.860  1.00  0.00           N
ATOM   1113  HN  THR A 170     142.086 181.278 178.915  1.00  0.00            
ATOM   1114  CA  THR A 170     142.529 180.240 180.706  1.00  0.00           C
ATOM   1115  HA  THR A 170     141.834 179.570 180.969  1.00  0.00            
ATOM   1116  CB  THR A 170     143.685 179.598 179.943  1.00  0.00           C
ATOM   1117  HB  THR A 170     144.387 180.289 179.770  1.00  0.00            
ATOM   1118  OG1 THR A 170     143.216 179.122 178.691  1.00  0.00           O
ATOM   1119  HG1 THR A 170     143.972 178.701 178.190  1.00  0.00            
ATOM   1120  CG2 THR A 170     144.245 178.384 180.695  1.00  0.00           C
ATOM   1121 1HG2 THR A 170     144.999 177.986 180.172  1.00  0.00            
ATOM   1122 2HG2 THR A 170     144.578 178.673 181.593  1.00  0.00            
ATOM   1123 3HG2 THR A 170     143.523 177.702 180.811  1.00  0.00            
ATOM   1124  C   THR A 170     143.099 180.894 181.946  1.00  0.00           C
ATOM   1125  O   THR A 170     143.037 180.362 183.053  1.00  0.00           O
ATOM   1126  N   TRP A 171     143.644 182.109 181.786  1.00  0.00           N
ATOM   1127  HN  TRP A 171     143.721 182.468 180.856  1.00  0.00            
ATOM   1128  CA  TRP A 171     144.127 182.934 182.870  1.00  0.00           C
ATOM   1129  HA  TRP A 171     144.651 182.289 183.426  1.00  0.00            
ATOM   1130  CB  TRP A 171     144.991 184.071 182.295  1.00  0.00           C
ATOM   1131  HB1 TRP A 171     144.444 184.588 181.637  1.00  0.00            
ATOM   1132  HB2 TRP A 171     145.269 184.673 183.044  1.00  0.00            
ATOM   1133  CG  TRP A 171     146.244 183.591 181.589  1.00  0.00           C
ATOM   1134  CD1 TRP A 171     146.578 183.623 180.262  1.00  0.00           C
ATOM   1135  HD1 TRP A 171     146.029 184.050 179.543  1.00  0.00            
ATOM   1136  NE1 TRP A 171     147.784 182.980 180.060  1.00  0.00           N
ATOM   1137  HE1 TRP A 171     148.241 182.858 179.179  1.00  0.00            
ATOM   1138  CE2 TRP A 171     148.250 182.535 181.277  1.00  0.00           C
ATOM   1139  CD2 TRP A 171     147.321 182.922 182.266  1.00  0.00           C
ATOM   1140  CE3 TRP A 171     147.534 182.625 183.612  1.00  0.00           C
ATOM   1141  HE3 TRP A 171     146.883 182.914 184.313  1.00  0.00            
ATOM   1142  CZ3 TRP A 171     148.689 181.909 183.950  1.00  0.00           C
ATOM   1143  HZ3 TRP A 171     148.871 181.690 184.909  1.00  0.00            
ATOM   1144  CZ2 TRP A 171     149.391 181.820 181.612  1.00  0.00           C
ATOM   1145  HZ2 TRP A 171     150.050 181.544 180.912  1.00  0.00            
ATOM   1146  CH2 TRP A 171     149.593 181.495 182.963  1.00  0.00           C
ATOM   1147  HH2 TRP A 171     150.396 180.959 183.225  1.00  0.00            
ATOM   1148  C   TRP A 171     143.034 183.499 183.773  1.00  0.00           C
ATOM   1149  O   TRP A 171     143.175 183.532 184.993  1.00  0.00           O
ATOM   1150  N   ASN A 172     141.890 183.936 183.211  1.00  0.00           N
ATOM   1151  HN  ASN A 172     141.831 183.965 182.213  1.00  0.00            
ATOM   1152  CA  ASN A 172     140.732 184.369 183.987  1.00  0.00           C
ATOM   1153  HA  ASN A 172     141.122 185.057 184.599  1.00  0.00            
ATOM   1154  CB  ASN A 172     139.644 184.971 183.068  1.00  0.00           C
ATOM   1155  HB1 ASN A 172     139.458 184.341 182.314  1.00  0.00            
ATOM   1156  HB2 ASN A 172     138.806 185.117 183.594  1.00  0.00            
ATOM   1157  CG  ASN A 172     140.108 186.306 182.495  1.00  0.00           C
ATOM   1158  OD1 ASN A 172     141.115 186.911 182.865  1.00  0.00           O
ATOM   1159  ND2 ASN A 172     139.295 186.834 181.554  1.00  0.00           N
ATOM   1160 1HD2 ASN A 172     138.462 186.351 181.285  1.00  0.00            
ATOM   1161 2HD2 ASN A 172     139.526 187.708 181.127  1.00  0.00            
ATOM   1162  C   ASN A 172     140.120 183.245 184.832  1.00  0.00           C
ATOM   1163  O   ASN A 172     139.669 183.450 185.958  1.00  0.00           O
ATOM   1164  N   ARG A 173     140.127 182.005 184.310  1.00  0.00           N
ATOM   1165  HN  ARG A 173     140.389 181.910 183.350  1.00  0.00            
ATOM   1166  CA  ARG A 173     139.783 180.793 185.035  1.00  0.00           C
ATOM   1167  HA  ARG A 173     138.870 180.947 185.413  1.00  0.00            
ATOM   1168  CB  ARG A 173     139.811 179.618 184.025  1.00  0.00           C
ATOM   1169  HB1 ARG A 173     139.293 179.896 183.216  1.00  0.00            
ATOM   1170  HB2 ARG A 173     140.764 179.455 183.771  1.00  0.00            
ATOM   1171  CG  ARG A 173     139.223 178.280 184.520  1.00  0.00           C
ATOM   1172  HG1 ARG A 173     139.803 177.935 185.258  1.00  0.00            
ATOM   1173  HG2 ARG A 173     138.303 178.451 184.872  1.00  0.00            
ATOM   1174  CD  ARG A 173     139.130 177.195 183.429  1.00  0.00           C
ATOM   1175  HD1 ARG A 173     139.994 177.131 182.929  1.00  0.00            
ATOM   1176  HD2 ARG A 173     138.915 176.308 183.839  1.00  0.00            
ATOM   1177  NE  ARG A 173     138.030 177.586 182.478  1.00  0.00           N
ATOM   1178  HE  ARG A 173     137.090 177.406 182.768  1.00  0.00            
ATOM   1179  CZ  ARG A 173     138.202 178.155 181.277  1.00  0.00           C
ATOM   1180  NH1 ARG A 173     137.175 178.742 180.670  1.00  0.00           N
ATOM   1181 1HH1 ARG A 173     136.277 178.758 181.110  1.00  0.00            
ATOM   1182 2HH1 ARG A 173     137.301 179.167 179.774  1.00  0.00            
ATOM   1183  NH2 ARG A 173     139.368 178.202 180.652  1.00  0.00           N
ATOM   1184 1HH2 ARG A 173     140.179 177.799 181.076  1.00  0.00            
ATOM   1185 2HH2 ARG A 173     139.438 178.640 179.756  1.00  0.00            
ATOM   1186  C   ARG A 173     140.702 180.538 186.236  1.00  0.00           C
ATOM   1187  O   ARG A 173     140.269 180.104 187.303  1.00  0.00           O
ATOM   1188  N   LEU A 174     142.008 180.845 186.094  1.00  0.00           N
ATOM   1189  HN  LEU A 174     142.334 181.083 185.179  1.00  0.00            
ATOM   1190  CA  LEU A 174     142.974 180.853 187.183  1.00  0.00           C
ATOM   1191  HA  LEU A 174     142.837 179.971 187.634  1.00  0.00            
ATOM   1192  CB  LEU A 174     144.406 180.965 186.597  1.00  0.00           C
ATOM   1193  HB1 LEU A 174     144.384 180.614 185.661  1.00  0.00            
ATOM   1194  HB2 LEU A 174     144.658 181.933 186.584  1.00  0.00            
ATOM   1195  CG  LEU A 174     145.510 180.200 187.362  1.00  0.00           C
ATOM   1196  HG  LEU A 174     145.151 179.282 187.531  1.00  0.00            
ATOM   1197  CD1 LEU A 174     146.789 180.142 186.518  1.00  0.00           C
ATOM   1198 1HD1 LEU A 174     147.497 179.646 187.020  1.00  0.00            
ATOM   1199 2HD1 LEU A 174     146.599 179.671 185.657  1.00  0.00            
ATOM   1200 3HD1 LEU A 174     147.105 181.071 186.327  1.00  0.00            
ATOM   1201  CD2 LEU A 174     145.848 180.803 188.730  1.00  0.00           C
ATOM   1202 1HD2 LEU A 174     146.566 180.260 189.166  1.00  0.00            
ATOM   1203 2HD2 LEU A 174     146.168 181.743 188.610  1.00  0.00            
ATOM   1204 3HD2 LEU A 174     145.031 180.800 189.307  1.00  0.00            
ATOM   1205  C   LEU A 174     142.689 181.916 188.261  1.00  0.00           C
ATOM   1206  O   LEU A 174     142.729 181.614 189.454  1.00  0.00           O
ATOM   1207  N   ASP A 175     142.304 183.166 187.879  1.00  0.00           N
ATOM   1208  HN  ASP A 175     142.315 183.381 186.902  1.00  0.00            
ATOM   1209  CA  ASP A 175     141.874 184.218 188.810  1.00  0.00           C
ATOM   1210  HA  ASP A 175     142.698 184.381 189.353  1.00  0.00            
ATOM   1211  CB  ASP A 175     141.389 185.502 188.044  1.00  0.00           C
ATOM   1212  HB1 ASP A 175     141.095 185.233 187.127  1.00  0.00            
ATOM   1213  HB2 ASP A 175     140.615 185.894 188.540  1.00  0.00            
ATOM   1214  CG  ASP A 175     142.411 186.612 187.872  1.00  0.00           C
ATOM   1215  OD1 ASP A 175     143.600 186.485 188.252  1.00  0.00           O
ATOM   1216  OD2 ASP A 175     141.997 187.699 187.370  1.00  0.00           O
ATOM   1217  C   ASP A 175     140.712 183.745 189.705  1.00  0.00           C
ATOM   1218  O   ASP A 175     140.725 183.934 190.925  1.00  0.00           O
ATOM   1219  N   PHE A 176     139.712 183.066 189.097  1.00  0.00           N
ATOM   1220  HN  PHE A 176     139.771 182.969 188.103  1.00  0.00            
ATOM   1221  CA  PHE A 176     138.558 182.463 189.750  1.00  0.00           C
ATOM   1222  HA  PHE A 176     138.138 183.212 190.263  1.00  0.00            
ATOM   1223  CB  PHE A 176     137.631 181.868 188.644  1.00  0.00           C
ATOM   1224  HB1 PHE A 176     137.449 182.570 187.956  1.00  0.00            
ATOM   1225  HB2 PHE A 176     138.090 181.091 188.214  1.00  0.00            
ATOM   1226  CG  PHE A 176     136.300 181.382 189.165  1.00  0.00           C
ATOM   1227  CD1 PHE A 176     136.157 180.066 189.639  1.00  0.00           C
ATOM   1228  HD1 PHE A 176     136.942 179.447 189.625  1.00  0.00            
ATOM   1229  CE1 PHE A 176     134.927 179.612 190.131  1.00  0.00           C
ATOM   1230  HE1 PHE A 176     134.837 178.675 190.467  1.00  0.00            
ATOM   1231  CZ  PHE A 176     133.823 180.473 190.151  1.00  0.00           C
ATOM   1232  HZ  PHE A 176     132.946 180.154 190.510  1.00  0.00            
ATOM   1233  CD2 PHE A 176     135.179 182.228 189.171  1.00  0.00           C
ATOM   1234  HD2 PHE A 176     135.261 183.160 188.817  1.00  0.00            
ATOM   1235  CE2 PHE A 176     133.947 181.781 189.668  1.00  0.00           C
ATOM   1236  HE2 PHE A 176     133.158 182.395 189.678  1.00  0.00            
ATOM   1237  C   PHE A 176     138.928 181.390 190.779  1.00  0.00           C
ATOM   1238  O   PHE A 176     138.418 181.372 191.899  1.00  0.00           O
ATOM   1239  N   PHE A 177     139.863 180.480 190.445  1.00  0.00           N
ATOM   1240  HN  PHE A 177     140.290 180.549 189.543  1.00  0.00            
ATOM   1241  CA  PHE A 177     140.285 179.402 191.326  1.00  0.00           C
ATOM   1242  HA  PHE A 177     139.448 178.916 191.577  1.00  0.00            
ATOM   1243  CB  PHE A 177     141.297 178.522 190.528  1.00  0.00           C
ATOM   1244  HB1 PHE A 177     140.819 178.108 189.753  1.00  0.00            
ATOM   1245  HB2 PHE A 177     142.034 179.108 190.191  1.00  0.00            
ATOM   1246  CG  PHE A 177     141.941 177.398 191.307  1.00  0.00           C
ATOM   1247  CD1 PHE A 177     141.214 176.592 192.201  1.00  0.00           C
ATOM   1248  HD1 PHE A 177     140.231 176.739 192.315  1.00  0.00            
ATOM   1249  CE1 PHE A 177     141.855 175.584 192.934  1.00  0.00           C
ATOM   1250  HE1 PHE A 177     141.333 175.027 193.580  1.00  0.00            
ATOM   1251  CZ  PHE A 177     143.226 175.357 192.761  1.00  0.00           C
ATOM   1252  HZ  PHE A 177     143.683 174.635 193.280  1.00  0.00            
ATOM   1253  CD2 PHE A 177     143.316 177.156 191.141  1.00  0.00           C
ATOM   1254  HD2 PHE A 177     143.842 177.716 190.501  1.00  0.00            
ATOM   1255  CE2 PHE A 177     143.957 176.141 191.861  1.00  0.00           C
ATOM   1256  HE2 PHE A 177     144.935 175.976 191.733  1.00  0.00            
ATOM   1257  C   PHE A 177     140.886 179.895 192.648  1.00  0.00           C
ATOM   1258  O   PHE A 177     140.521 179.434 193.731  1.00  0.00           O
ATOM   1259  N   ILE A 178     141.795 180.889 192.594  1.00  0.00           N
ATOM   1260  HN  ILE A 178     142.011 181.291 191.704  1.00  0.00            
ATOM   1261  CA  ILE A 178     142.478 181.404 193.775  1.00  0.00           C
ATOM   1262  HA  ILE A 178     142.826 180.568 194.199  1.00  0.00            
ATOM   1263  CB  ILE A 178     143.646 182.326 193.420  1.00  0.00           C
ATOM   1264  HB  ILE A 178     143.263 183.147 192.997  1.00  0.00            
ATOM   1265  CG2 ILE A 178     144.426 182.689 194.708  1.00  0.00           C
ATOM   1266 1HG2 ILE A 178     145.190 183.292 194.477  1.00  0.00            
ATOM   1267 2HG2 ILE A 178     143.815 183.156 195.347  1.00  0.00            
ATOM   1268 3HG2 ILE A 178     144.777 181.854 195.132  1.00  0.00            
ATOM   1269  CG1 ILE A 178     144.608 181.656 192.410  1.00  0.00           C
ATOM   1270 1HG1 ILE A 178     145.099 180.919 192.875  1.00  0.00            
ATOM   1271 2HG1 ILE A 178     144.069 181.275 191.659  1.00  0.00            
ATOM   1272  CD  ILE A 178     145.640 182.626 191.820  1.00  0.00           C
ATOM   1273  HD1 ILE A 178     146.229 182.136 191.178  1.00  0.00            
ATOM   1274  HD2 ILE A 178     145.167 183.365 191.340  1.00  0.00            
ATOM   1275  HD3 ILE A 178     146.196 183.010 192.557  1.00  0.00            
ATOM   1276  C   ILE A 178     141.532 182.105 194.750  1.00  0.00           C
ATOM   1277  O   ILE A 178     141.635 181.958 195.968  1.00  0.00           O
ATOM   1278  N   VAL A 179     140.566 182.905 194.250  1.00  0.00           N
ATOM   1279  HN  VAL A 179     140.531 183.066 193.264  1.00  0.00            
ATOM   1280  CA  VAL A 179     139.571 183.542 195.109  1.00  0.00           C
ATOM   1281  HA  VAL A 179     140.131 183.912 195.850  1.00  0.00            
ATOM   1282  CB  VAL A 179     138.888 184.731 194.443  1.00  0.00           C
ATOM   1283  HB  VAL A 179     139.621 185.335 194.130  1.00  0.00            
ATOM   1284  CG1 VAL A 179     138.079 184.311 193.214  1.00  0.00           C
ATOM   1285 1HG1 VAL A 179     137.648 185.117 192.807  1.00  0.00            
ATOM   1286 2HG1 VAL A 179     138.687 183.884 192.544  1.00  0.00            
ATOM   1287 3HG1 VAL A 179     137.373 183.658 193.487  1.00  0.00            
ATOM   1288  CG2 VAL A 179     138.004 185.507 195.438  1.00  0.00           C
ATOM   1289 1HG2 VAL A 179     137.572 186.278 194.970  1.00  0.00            
ATOM   1290 2HG2 VAL A 179     137.297 184.899 195.800  1.00  0.00            
ATOM   1291 3HG2 VAL A 179     138.568 185.848 196.190  1.00  0.00            
ATOM   1292  C   VAL A 179     138.604 182.558 195.768  1.00  0.00           C
ATOM   1293  O   VAL A 179     138.318 182.678 196.958  1.00  0.00           O
ATOM   1294  N   VAL A 180     138.133 181.504 195.060  1.00  0.00           N
ATOM   1295  HN  VAL A 180     138.340 181.450 194.083  1.00  0.00            
ATOM   1296  CA  VAL A 180     137.331 180.440 195.670  1.00  0.00           C
ATOM   1297  HA  VAL A 180     136.555 180.929 196.070  1.00  0.00            
ATOM   1298  CB  VAL A 180     136.825 179.440 194.631  1.00  0.00           C
ATOM   1299  HB  VAL A 180     137.615 179.086 194.130  1.00  0.00            
ATOM   1300  CG1 VAL A 180     136.095 178.250 195.292  1.00  0.00           C
ATOM   1301 1HG1 VAL A 180     135.779 177.618 194.584  1.00  0.00            
ATOM   1302 2HG1 VAL A 180     136.723 177.774 195.907  1.00  0.00            
ATOM   1303 3HG1 VAL A 180     135.311 178.588 195.812  1.00  0.00            
ATOM   1304  CG2 VAL A 180     135.847 180.169 193.693  1.00  0.00           C
ATOM   1305 1HG2 VAL A 180     135.505 179.529 193.005  1.00  0.00            
ATOM   1306 2HG2 VAL A 180     135.080 180.528 194.225  1.00  0.00            
ATOM   1307 3HG2 VAL A 180     136.320 180.924 193.239  1.00  0.00            
ATOM   1308  C   VAL A 180     138.087 179.713 196.777  1.00  0.00           C
ATOM   1309  O   VAL A 180     137.565 179.494 197.871  1.00  0.00           O
ATOM   1310  N   ALA A 181     139.378 179.388 196.549  1.00  0.00           N
ATOM   1311  HN  ALA A 181     139.757 179.559 195.640  1.00  0.00            
ATOM   1312  CA  ALA A 181     140.242 178.803 197.556  1.00  0.00           C
ATOM   1313  HA  ALA A 181     139.746 177.983 197.841  1.00  0.00            
ATOM   1314  CB  ALA A 181     141.612 178.487 196.925  1.00  0.00           C
ATOM   1315  HB1 ALA A 181     142.212 178.083 197.616  1.00  0.00            
ATOM   1316  HB2 ALA A 181     141.491 177.842 196.171  1.00  0.00            
ATOM   1317  HB3 ALA A 181     142.022 179.331 196.579  1.00  0.00            
ATOM   1318  C   ALA A 181     140.428 179.679 198.797  1.00  0.00           C
ATOM   1319  O   ALA A 181     140.358 179.199 199.927  1.00  0.00           O
ATOM   1320  N   GLY A 182     140.618 181.004 198.618  1.00  0.00           N
ATOM   1321  HN  GLY A 182     140.700 181.351 197.684  1.00  0.00            
ATOM   1322  CA  GLY A 182     140.709 181.955 199.724  1.00  0.00           C
ATOM   1323  HA1 GLY A 182     141.411 181.613 200.348  1.00  0.00            
ATOM   1324  HA2 GLY A 182     141.004 182.828 199.336  1.00  0.00            
ATOM   1325  C   GLY A 182     139.428 182.176 200.505  1.00  0.00           C
ATOM   1326  O   GLY A 182     139.459 182.448 201.702  1.00  0.00           O
ATOM   1327  N   MET A 183     138.242 182.041 199.874  1.00  0.00           N
ATOM   1328  HN  MET A 183     138.230 181.954 198.878  1.00  0.00            
ATOM   1329  CA  MET A 183     136.977 182.018 200.602  1.00  0.00           C
ATOM   1330  HA  MET A 183     137.045 182.840 201.167  1.00  0.00            
ATOM   1331  CB  MET A 183     135.739 182.109 199.668  1.00  0.00           C
ATOM   1332  HB1 MET A 183     135.975 181.714 198.780  1.00  0.00            
ATOM   1333  HB2 MET A 183     134.988 181.589 200.076  1.00  0.00            
ATOM   1334  CG  MET A 183     135.266 183.559 199.447  1.00  0.00           C
ATOM   1335  HG1 MET A 183     135.252 183.959 200.364  1.00  0.00            
ATOM   1336  HG2 MET A 183     135.997 183.980 198.910  1.00  0.00            
ATOM   1337  SD  MET A 183     133.654 183.706 198.623  1.00  0.00           S
ATOM   1338  CE  MET A 183     133.371 185.407 199.198  1.00  0.00           C
ATOM   1339  HE1 MET A 183     132.491 185.733 198.854  1.00  0.00            
ATOM   1340  HE2 MET A 183     133.365 185.424 200.198  1.00  0.00            
ATOM   1341  HE3 MET A 183     134.102 185.999 198.859  1.00  0.00            
ATOM   1342  C   MET A 183     136.859 180.797 201.503  1.00  0.00           C
ATOM   1343  O   MET A 183     136.479 180.899 202.666  1.00  0.00           O
ATOM   1344  N   MET A 184     137.252 179.610 201.001  1.00  0.00           N
ATOM   1345  HN  MET A 184     137.492 179.561 200.031  1.00  0.00            
ATOM   1346  CA  MET A 184     137.345 178.398 201.796  1.00  0.00           C
ATOM   1347  HA  MET A 184     136.442 178.349 202.224  1.00  0.00            
ATOM   1348  CB  MET A 184     137.606 177.163 200.901  1.00  0.00           C
ATOM   1349  HB1 MET A 184     138.447 177.318 200.383  1.00  0.00            
ATOM   1350  HB2 MET A 184     137.719 176.362 201.489  1.00  0.00            
ATOM   1351  CG  MET A 184     136.463 176.878 199.902  1.00  0.00           C
ATOM   1352  HG1 MET A 184     136.482 177.662 199.282  1.00  0.00            
ATOM   1353  HG2 MET A 184     136.766 176.059 199.414  1.00  0.00            
ATOM   1354  SD  MET A 184     134.813 176.647 200.644  1.00  0.00           S
ATOM   1355  CE  MET A 184     135.154 175.094 201.521  1.00  0.00           C
ATOM   1356  HE1 MET A 184     134.332 174.798 202.007  1.00  0.00            
ATOM   1357  HE2 MET A 184     135.423 174.391 200.862  1.00  0.00            
ATOM   1358  HE3 MET A 184     135.895 175.237 202.177  1.00  0.00            
ATOM   1359  C   MET A 184     138.378 178.486 202.917  1.00  0.00           C
ATOM   1360  O   MET A 184     138.155 177.975 204.012  1.00  0.00           O
ATOM   1361  N   GLU A 185     139.514 179.179 202.682  1.00  0.00           N
ATOM   1362  HN  GLU A 185     139.691 179.477 201.744  1.00  0.00            
ATOM   1363  CA  GLU A 185     140.499 179.522 203.699  1.00  0.00           C
ATOM   1364  HA  GLU A 185     140.755 178.636 204.085  1.00  0.00            
ATOM   1365  CB  GLU A 185     141.705 180.259 203.048  1.00  0.00           C
ATOM   1366  HB1 GLU A 185     142.052 179.693 202.300  1.00  0.00            
ATOM   1367  HB2 GLU A 185     141.380 181.131 202.683  1.00  0.00            
ATOM   1368  CG  GLU A 185     142.880 180.551 204.015  1.00  0.00           C
ATOM   1369  HG1 GLU A 185     142.548 181.151 204.743  1.00  0.00            
ATOM   1370  HG2 GLU A 185     143.186 179.685 204.410  1.00  0.00            
ATOM   1371  CD  GLU A 185     144.092 181.224 203.373  1.00  0.00           C
ATOM   1372  OE1 GLU A 185     143.970 181.936 202.335  1.00  0.00           O
ATOM   1373  OE2 GLU A 185     145.189 181.056 203.968  1.00  0.00           O
ATOM   1374  C   GLU A 185     139.921 180.364 204.829  1.00  0.00           C
ATOM   1375  O   GLU A 185     140.100 180.049 206.004  1.00  0.00           O
ATOM   1376  N   TYR A 186     139.135 181.414 204.505  1.00  0.00           N
ATOM   1377  HN  TYR A 186     139.013 181.641 203.539  1.00  0.00            
ATOM   1378  CA  TYR A 186     138.458 182.228 205.503  1.00  0.00           C
ATOM   1379  HA  TYR A 186     139.205 182.437 206.134  1.00  0.00            
ATOM   1380  CB  TYR A 186     137.882 183.537 204.890  1.00  0.00           C
ATOM   1381  HB1 TYR A 186     138.471 183.869 204.153  1.00  0.00            
ATOM   1382  HB2 TYR A 186     136.960 183.383 204.535  1.00  0.00            
ATOM   1383  CG  TYR A 186     137.828 184.568 205.989  1.00  0.00           C
ATOM   1384  CD1 TYR A 186     136.690 184.691 206.804  1.00  0.00           C
ATOM   1385  HD1 TYR A 186     135.835 184.249 206.534  1.00  0.00            
ATOM   1386  CE1 TYR A 186     136.748 185.431 207.994  1.00  0.00           C
ATOM   1387  HE1 TYR A 186     135.938 185.506 208.576  1.00  0.00            
ATOM   1388  CZ  TYR A 186     137.936 186.063 208.366  1.00  0.00           C
ATOM   1389  OH  TYR A 186     138.040 186.649 209.640  1.00  0.00           O
ATOM   1390  HH  TYR A 186     138.947 187.056 209.747  1.00  0.00            
ATOM   1391  CD2 TYR A 186     139.000 185.258 206.344  1.00  0.00           C
ATOM   1392  HD2 TYR A 186     139.800 185.219 205.745  1.00  0.00            
ATOM   1393  CE2 TYR A 186     139.055 186.001 207.532  1.00  0.00           C
ATOM   1394  HE2 TYR A 186     139.893 186.485 207.782  1.00  0.00            
ATOM   1395  C   TYR A 186     137.395 181.464 206.302  1.00  0.00           C
ATOM   1396  O   TYR A 186     137.201 181.685 207.493  1.00  0.00           O
ATOM   1397  N   SER A 187     136.700 180.489 205.687  1.00  0.00           N
ATOM   1398  HN  SER A 187     136.847 180.342 204.709  1.00  0.00            
ATOM   1399  CA  SER A 187     135.738 179.633 206.385  1.00  0.00           C
ATOM   1400  HA  SER A 187     135.167 180.336 206.809  1.00  0.00            
ATOM   1401  CB  SER A 187     134.976 178.690 205.421  1.00  0.00           C
ATOM   1402  HB1 SER A 187     135.614 178.139 204.884  1.00  0.00            
ATOM   1403  HB2 SER A 187     134.358 178.087 205.926  1.00  0.00            
ATOM   1404  OG  SER A 187     134.184 179.443 204.504  1.00  0.00           O
ATOM   1405  HG1 SER A 187     133.700 178.819 203.891  1.00  0.00            
ATOM   1406  C   SER A 187     136.344 178.728 207.449  1.00  0.00           C
ATOM   1407  O   SER A 187     135.616 178.138 208.244  1.00  0.00           O
ATOM   1408  N   LEU A 188     137.686 178.601 207.488  1.00  0.00           N
ATOM   1409  HN  LEU A 188     138.219 179.063 206.779  1.00  0.00            
ATOM   1410  CA  LEU A 188     138.408 177.839 208.490  1.00  0.00           C
ATOM   1411  HA  LEU A 188     137.690 177.311 208.944  1.00  0.00            
ATOM   1412  CB  LEU A 188     139.459 176.917 207.819  1.00  0.00           C
ATOM   1413  HB1 LEU A 188     140.063 177.482 207.257  1.00  0.00            
ATOM   1414  HB2 LEU A 188     139.993 176.470 208.537  1.00  0.00            
ATOM   1415  CG  LEU A 188     138.840 175.823 206.920  1.00  0.00           C
ATOM   1416  HG  LEU A 188     138.260 176.283 206.248  1.00  0.00            
ATOM   1417  CD1 LEU A 188     139.930 175.050 206.163  1.00  0.00           C
ATOM   1418 1HD1 LEU A 188     139.505 174.350 205.590  1.00  0.00            
ATOM   1419 2HD1 LEU A 188     140.448 175.682 205.587  1.00  0.00            
ATOM   1420 3HD1 LEU A 188     140.547 174.615 206.819  1.00  0.00            
ATOM   1421  CD2 LEU A 188     137.939 174.862 207.714  1.00  0.00           C
ATOM   1422 1HD2 LEU A 188     137.561 174.173 207.096  1.00  0.00            
ATOM   1423 2HD2 LEU A 188     138.478 174.412 208.426  1.00  0.00            
ATOM   1424 3HD2 LEU A 188     137.193 175.377 208.136  1.00  0.00            
ATOM   1425  C   LEU A 188     139.079 178.735 209.531  1.00  0.00           C
ATOM   1426  O   LEU A 188     139.952 178.290 210.281  1.00  0.00           O
ATOM   1427  N   ASP A 189     138.685 180.028 209.619  1.00  0.00           N
ATOM   1428  HN  ASP A 189     138.038 180.372 208.939  1.00  0.00            
ATOM   1429  CA  ASP A 189     139.151 180.943 210.647  1.00  0.00           C
ATOM   1430  HA  ASP A 189     140.147 180.879 210.580  1.00  0.00            
ATOM   1431  CB  ASP A 189     138.662 182.388 210.342  1.00  0.00           C
ATOM   1432  HB1 ASP A 189     138.768 182.569 209.364  1.00  0.00            
ATOM   1433  HB2 ASP A 189     137.697 182.465 210.593  1.00  0.00            
ATOM   1434  CG  ASP A 189     139.432 183.455 211.103  1.00  0.00           C
ATOM   1435  OD1 ASP A 189     139.033 184.645 210.993  1.00  0.00           O
ATOM   1436  OD2 ASP A 189     140.424 183.099 211.786  1.00  0.00           O
ATOM   1437  C   ASP A 189     138.772 180.499 212.070  1.00  0.00           C
ATOM   1438  O   ASP A 189     137.624 180.202 212.401  1.00  0.00           O
ATOM   1439  N   GLY A 190     139.790 180.420 212.949  1.00  0.00           N
ATOM   1440  HN  GLY A 190     140.697 180.685 212.623  1.00  0.00            
ATOM   1441  CA  GLY A 190     139.681 179.981 214.335  1.00  0.00           C
ATOM   1442  HA1 GLY A 190     140.498 180.309 214.809  1.00  0.00            
ATOM   1443  HA2 GLY A 190     138.872 180.426 214.718  1.00  0.00            
ATOM   1444  C   GLY A 190     139.561 178.489 214.553  1.00  0.00           C
ATOM   1445  O   GLY A 190     139.539 178.021 215.692  1.00  0.00           O
ATOM   1446  N   HIS A 191     139.513 177.662 213.490  1.00  0.00           N
ATOM   1447  HN  HIS A 191     139.586 178.044 212.569  1.00  0.00            
ATOM   1448  CA  HIS A 191     139.357 176.226 213.656  1.00  0.00           C
ATOM   1449  HA  HIS A 191     138.832 176.195 214.507  1.00  0.00            
ATOM   1450  CB  HIS A 191     138.595 175.549 212.493  1.00  0.00           C
ATOM   1451  HB1 HIS A 191     139.084 175.713 211.636  1.00  0.00            
ATOM   1452  HB2 HIS A 191     138.539 174.565 212.662  1.00  0.00            
ATOM   1453  ND1 HIS A 191     137.011 177.080 211.434  1.00  0.00           N
ATOM   1454  CG  HIS A 191     137.202 176.066 212.332  1.00  0.00           C
ATOM   1455  CE1 HIS A 191     135.735 177.382 211.497  1.00  0.00           C
ATOM   1456  HE1 HIS A 191     135.298 178.098 210.953  1.00  0.00            
ATOM   1457  NE2 HIS A 191     135.086 176.600 212.394  1.00  0.00           N
ATOM   1458  HE2 HIS A 191     134.112 176.634 212.619  1.00  0.00            
ATOM   1459  CD2 HIS A 191     136.027 175.747 212.937  1.00  0.00           C
ATOM   1460  HD2 HIS A 191     135.876 175.042 213.630  1.00  0.00            
ATOM   1461  C   HIS A 191     140.681 175.509 213.821  1.00  0.00           C
ATOM   1462  O   HIS A 191     141.207 174.907 212.890  1.00  0.00           O
ATOM   1463  N   ASN A 192     141.209 175.460 215.062  1.00  0.00           N
ATOM   1464  HN  ASN A 192     140.706 175.906 215.803  1.00  0.00            
ATOM   1465  CA  ASN A 192     142.471 174.796 215.393  1.00  0.00           C
ATOM   1466  HA  ASN A 192     143.080 175.174 214.696  1.00  0.00            
ATOM   1467  CB  ASN A 192     142.924 175.124 216.841  1.00  0.00           C
ATOM   1468  HB1 ASN A 192     142.189 174.897 217.480  1.00  0.00            
ATOM   1469  HB2 ASN A 192     143.738 174.587 217.065  1.00  0.00            
ATOM   1470  CG  ASN A 192     143.259 176.604 216.987  1.00  0.00           C
ATOM   1471  OD1 ASN A 192     143.304 177.377 216.034  1.00  0.00           O
ATOM   1472  ND2 ASN A 192     143.526 177.030 218.243  1.00  0.00           N
ATOM   1473 1HD2 ASN A 192     143.496 176.385 219.007  1.00  0.00            
ATOM   1474 2HD2 ASN A 192     143.753 177.990 218.408  1.00  0.00            
ATOM   1475  C   ASN A 192     142.424 173.272 215.256  1.00  0.00           C
ATOM   1476  O   ASN A 192     143.445 172.594 215.310  1.00  0.00           O
ATOM   1477  N   VAL A 193     141.220 172.702 215.061  1.00  0.00           N
ATOM   1478  HN  VAL A 193     140.413 173.289 215.126  1.00  0.00            
ATOM   1479  CA  VAL A 193     141.007 171.296 214.763  1.00  0.00           C
ATOM   1480  HA  VAL A 193     141.732 170.840 215.279  1.00  0.00            
ATOM   1481  CB  VAL A 193     139.621 170.836 215.219  1.00  0.00           C
ATOM   1482  HB  VAL A 193     139.504 169.883 214.941  1.00  0.00            
ATOM   1483  CG1 VAL A 193     139.534 170.947 216.754  1.00  0.00           C
ATOM   1484 1HG1 VAL A 193     138.630 170.648 217.059  1.00  0.00            
ATOM   1485 2HG1 VAL A 193     140.235 170.368 217.170  1.00  0.00            
ATOM   1486 3HG1 VAL A 193     139.681 171.897 217.028  1.00  0.00            
ATOM   1487  CG2 VAL A 193     138.492 171.647 214.543  1.00  0.00           C
ATOM   1488 1HG2 VAL A 193     137.605 171.317 214.866  1.00  0.00            
ATOM   1489 2HG2 VAL A 193     138.592 172.615 214.774  1.00  0.00            
ATOM   1490 3HG2 VAL A 193     138.548 171.534 213.551  1.00  0.00            
ATOM   1491  C   VAL A 193     141.147 171.000 213.274  1.00  0.00           C
ATOM   1492  O   VAL A 193     141.151 169.845 212.855  1.00  0.00           O
ATOM   1493  N   SER A 194     141.268 172.041 212.424  1.00  0.00           N
ATOM   1494  HN  SER A 194     141.238 172.967 212.800  1.00  0.00            
ATOM   1495  CA  SER A 194     141.440 171.885 210.990  1.00  0.00           C
ATOM   1496  HA  SER A 194     141.037 170.989 210.803  1.00  0.00            
ATOM   1497  CB  SER A 194     140.716 172.986 210.172  1.00  0.00           C
ATOM   1498  HB1 SER A 194     139.783 173.120 210.507  1.00  0.00            
ATOM   1499  HB2 SER A 194     141.216 173.851 210.223  1.00  0.00            
ATOM   1500  OG  SER A 194     140.624 172.630 208.790  1.00  0.00           O
ATOM   1501  HG1 SER A 194     140.154 173.357 208.289  1.00  0.00            
ATOM   1502  C   SER A 194     142.915 171.915 210.642  1.00  0.00           C
ATOM   1503  O   SER A 194     143.691 172.700 211.181  1.00  0.00           O
ATOM   1504  N   LEU A 195     143.358 171.028 209.731  1.00  0.00           N
ATOM   1505  HN  LEU A 195     142.705 170.379 209.341  1.00  0.00            
ATOM   1506  CA  LEU A 195     144.739 170.969 209.289  1.00  0.00           C
ATOM   1507  HA  LEU A 195     145.215 170.903 210.166  1.00  0.00            
ATOM   1508  CB  LEU A 195     144.998 169.738 208.383  1.00  0.00           C
ATOM   1509  HB1 LEU A 195     144.371 169.783 207.605  1.00  0.00            
ATOM   1510  HB2 LEU A 195     145.941 169.784 208.054  1.00  0.00            
ATOM   1511  CG  LEU A 195     144.799 168.375 209.080  1.00  0.00           C
ATOM   1512  HG  LEU A 195     143.887 168.377 209.489  1.00  0.00            
ATOM   1513  CD1 LEU A 195     144.896 167.234 208.056  1.00  0.00           C
ATOM   1514 1HD1 LEU A 195     144.765 166.358 208.520  1.00  0.00            
ATOM   1515 2HD1 LEU A 195     144.189 167.351 207.359  1.00  0.00            
ATOM   1516 3HD1 LEU A 195     145.797 167.251 207.623  1.00  0.00            
ATOM   1517  CD2 LEU A 195     145.814 168.150 210.213  1.00  0.00           C
ATOM   1518 1HD2 LEU A 195     145.650 167.259 210.636  1.00  0.00            
ATOM   1519 2HD2 LEU A 195     146.741 168.176 209.840  1.00  0.00            
ATOM   1520 3HD2 LEU A 195     145.711 168.869 210.900  1.00  0.00            
ATOM   1521  C   LEU A 195     145.224 172.230 208.579  1.00  0.00           C
ATOM   1522  O   LEU A 195     144.506 172.901 207.839  1.00  0.00           O
ATOM   1523  N   SER A 196     146.518 172.568 208.740  1.00  0.00           N
ATOM   1524  HN  SER A 196     147.128 171.908 209.179  1.00  0.00            
ATOM   1525  CA  SER A 196     147.077 173.842 208.310  1.00  0.00           C
ATOM   1526  HA  SER A 196     146.317 174.480 208.434  1.00  0.00            
ATOM   1527  CB  SER A 196     148.317 174.205 209.171  1.00  0.00           C
ATOM   1528  HB1 SER A 196     148.799 174.991 208.784  1.00  0.00            
ATOM   1529  HB2 SER A 196     148.047 174.410 210.112  1.00  0.00            
ATOM   1530  OG  SER A 196     149.247 173.119 209.223  1.00  0.00           O
ATOM   1531  HG1 SER A 196     150.034 173.380 209.783  1.00  0.00            
ATOM   1532  C   SER A 196     147.476 173.847 206.843  1.00  0.00           C
ATOM   1533  O   SER A 196     148.093 174.788 206.347  1.00  0.00           O
ATOM   1534  N   ALA A 197     147.028 172.818 206.096  1.00  0.00           N
ATOM   1535  HN  ALA A 197     146.524 172.104 206.582  1.00  0.00            
ATOM   1536  CA  ALA A 197     147.193 172.630 204.672  1.00  0.00           C
ATOM   1537  HA  ALA A 197     148.183 172.629 204.531  1.00  0.00            
ATOM   1538  CB  ALA A 197     146.516 171.302 204.272  1.00  0.00           C
ATOM   1539  HB1 ALA A 197     146.622 171.157 203.288  1.00  0.00            
ATOM   1540  HB2 ALA A 197     146.945 170.547 204.768  1.00  0.00            
ATOM   1541  HB3 ALA A 197     145.543 171.342 204.501  1.00  0.00            
ATOM   1542  C   ALA A 197     146.610 173.772 203.851  1.00  0.00           C
ATOM   1543  O   ALA A 197     147.202 174.222 202.876  1.00  0.00           O
ATOM   1544  N   ILE A 198     145.445 174.312 204.260  1.00  0.00           N
ATOM   1545  HN  ILE A 198     145.004 173.926 205.070  1.00  0.00            
ATOM   1546  CA  ILE A 198     144.791 175.428 203.587  1.00  0.00           C
ATOM   1547  HA  ILE A 198     144.712 175.115 202.641  1.00  0.00            
ATOM   1548  CB  ILE A 198     143.397 175.664 204.164  1.00  0.00           C
ATOM   1549  HB  ILE A 198     142.971 174.763 204.242  1.00  0.00            
ATOM   1550  CG2 ILE A 198     143.474 176.288 205.579  1.00  0.00           C
ATOM   1551 1HG2 ILE A 198     142.549 176.431 205.931  1.00  0.00            
ATOM   1552 2HG2 ILE A 198     143.971 175.671 206.189  1.00  0.00            
ATOM   1553 3HG2 ILE A 198     143.952 177.165 205.531  1.00  0.00            
ATOM   1554  CG1 ILE A 198     142.508 176.506 203.219  1.00  0.00           C
ATOM   1555 1HG1 ILE A 198     141.648 176.700 203.691  1.00  0.00            
ATOM   1556 2HG1 ILE A 198     142.984 177.364 203.026  1.00  0.00            
ATOM   1557  CD  ILE A 198     142.167 175.848 201.876  1.00  0.00           C
ATOM   1558  HD1 ILE A 198     141.593 176.465 201.339  1.00  0.00            
ATOM   1559  HD2 ILE A 198     143.011 175.657 201.375  1.00  0.00            
ATOM   1560  HD3 ILE A 198     141.675 174.993 202.039  1.00  0.00            
ATOM   1561  C   ILE A 198     145.632 176.709 203.550  1.00  0.00           C
ATOM   1562  O   ILE A 198     145.642 177.452 202.573  1.00  0.00           O
ATOM   1563  N   ARG A 199     146.442 176.957 204.599  1.00  0.00           N
ATOM   1564  HN  ARG A 199     146.511 176.251 205.303  1.00  0.00            
ATOM   1565  CA  ARG A 199     147.223 178.167 204.789  1.00  0.00           C
ATOM   1566  HA  ARG A 199     146.626 178.935 204.555  1.00  0.00            
ATOM   1567  CB  ARG A 199     147.684 178.156 206.269  1.00  0.00           C
ATOM   1568  HB1 ARG A 199     146.893 177.924 206.835  1.00  0.00            
ATOM   1569  HB2 ARG A 199     148.383 177.448 206.367  1.00  0.00            
ATOM   1570  CG  ARG A 199     148.275 179.469 206.815  1.00  0.00           C
ATOM   1571  HG1 ARG A 199     149.102 179.695 206.300  1.00  0.00            
ATOM   1572  HG2 ARG A 199     147.603 180.201 206.705  1.00  0.00            
ATOM   1573  CD  ARG A 199     148.634 179.343 208.301  1.00  0.00           C
ATOM   1574  HD1 ARG A 199     147.812 179.166 208.842  1.00  0.00            
ATOM   1575  HD2 ARG A 199     149.289 178.600 208.437  1.00  0.00            
ATOM   1576  NE  ARG A 199     149.250 180.633 208.746  1.00  0.00           N
ATOM   1577  HE  ARG A 199     150.215 180.780 208.527  1.00  0.00            
ATOM   1578  CZ  ARG A 199     148.617 181.606 209.412  1.00  0.00           C
ATOM   1579  NH1 ARG A 199     147.356 181.552 209.815  1.00  0.00           N
ATOM   1580 1HH1 ARG A 199     146.805 180.739 209.625  1.00  0.00            
ATOM   1581 2HH1 ARG A 199     146.955 182.324 210.309  1.00  0.00            
ATOM   1582  NH2 ARG A 199     149.295 182.700 209.752  1.00  0.00           N
ATOM   1583 1HH2 ARG A 199     150.261 182.785 209.510  1.00  0.00            
ATOM   1584 2HH2 ARG A 199     148.838 183.437 210.250  1.00  0.00            
ATOM   1585  C   ARG A 199     148.426 178.252 203.845  1.00  0.00           C
ATOM   1586  O   ARG A 199     149.008 179.319 203.633  1.00  0.00           O
ATOM   1587  N   THR A 200     148.796 177.104 203.229  1.00  0.00           N
ATOM   1588  HN  THR A 200     148.303 176.269 203.472  1.00  0.00            
ATOM   1589  CA  THR A 200     149.865 176.994 202.233  1.00  0.00           C
ATOM   1590  HA  THR A 200     150.530 177.686 202.515  1.00  0.00            
ATOM   1591  CB  THR A 200     150.531 175.606 202.248  1.00  0.00           C
ATOM   1592  HB  THR A 200     150.413 175.261 203.179  1.00  0.00            
ATOM   1593  OG1 THR A 200     151.919 175.704 201.988  1.00  0.00           O
ATOM   1594  HG1 THR A 200     152.326 174.791 202.003  1.00  0.00            
ATOM   1595  CG2 THR A 200     149.974 174.602 201.224  1.00  0.00           C
ATOM   1596 1HG2 THR A 200     150.464 173.734 201.307  1.00  0.00            
ATOM   1597 2HG2 THR A 200     149.001 174.453 201.399  1.00  0.00            
ATOM   1598 3HG2 THR A 200     150.095 174.966 200.301  1.00  0.00            
ATOM   1599  C   THR A 200     149.357 177.324 200.836  1.00  0.00           C
ATOM   1600  O   THR A 200     150.113 177.569 199.902  1.00  0.00           O
ATOM   1601  N   VAL A 201     148.021 177.405 200.640  1.00  0.00           N
ATOM   1602  HN  VAL A 201     147.419 177.290 201.430  1.00  0.00            
ATOM   1603  CA  VAL A 201     147.412 177.651 199.335  1.00  0.00           C
ATOM   1604  HA  VAL A 201     147.930 177.099 198.682  1.00  0.00            
ATOM   1605  CB  VAL A 201     145.957 177.174 199.317  1.00  0.00           C
ATOM   1606  HB  VAL A 201     145.445 177.745 199.958  1.00  0.00            
ATOM   1607  CG1 VAL A 201     145.321 177.321 197.920  1.00  0.00           C
ATOM   1608 1HG1 VAL A 201     144.374 177.000 197.949  1.00  0.00            
ATOM   1609 2HG1 VAL A 201     145.339 178.282 197.645  1.00  0.00            
ATOM   1610 3HG1 VAL A 201     145.837 176.776 197.260  1.00  0.00            
ATOM   1611  CG2 VAL A 201     145.916 175.683 199.722  1.00  0.00           C
ATOM   1612 1HG2 VAL A 201     144.969 175.361 199.713  1.00  0.00            
ATOM   1613 2HG2 VAL A 201     146.456 175.147 199.074  1.00  0.00            
ATOM   1614 3HG2 VAL A 201     146.296 175.577 200.641  1.00  0.00            
ATOM   1615  C   VAL A 201     147.557 179.122 198.933  1.00  0.00           C
ATOM   1616  O   VAL A 201     147.459 179.509 197.766  1.00  0.00           O
ATOM   1617  N   ARG A 202     147.913 179.996 199.900  1.00  0.00           N
ATOM   1618  HN  ARG A 202     147.993 179.653 200.836  1.00  0.00            
ATOM   1619  CA  ARG A 202     148.186 181.402 199.665  1.00  0.00           C
ATOM   1620  HA  ARG A 202     147.346 181.664 199.191  1.00  0.00            
ATOM   1621  CB  ARG A 202     148.418 182.170 200.987  1.00  0.00           C
ATOM   1622  HB1 ARG A 202     149.190 181.754 201.467  1.00  0.00            
ATOM   1623  HB2 ARG A 202     148.635 183.122 200.770  1.00  0.00            
ATOM   1624  CG  ARG A 202     147.201 182.153 201.923  1.00  0.00           C
ATOM   1625  HG1 ARG A 202     146.379 182.262 201.364  1.00  0.00            
ATOM   1626  HG2 ARG A 202     147.176 181.265 202.383  1.00  0.00            
ATOM   1627  CD  ARG A 202     147.195 183.249 203.000  1.00  0.00           C
ATOM   1628  HD1 ARG A 202     147.262 184.158 202.588  1.00  0.00            
ATOM   1629  HD2 ARG A 202     146.369 183.197 203.561  1.00  0.00            
ATOM   1630  NE  ARG A 202     148.396 182.982 203.839  1.00  0.00           N
ATOM   1631  HE  ARG A 202     148.807 182.071 203.794  1.00  0.00            
ATOM   1632  CZ  ARG A 202     148.958 183.884 204.648  1.00  0.00           C
ATOM   1633  NH1 ARG A 202     148.550 185.145 204.741  1.00  0.00           N
ATOM   1634 1HH1 ARG A 202     147.782 185.464 204.186  1.00  0.00            
ATOM   1635 2HH1 ARG A 202     149.011 185.775 205.366  1.00  0.00            
ATOM   1636  NH2 ARG A 202     150.008 183.506 205.379  1.00  0.00           N
ATOM   1637 1HH2 ARG A 202     150.353 182.570 205.312  1.00  0.00            
ATOM   1638 2HH2 ARG A 202     150.450 184.159 205.994  1.00  0.00            
ATOM   1639  C   ARG A 202     149.382 181.680 198.760  1.00  0.00           C
ATOM   1640  O   ARG A 202     149.493 182.768 198.196  1.00  0.00           O
ATOM   1641  N   VAL A 203     150.283 180.699 198.547  1.00  0.00           N
ATOM   1642  HN  VAL A 203     150.145 179.822 199.007  1.00  0.00            
ATOM   1643  CA  VAL A 203     151.447 180.850 197.682  1.00  0.00           C
ATOM   1644  HA  VAL A 203     151.811 181.736 197.970  1.00  0.00            
ATOM   1645  CB  VAL A 203     152.496 179.765 197.919  1.00  0.00           C
ATOM   1646  HB  VAL A 203     153.329 180.034 197.435  1.00  0.00            
ATOM   1647  CG1 VAL A 203     152.772 179.663 199.433  1.00  0.00           C
ATOM   1648 1HG1 VAL A 203     153.458 178.955 199.600  1.00  0.00            
ATOM   1649 2HG1 VAL A 203     153.111 180.541 199.770  1.00  0.00            
ATOM   1650 3HG1 VAL A 203     151.926 179.427 199.911  1.00  0.00            
ATOM   1651  CG2 VAL A 203     152.083 178.399 197.332  1.00  0.00           C
ATOM   1652 1HG2 VAL A 203     152.801 177.727 197.514  1.00  0.00            
ATOM   1653 2HG2 VAL A 203     151.229 178.098 197.757  1.00  0.00            
ATOM   1654 3HG2 VAL A 203     151.951 178.487 196.345  1.00  0.00            
ATOM   1655  C   VAL A 203     151.084 180.921 196.201  1.00  0.00           C
ATOM   1656  O   VAL A 203     151.869 181.374 195.374  1.00  0.00           O
ATOM   1657  N   LEU A 204     149.845 180.523 195.833  1.00  0.00           N
ATOM   1658  HN  LEU A 204     149.257 180.110 196.528  1.00  0.00            
ATOM   1659  CA  LEU A 204     149.320 180.661 194.487  1.00  0.00           C
ATOM   1660  HA  LEU A 204     150.115 180.448 193.920  1.00  0.00            
ATOM   1661  CB  LEU A 204     148.129 179.692 194.270  1.00  0.00           C
ATOM   1662  HB1 LEU A 204     147.428 179.902 194.951  1.00  0.00            
ATOM   1663  HB2 LEU A 204     147.761 179.850 193.354  1.00  0.00            
ATOM   1664  CG  LEU A 204     148.476 178.194 194.391  1.00  0.00           C
ATOM   1665  HG  LEU A 204     148.921 178.055 195.276  1.00  0.00            
ATOM   1666  CD1 LEU A 204     147.194 177.351 194.318  1.00  0.00           C
ATOM   1667 1HD1 LEU A 204     147.427 176.382 194.397  1.00  0.00            
ATOM   1668 2HD1 LEU A 204     146.583 177.609 195.066  1.00  0.00            
ATOM   1669 3HD1 LEU A 204     146.738 177.514 193.443  1.00  0.00            
ATOM   1670  CD2 LEU A 204     149.459 177.740 193.301  1.00  0.00           C
ATOM   1671 1HD2 LEU A 204     149.657 176.766 193.415  1.00  0.00            
ATOM   1672 2HD2 LEU A 204     149.053 177.894 192.400  1.00  0.00            
ATOM   1673 3HD2 LEU A 204     150.307 178.264 193.378  1.00  0.00            
ATOM   1674  C   LEU A 204     148.838 182.075 194.177  1.00  0.00           C
ATOM   1675  O   LEU A 204     148.669 182.444 193.018  1.00  0.00           O
ATOM   1676  N   ARG A 205     148.636 182.934 195.202  1.00  0.00           N
ATOM   1677  HN  ARG A 205     148.826 182.613 196.130  1.00  0.00            
ATOM   1678  CA  ARG A 205     148.157 184.301 195.033  1.00  0.00           C
ATOM   1679  HA  ARG A 205     147.308 184.143 194.528  1.00  0.00            
ATOM   1680  CB  ARG A 205     147.858 184.977 196.407  1.00  0.00           C
ATOM   1681  HB1 ARG A 205     148.704 184.970 196.940  1.00  0.00            
ATOM   1682  HB2 ARG A 205     147.585 185.922 196.228  1.00  0.00            
ATOM   1683  CG  ARG A 205     146.748 184.325 197.280  1.00  0.00           C
ATOM   1684  HG1 ARG A 205     145.866 184.428 196.821  1.00  0.00            
ATOM   1685  HG2 ARG A 205     146.951 183.353 197.397  1.00  0.00            
ATOM   1686  CD  ARG A 205     146.664 184.985 198.670  1.00  0.00           C
ATOM   1687  HD1 ARG A 205     147.533 184.859 199.149  1.00  0.00            
ATOM   1688  HD2 ARG A 205     146.481 185.962 198.562  1.00  0.00            
ATOM   1689  NE  ARG A 205     145.558 184.377 199.508  1.00  0.00           N
ATOM   1690  HE  ARG A 205     145.233 183.456 199.291  1.00  0.00            
ATOM   1691  CZ  ARG A 205     145.002 185.041 200.534  1.00  0.00           C
ATOM   1692  NH1 ARG A 205     144.268 184.441 201.467  1.00  0.00           N
ATOM   1693 1HH1 ARG A 205     144.111 183.454 201.422  1.00  0.00            
ATOM   1694 2HH1 ARG A 205     143.873 184.976 202.214  1.00  0.00            
ATOM   1695  NH2 ARG A 205     145.196 186.346 200.686  1.00  0.00           N
ATOM   1696 1HH2 ARG A 205     145.762 186.847 200.032  1.00  0.00            
ATOM   1697 2HH2 ARG A 205     144.776 186.828 201.455  1.00  0.00            
ATOM   1698  C   ARG A 205     149.047 185.191 194.126  1.00  0.00           C
ATOM   1699  O   ARG A 205     148.473 185.930 193.322  1.00  0.00           O
ATOM   1700  N   PRO A 206     150.390 185.163 194.137  1.00  0.00           N
ATOM   1701  CD  PRO A 206     151.190 184.803 195.315  1.00  0.00           C
ATOM   1702  HD1 PRO A 206     151.233 183.808 195.402  1.00  0.00            
ATOM   1703  HD2 PRO A 206     150.773 185.191 196.137  1.00  0.00            
ATOM   1704  CA  PRO A 206     151.235 185.762 193.098  1.00  0.00           C
ATOM   1705  HA  PRO A 206     150.993 186.732 193.080  1.00  0.00            
ATOM   1706  CB  PRO A 206     152.659 185.390 193.541  1.00  0.00           C
ATOM   1707  HB1 PRO A 206     152.914 184.484 193.204  1.00  0.00            
ATOM   1708  HB2 PRO A 206     153.323 186.065 193.219  1.00  0.00            
ATOM   1709  CG  PRO A 206     152.577 185.397 195.065  1.00  0.00           C
ATOM   1710  HG1 PRO A 206     153.294 184.829 195.469  1.00  0.00            
ATOM   1711  HG2 PRO A 206     152.645 186.327 195.427  1.00  0.00            
ATOM   1712  C   PRO A 206     150.999 185.358 191.642  1.00  0.00           C
ATOM   1713  O   PRO A 206     151.366 186.134 190.760  1.00  0.00           O
ATOM   1714  N   LEU A 207     150.414 184.179 191.317  1.00  0.00           N
ATOM   1715  HN  LEU A 207     150.035 183.615 192.051  1.00  0.00            
ATOM   1716  CA  LEU A 207     150.313 183.694 189.937  1.00  0.00           C
ATOM   1717  HA  LEU A 207     151.244 183.854 189.608  1.00  0.00            
ATOM   1718  CB  LEU A 207     149.921 182.197 189.865  1.00  0.00           C
ATOM   1719  HB1 LEU A 207     149.134 182.048 190.464  1.00  0.00            
ATOM   1720  HB2 LEU A 207     149.667 181.983 188.922  1.00  0.00            
ATOM   1721  CG  LEU A 207     151.039 181.226 190.293  1.00  0.00           C
ATOM   1722  HG  LEU A 207     151.355 181.512 191.198  1.00  0.00            
ATOM   1723  CD1 LEU A 207     150.491 179.794 190.356  1.00  0.00           C
ATOM   1724 1HD1 LEU A 207     151.221 179.170 190.634  1.00  0.00            
ATOM   1725 2HD1 LEU A 207     149.745 179.752 191.021  1.00  0.00            
ATOM   1726 3HD1 LEU A 207     150.150 179.528 189.454  1.00  0.00            
ATOM   1727  CD2 LEU A 207     152.245 181.271 189.340  1.00  0.00           C
ATOM   1728 1HD2 LEU A 207     152.943 180.628 189.655  1.00  0.00            
ATOM   1729 2HD2 LEU A 207     151.951 181.019 188.418  1.00  0.00            
ATOM   1730 3HD2 LEU A 207     152.625 182.196 189.327  1.00  0.00            
ATOM   1731  C   LEU A 207     149.342 184.489 189.075  1.00  0.00           C
ATOM   1732  O   LEU A 207     149.370 184.430 187.846  1.00  0.00           O
ATOM   1733  N   ARG A 208     148.513 185.337 189.713  1.00  0.00           N
ATOM   1734  HN  ARG A 208     148.479 185.278 190.711  1.00  0.00            
ATOM   1735  CA  ARG A 208     147.664 186.329 189.079  1.00  0.00           C
ATOM   1736  HA  ARG A 208     147.034 185.777 188.533  1.00  0.00            
ATOM   1737  CB  ARG A 208     146.975 187.183 190.170  1.00  0.00           C
ATOM   1738  HB1 ARG A 208     147.684 187.585 190.750  1.00  0.00            
ATOM   1739  HB2 ARG A 208     146.459 187.912 189.721  1.00  0.00            
ATOM   1740  CG  ARG A 208     146.006 186.394 191.071  1.00  0.00           C
ATOM   1741  HG1 ARG A 208     145.219 186.102 190.528  1.00  0.00            
ATOM   1742  HG2 ARG A 208     146.478 185.590 191.434  1.00  0.00            
ATOM   1743  CD  ARG A 208     145.509 187.246 192.242  1.00  0.00           C
ATOM   1744  HD1 ARG A 208     146.279 187.540 192.809  1.00  0.00            
ATOM   1745  HD2 ARG A 208     145.019 188.049 191.903  1.00  0.00            
ATOM   1746  NE  ARG A 208     144.579 186.399 193.060  1.00  0.00           N
ATOM   1747  HE  ARG A 208     144.069 185.677 192.592  1.00  0.00            
ATOM   1748  CZ  ARG A 208     144.389 186.549 194.378  1.00  0.00           C
ATOM   1749  NH1 ARG A 208     145.173 187.330 195.113  1.00  0.00           N
ATOM   1750 1HH1 ARG A 208     145.929 187.825 194.684  1.00  0.00            
ATOM   1751 2HH1 ARG A 208     145.007 187.423 196.095  1.00  0.00            
ATOM   1752  NH2 ARG A 208     143.386 185.903 194.970  1.00  0.00           N
ATOM   1753 1HH2 ARG A 208     142.784 185.313 194.432  1.00  0.00            
ATOM   1754 2HH2 ARG A 208     143.235 186.008 195.953  1.00  0.00            
ATOM   1755  C   ARG A 208     148.434 187.281 188.160  1.00  0.00           C
ATOM   1756  O   ARG A 208     147.911 187.741 187.143  1.00  0.00           O
ATOM   1757  N   ALA A 209     149.708 187.579 188.499  1.00  0.00           N
ATOM   1758  HN  ALA A 209     150.077 187.128 189.312  1.00  0.00            
ATOM   1759  CA  ALA A 209     150.592 188.490 187.797  1.00  0.00           C
ATOM   1760  HA  ALA A 209     150.088 189.353 187.828  1.00  0.00            
ATOM   1761  CB  ALA A 209     151.952 188.521 188.521  1.00  0.00           C
ATOM   1762  HB1 ALA A 209     152.569 189.147 188.044  1.00  0.00            
ATOM   1763  HB2 ALA A 209     151.822 188.834 189.462  1.00  0.00            
ATOM   1764  HB3 ALA A 209     152.348 187.603 188.527  1.00  0.00            
ATOM   1765  C   ALA A 209     150.825 188.155 186.328  1.00  0.00           C
ATOM   1766  O   ALA A 209     150.897 189.052 185.491  1.00  0.00           O
ATOM   1767  N   ILE A 210     150.905 186.852 185.979  1.00  0.00           N
ATOM   1768  HN  ILE A 210     150.737 186.174 186.694  1.00  0.00            
ATOM   1769  CA  ILE A 210     151.217 186.353 184.641  1.00  0.00           C
ATOM   1770  HA  ILE A 210     152.108 186.759 184.440  1.00  0.00            
ATOM   1771  CB  ILE A 210     151.316 184.824 184.627  1.00  0.00           C
ATOM   1772  HB  ILE A 210     150.438 184.453 184.929  1.00  0.00            
ATOM   1773  CG2 ILE A 210     151.590 184.312 183.191  1.00  0.00           C
ATOM   1774 1HG2 ILE A 210     151.652 183.314 183.199  1.00  0.00            
ATOM   1775 2HG2 ILE A 210     150.844 184.595 182.588  1.00  0.00            
ATOM   1776 3HG2 ILE A 210     152.451 184.697 182.859  1.00  0.00            
ATOM   1777  CG1 ILE A 210     152.418 184.347 185.609  1.00  0.00           C
ATOM   1778 1HG1 ILE A 210     153.309 184.628 185.252  1.00  0.00            
ATOM   1779 2HG1 ILE A 210     152.264 184.779 186.497  1.00  0.00            
ATOM   1780  CD  ILE A 210     152.444 182.827 185.815  1.00  0.00           C
ATOM   1781  HD1 ILE A 210     153.174 182.590 186.456  1.00  0.00            
ATOM   1782  HD2 ILE A 210     151.565 182.526 186.185  1.00  0.00            
ATOM   1783  HD3 ILE A 210     152.610 182.375 184.939  1.00  0.00            
ATOM   1784  C   ILE A 210     150.226 186.834 183.589  1.00  0.00           C
ATOM   1785  O   ILE A 210     150.604 187.222 182.487  1.00  0.00           O
ATOM   1786  N   ASN A 211     148.918 186.873 183.921  1.00  0.00           N
ATOM   1787  HN  ASN A 211     148.635 186.494 184.802  1.00  0.00            
ATOM   1788  CA  ASN A 211     147.905 187.443 183.049  1.00  0.00           C
ATOM   1789  HA  ASN A 211     148.057 186.965 182.184  1.00  0.00            
ATOM   1790  CB  ASN A 211     146.490 187.193 183.640  1.00  0.00           C
ATOM   1791  HB1 ASN A 211     146.448 186.264 184.007  1.00  0.00            
ATOM   1792  HB2 ASN A 211     146.321 187.850 184.375  1.00  0.00            
ATOM   1793  CG  ASN A 211     145.391 187.350 182.584  1.00  0.00           C
ATOM   1794  OD1 ASN A 211     145.634 187.419 181.380  1.00  0.00           O
ATOM   1795  ND2 ASN A 211     144.121 187.362 183.053  1.00  0.00           N
ATOM   1796 1HD2 ASN A 211     143.949 187.272 184.034  1.00  0.00            
ATOM   1797 2HD2 ASN A 211     143.355 187.461 182.418  1.00  0.00            
ATOM   1798  C   ASN A 211     148.092 188.941 182.813  1.00  0.00           C
ATOM   1799  O   ASN A 211     147.908 189.441 181.708  1.00  0.00           O
ATOM   1800  N   ARG A 212     148.450 189.710 183.859  1.00  0.00           N
ATOM   1801  HN  ARG A 212     148.623 189.276 184.743  1.00  0.00            
ATOM   1802  CA  ARG A 212     148.592 191.151 183.741  1.00  0.00           C
ATOM   1803  HA  ARG A 212     147.772 191.421 183.237  1.00  0.00            
ATOM   1804  CB  ARG A 212     148.618 191.856 185.133  1.00  0.00           C
ATOM   1805  HB1 ARG A 212     149.295 191.385 185.699  1.00  0.00            
ATOM   1806  HB2 ARG A 212     148.906 192.802 184.988  1.00  0.00            
ATOM   1807  CG  ARG A 212     147.279 191.889 185.930  1.00  0.00           C
ATOM   1808  HG1 ARG A 212     147.367 192.554 186.672  1.00  0.00            
ATOM   1809  HG2 ARG A 212     146.548 192.175 185.311  1.00  0.00            
ATOM   1810  CD  ARG A 212     146.870 190.547 186.549  1.00  0.00           C
ATOM   1811  HD1 ARG A 212     146.743 189.872 185.822  1.00  0.00            
ATOM   1812  HD2 ARG A 212     147.589 190.236 187.170  1.00  0.00            
ATOM   1813  NE  ARG A 212     145.585 190.665 187.324  1.00  0.00           N
ATOM   1814  HE  ARG A 212     145.290 191.566 187.641  1.00  0.00            
ATOM   1815  CZ  ARG A 212     144.826 189.596 187.601  1.00  0.00           C
ATOM   1816  NH1 ARG A 212     145.177 188.368 187.227  1.00  0.00           N
ATOM   1817 1HH1 ARG A 212     146.029 188.223 186.724  1.00  0.00            
ATOM   1818 2HH1 ARG A 212     144.589 187.590 187.449  1.00  0.00            
ATOM   1819  NH2 ARG A 212     143.679 189.696 188.259  1.00  0.00           N
ATOM   1820 1HH2 ARG A 212     143.355 190.591 188.566  1.00  0.00            
ATOM   1821 2HH2 ARG A 212     143.138 188.877 188.448  1.00  0.00            
ATOM   1822  C   ARG A 212     149.831 191.518 182.921  1.00  0.00           C
ATOM   1823  O   ARG A 212     149.743 192.283 181.966  1.00  0.00           O
ATOM   1824  N   VAL A 213     151.004 190.918 183.216  1.00  0.00           N
ATOM   1825  HN  VAL A 213     151.014 190.201 183.913  1.00  0.00            
ATOM   1826  CA  VAL A 213     152.257 191.273 182.558  1.00  0.00           C
ATOM   1827  HA  VAL A 213     152.205 192.271 182.514  1.00  0.00            
ATOM   1828  CB  VAL A 213     153.477 190.841 183.373  1.00  0.00           C
ATOM   1829  HB  VAL A 213     153.473 189.843 183.428  1.00  0.00            
ATOM   1830  CG1 VAL A 213     154.785 191.304 182.692  1.00  0.00           C
ATOM   1831 1HG1 VAL A 213     155.568 191.011 183.241  1.00  0.00            
ATOM   1832 2HG1 VAL A 213     154.847 190.899 181.780  1.00  0.00            
ATOM   1833 3HG1 VAL A 213     154.786 192.301 182.615  1.00  0.00            
ATOM   1834  CG2 VAL A 213     153.395 191.451 184.786  1.00  0.00           C
ATOM   1835 1HG2 VAL A 213     154.193 191.168 185.318  1.00  0.00            
ATOM   1836 2HG2 VAL A 213     153.376 192.449 184.718  1.00  0.00            
ATOM   1837 3HG2 VAL A 213     152.562 191.132 185.239  1.00  0.00            
ATOM   1838  C   VAL A 213     152.362 190.680 181.146  1.00  0.00           C
ATOM   1839  O   VAL A 213     152.452 189.456 181.013  1.00  0.00           O
ATOM   1840  N   PRO A 214     152.395 191.442 180.043  1.00  0.00           N
ATOM   1841  CD  PRO A 214     152.377 192.908 180.031  1.00  0.00           C
ATOM   1842  HD1 PRO A 214     153.074 193.265 180.653  1.00  0.00            
ATOM   1843  HD2 PRO A 214     151.477 193.242 180.312  1.00  0.00            
ATOM   1844  CA  PRO A 214     152.216 190.884 178.703  1.00  0.00           C
ATOM   1845  HA  PRO A 214     151.432 190.263 178.711  1.00  0.00            
ATOM   1846  CB  PRO A 214     152.042 192.121 177.799  1.00  0.00           C
ATOM   1847  HB1 PRO A 214     152.509 191.989 176.925  1.00  0.00            
ATOM   1848  HB2 PRO A 214     151.073 192.306 177.635  1.00  0.00            
ATOM   1849  CG  PRO A 214     152.682 193.273 178.580  1.00  0.00           C
ATOM   1850  HG1 PRO A 214     153.668 193.314 178.419  1.00  0.00            
ATOM   1851  HG2 PRO A 214     152.268 194.149 178.335  1.00  0.00            
ATOM   1852  C   PRO A 214     153.361 189.999 178.255  1.00  0.00           C
ATOM   1853  O   PRO A 214     153.120 189.039 177.527  1.00  0.00           O
ATOM   1854  N   SER A 215     154.612 190.297 178.665  1.00  0.00           N
ATOM   1855  HN  SER A 215     154.749 191.113 179.226  1.00  0.00            
ATOM   1856  CA  SER A 215     155.776 189.480 178.325  1.00  0.00           C
ATOM   1857  HA  SER A 215     155.687 189.410 177.331  1.00  0.00            
ATOM   1858  CB  SER A 215     157.119 190.155 178.716  1.00  0.00           C
ATOM   1859  HB1 SER A 215     157.097 191.137 178.527  1.00  0.00            
ATOM   1860  HB2 SER A 215     157.328 190.007 179.683  1.00  0.00            
ATOM   1861  OG  SER A 215     158.185 189.594 177.954  1.00  0.00           O
ATOM   1862  HG1 SER A 215     159.046 190.033 178.211  1.00  0.00            
ATOM   1863  C   SER A 215     155.717 188.083 178.934  1.00  0.00           C
ATOM   1864  O   SER A 215     155.983 187.076 178.279  1.00  0.00           O
ATOM   1865  N   MET A 216     155.286 187.983 180.216  1.00  0.00           N
ATOM   1866  HN  MET A 216     155.131 188.825 180.733  1.00  0.00            
ATOM   1867  CA  MET A 216     155.039 186.710 180.875  1.00  0.00           C
ATOM   1868  HA  MET A 216     155.924 186.256 180.771  1.00  0.00            
ATOM   1869  CB  MET A 216     154.620 186.882 182.357  1.00  0.00           C
ATOM   1870  HB1 MET A 216     153.843 187.511 182.390  1.00  0.00            
ATOM   1871  HB2 MET A 216     154.340 185.988 182.708  1.00  0.00            
ATOM   1872  CG  MET A 216     155.709 187.432 183.291  1.00  0.00           C
ATOM   1873  HG1 MET A 216     156.505 186.845 183.142  1.00  0.00            
ATOM   1874  HG2 MET A 216     155.905 188.353 182.953  1.00  0.00            
ATOM   1875  SD  MET A 216     155.163 187.432 185.027  1.00  0.00           S
ATOM   1876  CE  MET A 216     156.751 187.963 185.719  1.00  0.00           C
ATOM   1877  HE1 MET A 216     156.675 188.033 186.714  1.00  0.00            
ATOM   1878  HE2 MET A 216     157.457 187.295 185.485  1.00  0.00            
ATOM   1879  HE3 MET A 216     156.998 188.855 185.340  1.00  0.00            
ATOM   1880  C   MET A 216     153.927 185.923 180.203  1.00  0.00           C
ATOM   1881  O   MET A 216     154.050 184.722 179.985  1.00  0.00           O
ATOM   1882  N   ARG A 217     152.824 186.600 179.832  1.00  0.00           N
ATOM   1883  HN  ARG A 217     152.809 187.588 179.987  1.00  0.00            
ATOM   1884  CA  ARG A 217     151.657 185.993 179.223  1.00  0.00           C
ATOM   1885  HA  ARG A 217     151.388 185.283 179.874  1.00  0.00            
ATOM   1886  CB  ARG A 217     150.577 187.087 179.033  1.00  0.00           C
ATOM   1887  HB1 ARG A 217     150.511 187.612 179.882  1.00  0.00            
ATOM   1888  HB2 ARG A 217     150.870 187.689 178.290  1.00  0.00            
ATOM   1889  CG  ARG A 217     149.170 186.556 178.690  1.00  0.00           C
ATOM   1890  HG1 ARG A 217     149.175 186.238 177.742  1.00  0.00            
ATOM   1891  HG2 ARG A 217     148.966 185.788 179.298  1.00  0.00            
ATOM   1892  CD  ARG A 217     148.051 187.599 178.841  1.00  0.00           C
ATOM   1893  HD1 ARG A 217     147.159 187.174 178.686  1.00  0.00            
ATOM   1894  HD2 ARG A 217     148.074 188.000 179.757  1.00  0.00            
ATOM   1895  NE  ARG A 217     148.276 188.679 177.815  1.00  0.00           N
ATOM   1896  HE  ARG A 217     148.268 188.403 176.854  1.00  0.00            
ATOM   1897  CZ  ARG A 217     148.486 189.979 178.076  1.00  0.00           C
ATOM   1898  NH1 ARG A 217     148.550 190.479 179.304  1.00  0.00           N
ATOM   1899 1HH1 ARG A 217     148.439 189.877 180.095  1.00  0.00            
ATOM   1900 2HH1 ARG A 217     148.709 191.457 179.438  1.00  0.00            
ATOM   1901  NH2 ARG A 217     148.636 190.823 177.054  1.00  0.00           N
ATOM   1902 1HH2 ARG A 217     148.591 190.484 176.114  1.00  0.00            
ATOM   1903 2HH2 ARG A 217     148.793 191.795 177.227  1.00  0.00            
ATOM   1904  C   ARG A 217     151.940 185.268 177.908  1.00  0.00           C
ATOM   1905  O   ARG A 217     151.449 184.166 177.677  1.00  0.00           O
ATOM   1906  N   ILE A 218     152.772 185.847 177.014  1.00  0.00           N
ATOM   1907  HN  ILE A 218     153.075 186.787 177.173  1.00  0.00            
ATOM   1908  CA  ILE A 218     153.244 185.144 175.822  1.00  0.00           C
ATOM   1909  HA  ILE A 218     152.403 184.762 175.439  1.00  0.00            
ATOM   1910  CB  ILE A 218     153.912 186.104 174.833  1.00  0.00           C
ATOM   1911  HB  ILE A 218     154.704 186.489 175.307  1.00  0.00            
ATOM   1912  CG2 ILE A 218     154.406 185.352 173.572  1.00  0.00           C
ATOM   1913 1HG2 ILE A 218     154.837 186.001 172.945  1.00  0.00            
ATOM   1914 2HG2 ILE A 218     155.071 184.654 173.839  1.00  0.00            
ATOM   1915 3HG2 ILE A 218     153.629 184.916 173.118  1.00  0.00            
ATOM   1916  CG1 ILE A 218     152.973 187.274 174.438  1.00  0.00           C
ATOM   1917 1HG1 ILE A 218     152.767 187.803 175.261  1.00  0.00            
ATOM   1918 2HG1 ILE A 218     153.454 187.854 173.781  1.00  0.00            
ATOM   1919  CD  ILE A 218     151.640 186.852 173.805  1.00  0.00           C
ATOM   1920  HD1 ILE A 218     151.103 187.666 173.584  1.00  0.00            
ATOM   1921  HD2 ILE A 218     151.818 186.333 172.969  1.00  0.00            
ATOM   1922  HD3 ILE A 218     151.131 186.282 174.449  1.00  0.00            
ATOM   1923  C   ILE A 218     154.210 184.008 176.148  1.00  0.00           C
ATOM   1924  O   ILE A 218     154.078 182.887 175.655  1.00  0.00           O
ATOM   1925  N   LEU A 219     155.212 184.263 177.013  1.00  0.00           N
ATOM   1926  HN  LEU A 219     155.233 185.153 177.469  1.00  0.00            
ATOM   1927  CA  LEU A 219     156.263 183.306 177.314  1.00  0.00           C
ATOM   1928  HA  LEU A 219     156.554 182.952 176.425  1.00  0.00            
ATOM   1929  CB  LEU A 219     157.421 184.054 178.029  1.00  0.00           C
ATOM   1930  HB1 LEU A 219     157.581 184.905 177.528  1.00  0.00            
ATOM   1931  HB2 LEU A 219     157.111 184.266 178.956  1.00  0.00            
ATOM   1932  CG  LEU A 219     158.786 183.332 178.155  1.00  0.00           C
ATOM   1933  HG  LEU A 219     159.470 184.061 178.125  1.00  0.00            
ATOM   1934  CD1 LEU A 219     158.934 182.603 179.495  1.00  0.00           C
ATOM   1935 1HD1 LEU A 219     159.826 182.153 179.533  1.00  0.00            
ATOM   1936 2HD1 LEU A 219     158.861 183.263 180.243  1.00  0.00            
ATOM   1937 3HD1 LEU A 219     158.211 181.918 179.583  1.00  0.00            
ATOM   1938  CD2 LEU A 219     159.122 182.399 176.980  1.00  0.00           C
ATOM   1939 1HD2 LEU A 219     160.014 181.974 177.136  1.00  0.00            
ATOM   1940 2HD2 LEU A 219     158.422 181.689 176.908  1.00  0.00            
ATOM   1941 3HD2 LEU A 219     159.149 182.928 176.132  1.00  0.00            
ATOM   1942  C   LEU A 219     155.775 182.064 178.062  1.00  0.00           C
ATOM   1943  O   LEU A 219     156.124 180.935 177.721  1.00  0.00           O
ATOM   1944  N   VAL A 220     154.893 182.222 179.069  1.00  0.00           N
ATOM   1945  HN  VAL A 220     154.644 183.153 179.336  1.00  0.00            
ATOM   1946  CA  VAL A 220     154.281 181.112 179.792  1.00  0.00           C
ATOM   1947  HA  VAL A 220     155.074 180.569 180.068  1.00  0.00            
ATOM   1948  CB  VAL A 220     153.553 181.559 181.056  1.00  0.00           C
ATOM   1949  HB  VAL A 220     152.841 182.212 180.798  1.00  0.00            
ATOM   1950  CG1 VAL A 220     152.894 180.358 181.766  1.00  0.00           C
ATOM   1951 1HG1 VAL A 220     152.424 180.675 182.590  1.00  0.00            
ATOM   1952 2HG1 VAL A 220     152.234 179.928 181.150  1.00  0.00            
ATOM   1953 3HG1 VAL A 220     153.597 179.693 182.018  1.00  0.00            
ATOM   1954  CG2 VAL A 220     154.583 182.199 182.009  1.00  0.00           C
ATOM   1955 1HG2 VAL A 220     154.123 182.499 182.845  1.00  0.00            
ATOM   1956 2HG2 VAL A 220     155.287 181.527 182.239  1.00  0.00            
ATOM   1957 3HG2 VAL A 220     155.007 182.986 181.561  1.00  0.00            
ATOM   1958  C   VAL A 220     153.401 180.237 178.905  1.00  0.00           C
ATOM   1959  O   VAL A 220     153.426 179.014 179.017  1.00  0.00           O
ATOM   1960  N   THR A 221     152.647 180.819 177.947  1.00  0.00           N
ATOM   1961  HN  THR A 221     152.584 181.817 177.930  1.00  0.00            
ATOM   1962  CA  THR A 221     151.915 180.051 176.928  1.00  0.00           C
ATOM   1963  HA  THR A 221     151.291 179.474 177.455  1.00  0.00            
ATOM   1964  CB  THR A 221     151.136 180.971 175.994  1.00  0.00           C
ATOM   1965  HB  THR A 221     151.773 181.662 175.652  1.00  0.00            
ATOM   1966  OG1 THR A 221     150.102 181.618 176.723  1.00  0.00           O
ATOM   1967  HG1 THR A 221     149.590 182.222 176.111  1.00  0.00            
ATOM   1968  CG2 THR A 221     150.458 180.232 174.832  1.00  0.00           C
ATOM   1969 1HG2 THR A 221     149.967 180.889 174.260  1.00  0.00            
ATOM   1970 2HG2 THR A 221     151.152 179.766 174.283  1.00  0.00            
ATOM   1971 3HG2 THR A 221     149.814 179.559 175.196  1.00  0.00            
ATOM   1972  C   THR A 221     152.840 179.176 176.101  1.00  0.00           C
ATOM   1973  O   THR A 221     152.630 177.973 175.982  1.00  0.00           O
ATOM   1974  N   LEU A 222     153.970 179.736 175.616  1.00  0.00           N
ATOM   1975  HN  LEU A 222     154.121 180.710 175.783  1.00  0.00            
ATOM   1976  CA  LEU A 222     154.982 179.004 174.864  1.00  0.00           C
ATOM   1977  HA  LEU A 222     154.456 178.574 174.130  1.00  0.00            
ATOM   1978  CB  LEU A 222     156.045 179.993 174.319  1.00  0.00           C
ATOM   1979  HB1 LEU A 222     155.676 180.920 174.384  1.00  0.00            
ATOM   1980  HB2 LEU A 222     156.865 179.920 174.887  1.00  0.00            
ATOM   1981  CG  LEU A 222     156.451 179.738 172.852  1.00  0.00           C
ATOM   1982  HG  LEU A 222     156.702 178.774 172.769  1.00  0.00            
ATOM   1983  CD1 LEU A 222     155.284 180.022 171.890  1.00  0.00           C
ATOM   1984 1HD1 LEU A 222     155.577 179.848 170.950  1.00  0.00            
ATOM   1985 2HD1 LEU A 222     154.514 179.425 172.115  1.00  0.00            
ATOM   1986 3HD1 LEU A 222     155.003 180.977 171.980  1.00  0.00            
ATOM   1987  CD2 LEU A 222     157.657 180.608 172.468  1.00  0.00           C
ATOM   1988 1HD2 LEU A 222     157.906 180.431 171.516  1.00  0.00            
ATOM   1989 2HD2 LEU A 222     157.419 181.573 172.576  1.00  0.00            
ATOM   1990 3HD2 LEU A 222     158.430 180.387 173.062  1.00  0.00            
ATOM   1991  C   LEU A 222     155.641 177.863 175.648  1.00  0.00           C
ATOM   1992  O   LEU A 222     155.953 176.794 175.120  1.00  0.00           O
ATOM   1993  N   LEU A 223     155.838 178.057 176.970  1.00  0.00           N
ATOM   1994  HN  LEU A 223     155.717 178.982 177.330  1.00  0.00            
ATOM   1995  CA  LEU A 223     156.215 177.007 177.905  1.00  0.00           C
ATOM   1996  HA  LEU A 223     157.066 176.665 177.505  1.00  0.00            
ATOM   1997  CB  LEU A 223     156.390 177.585 179.337  1.00  0.00           C
ATOM   1998  HB1 LEU A 223     155.867 178.436 179.392  1.00  0.00            
ATOM   1999  HB2 LEU A 223     156.015 176.922 179.985  1.00  0.00            
ATOM   2000  CG  LEU A 223     157.834 177.898 179.776  1.00  0.00           C
ATOM   2001  HG  LEU A 223     158.341 177.036 179.764  1.00  0.00            
ATOM   2002  CD1 LEU A 223     158.580 178.844 178.826  1.00  0.00           C
ATOM   2003 1HD1 LEU A 223     159.505 179.002 179.171  1.00  0.00            
ATOM   2004 2HD1 LEU A 223     158.630 178.432 177.916  1.00  0.00            
ATOM   2005 3HD1 LEU A 223     158.092 179.715 178.771  1.00  0.00            
ATOM   2006  CD2 LEU A 223     157.797 178.514 181.182  1.00  0.00           C
ATOM   2007 1HD2 LEU A 223     158.729 178.722 181.479  1.00  0.00            
ATOM   2008 2HD2 LEU A 223     157.257 179.356 181.163  1.00  0.00            
ATOM   2009 3HD2 LEU A 223     157.381 177.865 181.819  1.00  0.00            
ATOM   2010  C   LEU A 223     155.200 175.868 177.980  1.00  0.00           C
ATOM   2011  O   LEU A 223     155.589 174.704 178.037  1.00  0.00           O
ATOM   2012  N   LEU A 224     153.885 176.158 178.011  1.00  0.00           N
ATOM   2013  HN  LEU A 224     153.609 177.119 178.007  1.00  0.00            
ATOM   2014  CA  LEU A 224     152.847 175.138 178.050  1.00  0.00           C
ATOM   2015  HA  LEU A 224     153.258 174.480 178.681  1.00  0.00            
ATOM   2016  CB  LEU A 224     151.515 175.692 178.606  1.00  0.00           C
ATOM   2017  HB1 LEU A 224     151.203 176.423 177.999  1.00  0.00            
ATOM   2018  HB2 LEU A 224     150.844 174.950 178.606  1.00  0.00            
ATOM   2019  CG  LEU A 224     151.608 176.262 180.043  1.00  0.00           C
ATOM   2020  HG  LEU A 224     152.216 177.055 179.996  1.00  0.00            
ATOM   2021  CD1 LEU A 224     150.221 176.698 180.537  1.00  0.00           C
ATOM   2022 1HD1 LEU A 224     150.297 177.063 181.465  1.00  0.00            
ATOM   2023 2HD1 LEU A 224     149.858 177.404 179.929  1.00  0.00            
ATOM   2024 3HD1 LEU A 224     149.605 175.910 180.538  1.00  0.00            
ATOM   2025  CD2 LEU A 224     152.235 175.284 181.052  1.00  0.00           C
ATOM   2026 1HD2 LEU A 224     152.265 175.711 181.956  1.00  0.00            
ATOM   2027 2HD2 LEU A 224     151.684 174.451 181.096  1.00  0.00            
ATOM   2028 3HD2 LEU A 224     153.164 175.054 180.761  1.00  0.00            
ATOM   2029  C   LEU A 224     152.621 174.397 176.734  1.00  0.00           C
ATOM   2030  O   LEU A 224     152.527 173.169 176.740  1.00  0.00           O
ATOM   2031  N   ASP A 225     152.590 175.095 175.574  1.00  0.00           N
ATOM   2032  HN  ASP A 225     152.740 176.082 175.623  1.00  0.00            
ATOM   2033  CA  ASP A 225     152.353 174.509 174.254  1.00  0.00           C
ATOM   2034  HA  ASP A 225     151.447 174.101 174.368  1.00  0.00            
ATOM   2035  CB  ASP A 225     152.398 175.596 173.151  1.00  0.00           C
ATOM   2036  HB1 ASP A 225     153.242 176.125 173.240  1.00  0.00            
ATOM   2037  HB2 ASP A 225     152.372 175.159 172.252  1.00  0.00            
ATOM   2038  CG  ASP A 225     151.220 176.546 173.259  1.00  0.00           C
ATOM   2039  OD1 ASP A 225     150.116 176.089 173.648  1.00  0.00           O
ATOM   2040  OD2 ASP A 225     151.418 177.739 172.912  1.00  0.00           O
ATOM   2041  C   ASP A 225     153.346 173.411 173.877  1.00  0.00           C
ATOM   2042  O   ASP A 225     153.021 172.431 173.210  1.00  0.00           O
ATOM   2043  N   THR A 226     154.599 173.545 174.339  1.00  0.00           N
ATOM   2044  HN  THR A 226     154.815 174.392 174.824  1.00  0.00            
ATOM   2045  CA  THR A 226     155.676 172.569 174.199  1.00  0.00           C
ATOM   2046  HA  THR A 226     155.717 172.418 173.211  1.00  0.00            
ATOM   2047  CB  THR A 226     156.968 173.159 174.753  1.00  0.00           C
ATOM   2048  HB  THR A 226     156.727 173.602 175.617  1.00  0.00            
ATOM   2049  OG1 THR A 226     157.475 174.121 173.839  1.00  0.00           O
ATOM   2050  HG1 THR A 226     158.323 174.510 174.200  1.00  0.00            
ATOM   2051  CG2 THR A 226     158.100 172.149 174.976  1.00  0.00           C
ATOM   2052 1HG2 THR A 226     158.903 172.623 175.339  1.00  0.00            
ATOM   2053 2HG2 THR A 226     157.801 171.452 175.628  1.00  0.00            
ATOM   2054 3HG2 THR A 226     158.334 171.714 174.107  1.00  0.00            
ATOM   2055  C   THR A 226     155.406 171.206 174.830  1.00  0.00           C
ATOM   2056  O   THR A 226     155.869 170.183 174.321  1.00  0.00           O
ATOM   2057  N   LEU A 227     154.651 171.119 175.952  1.00  0.00           N
ATOM   2058  HN  LEU A 227     154.167 171.937 176.261  1.00  0.00            
ATOM   2059  CA  LEU A 227     154.506 169.888 176.738  1.00  0.00           C
ATOM   2060  HA  LEU A 227     155.471 169.747 176.959  1.00  0.00            
ATOM   2061  CB  LEU A 227     153.613 170.090 178.002  1.00  0.00           C
ATOM   2062  HB1 LEU A 227     152.954 170.815 177.801  1.00  0.00            
ATOM   2063  HB2 LEU A 227     153.125 169.235 178.174  1.00  0.00            
ATOM   2064  CG  LEU A 227     154.350 170.477 179.306  1.00  0.00           C
ATOM   2065  HG  LEU A 227     153.638 170.633 179.991  1.00  0.00            
ATOM   2066  CD1 LEU A 227     155.255 169.348 179.823  1.00  0.00           C
ATOM   2067 1HD1 LEU A 227     155.709 169.643 180.664  1.00  0.00            
ATOM   2068 2HD1 LEU A 227     154.702 168.536 180.010  1.00  0.00            
ATOM   2069 3HD1 LEU A 227     155.944 169.130 179.132  1.00  0.00            
ATOM   2070  CD2 LEU A 227     155.135 171.784 179.176  1.00  0.00           C
ATOM   2071 1HD2 LEU A 227     155.590 171.987 180.043  1.00  0.00            
ATOM   2072 2HD2 LEU A 227     155.820 171.691 178.453  1.00  0.00            
ATOM   2073 3HD2 LEU A 227     154.508 172.528 178.947  1.00  0.00            
ATOM   2074  C   LEU A 227     154.034 168.633 175.981  1.00  0.00           C
ATOM   2075  O   LEU A 227     154.660 167.591 176.193  1.00  0.00           O
ATOM   2076  N   PRO A 228     153.034 168.609 175.088  1.00  0.00           N
ATOM   2077  CD  PRO A 228     152.015 169.656 174.959  1.00  0.00           C
ATOM   2078  HD1 PRO A 228     152.377 170.417 174.420  1.00  0.00            
ATOM   2079  HD2 PRO A 228     151.750 169.985 175.865  1.00  0.00            
ATOM   2080  CA  PRO A 228     152.690 167.434 174.283  1.00  0.00           C
ATOM   2081  HA  PRO A 228     152.454 166.692 174.911  1.00  0.00            
ATOM   2082  CB  PRO A 228     151.544 167.929 173.385  1.00  0.00           C
ATOM   2083  HB1 PRO A 228     151.898 168.338 172.544  1.00  0.00            
ATOM   2084  HB2 PRO A 228     150.920 167.182 173.155  1.00  0.00            
ATOM   2085  CG  PRO A 228     150.843 168.979 174.249  1.00  0.00           C
ATOM   2086  HG1 PRO A 228     150.336 169.631 173.686  1.00  0.00            
ATOM   2087  HG2 PRO A 228     150.221 168.551 174.905  1.00  0.00            
ATOM   2088  C   PRO A 228     153.831 166.829 173.475  1.00  0.00           C
ATOM   2089  O   PRO A 228     153.861 165.612 173.302  1.00  0.00           O
ATOM   2090  N   MET A 229     154.796 167.634 172.985  1.00  0.00           N
ATOM   2091  HN  MET A 229     154.746 168.613 173.182  1.00  0.00            
ATOM   2092  CA  MET A 229     155.906 167.144 172.183  1.00  0.00           C
ATOM   2093  HA  MET A 229     155.489 166.523 171.519  1.00  0.00            
ATOM   2094  CB  MET A 229     156.614 168.341 171.502  1.00  0.00           C
ATOM   2095  HB1 MET A 229     155.914 168.921 171.085  1.00  0.00            
ATOM   2096  HB2 MET A 229     157.099 168.858 172.207  1.00  0.00            
ATOM   2097  CG  MET A 229     157.630 167.960 170.407  1.00  0.00           C
ATOM   2098  HG1 MET A 229     158.049 168.826 170.133  1.00  0.00            
ATOM   2099  HG2 MET A 229     158.310 167.394 170.873  1.00  0.00            
ATOM   2100  SD  MET A 229     156.870 167.094 169.001  1.00  0.00           S
ATOM   2101  CE  MET A 229     158.432 166.799 168.129  1.00  0.00           C
ATOM   2102  HE1 MET A 229     158.251 166.308 167.277  1.00  0.00            
ATOM   2103  HE2 MET A 229     158.869 167.674 167.922  1.00  0.00            
ATOM   2104  HE3 MET A 229     159.038 166.252 168.707  1.00  0.00            
ATOM   2105  C   MET A 229     156.907 166.348 173.015  1.00  0.00           C
ATOM   2106  O   MET A 229     157.624 165.468 172.534  1.00  0.00           O
ATOM   2107  N   LEU A 230     156.916 166.583 174.340  1.00  0.00           N
ATOM   2108  HN  LEU A 230     156.254 167.232 174.714  1.00  0.00            
ATOM   2109  CA  LEU A 230     157.838 165.941 175.246  1.00  0.00           C
ATOM   2110  HA  LEU A 230     158.636 165.758 174.672  1.00  0.00            
ATOM   2111  CB  LEU A 230     158.163 166.872 176.441  1.00  0.00           C
ATOM   2112  HB1 LEU A 230     157.302 167.143 176.871  1.00  0.00            
ATOM   2113  HB2 LEU A 230     158.716 166.359 177.097  1.00  0.00            
ATOM   2114  CG  LEU A 230     158.934 168.154 176.064  1.00  0.00           C
ATOM   2115  HG  LEU A 230     158.408 168.621 175.353  1.00  0.00            
ATOM   2116  CD1 LEU A 230     159.075 169.058 177.294  1.00  0.00           C
ATOM   2117 1HD1 LEU A 230     159.575 169.887 177.043  1.00  0.00            
ATOM   2118 2HD1 LEU A 230     158.167 169.306 177.631  1.00  0.00            
ATOM   2119 3HD1 LEU A 230     159.575 168.571 178.010  1.00  0.00            
ATOM   2120  CD2 LEU A 230     160.327 167.854 175.488  1.00  0.00           C
ATOM   2121 1HD2 LEU A 230     160.785 168.713 175.260  1.00  0.00            
ATOM   2122 2HD2 LEU A 230     160.868 167.357 176.166  1.00  0.00            
ATOM   2123 3HD2 LEU A 230     160.234 167.297 174.663  1.00  0.00            
ATOM   2124  C   LEU A 230     157.285 164.632 175.785  1.00  0.00           C
ATOM   2125  O   LEU A 230     157.966 163.922 176.523  1.00  0.00           O
ATOM   2126  N   GLY A 231     156.061 164.216 175.384  1.00  0.00           N
ATOM   2127  HN  GLY A 231     155.543 164.788 174.748  1.00  0.00            
ATOM   2128  CA  GLY A 231     155.466 162.961 175.846  1.00  0.00           C
ATOM   2129  HA1 GLY A 231     155.390 163.017 176.842  1.00  0.00            
ATOM   2130  HA2 GLY A 231     154.552 162.900 175.445  1.00  0.00            
ATOM   2131  C   GLY A 231     156.241 161.713 175.485  1.00  0.00           C
ATOM   2132  O   GLY A 231     156.287 160.750 176.244  1.00  0.00           O
ATOM   2133  N   ASN A 232     156.927 161.712 174.327  1.00  0.00           N
ATOM   2134  HN  ASN A 232     156.835 162.501 173.720  1.00  0.00            
ATOM   2135  CA  ASN A 232     157.796 160.619 173.914  1.00  0.00           C
ATOM   2136  HA  ASN A 232     157.216 159.819 174.069  1.00  0.00            
ATOM   2137  CB  ASN A 232     158.189 160.761 172.423  1.00  0.00           C
ATOM   2138  HB1 ASN A 232     158.581 161.666 172.260  1.00  0.00            
ATOM   2139  HB2 ASN A 232     158.858 160.059 172.180  1.00  0.00            
ATOM   2140  CG  ASN A 232     156.947 160.590 171.558  1.00  0.00           C
ATOM   2141  OD1 ASN A 232     156.451 159.478 171.377  1.00  0.00           O
ATOM   2142  ND2 ASN A 232     156.414 161.702 171.000  1.00  0.00           N
ATOM   2143 1HD2 ASN A 232     156.836 162.594 171.162  1.00  0.00            
ATOM   2144 2HD2 ASN A 232     155.599 161.631 170.425  1.00  0.00            
ATOM   2145  C   ASN A 232     159.052 160.460 174.783  1.00  0.00           C
ATOM   2146  O   ASN A 232     159.442 159.350 175.138  1.00  0.00           O
ATOM   2147  N   VAL A 233     159.716 161.569 175.177  1.00  0.00           N
ATOM   2148  HN  VAL A 233     159.420 162.457 174.825  1.00  0.00            
ATOM   2149  CA  VAL A 233     160.850 161.520 176.098  1.00  0.00           C
ATOM   2150  HA  VAL A 233     161.368 160.718 175.802  1.00  0.00            
ATOM   2151  CB  VAL A 233     161.792 162.720 175.940  1.00  0.00           C
ATOM   2152  HB  VAL A 233     162.063 162.743 174.978  1.00  0.00            
ATOM   2153  CG1 VAL A 233     161.101 164.063 176.230  1.00  0.00           C
ATOM   2154 1HG1 VAL A 233     161.758 164.808 176.113  1.00  0.00            
ATOM   2155 2HG1 VAL A 233     160.338 164.189 175.596  1.00  0.00            
ATOM   2156 3HG1 VAL A 233     160.758 164.066 177.169  1.00  0.00            
ATOM   2157  CG2 VAL A 233     163.055 162.545 176.808  1.00  0.00           C
ATOM   2158 1HG2 VAL A 233     163.653 163.337 176.689  1.00  0.00            
ATOM   2159 2HG2 VAL A 233     162.791 162.468 177.769  1.00  0.00            
ATOM   2160 3HG2 VAL A 233     163.540 161.716 176.528  1.00  0.00            
ATOM   2161  C   VAL A 233     160.406 161.255 177.540  1.00  0.00           C
ATOM   2162  O   VAL A 233     161.086 160.575 178.306  1.00  0.00           O
ATOM   2163  N   LEU A 234     159.196 161.708 177.935  1.00  0.00           N
ATOM   2164  HN  LEU A 234     158.709 162.338 177.330  1.00  0.00            
ATOM   2165  CA  LEU A 234     158.558 161.333 179.192  1.00  0.00           C
ATOM   2166  HA  LEU A 234     159.229 161.555 179.900  1.00  0.00            
ATOM   2167  CB  LEU A 234     157.253 162.154 179.372  1.00  0.00           C
ATOM   2168  HB1 LEU A 234     157.359 163.012 178.869  1.00  0.00            
ATOM   2169  HB2 LEU A 234     156.502 161.626 178.975  1.00  0.00            
ATOM   2170  CG  LEU A 234     156.859 162.509 180.824  1.00  0.00           C
ATOM   2171  HG  LEU A 234     157.651 162.972 181.222  1.00  0.00            
ATOM   2172  CD1 LEU A 234     155.628 163.428 180.815  1.00  0.00           C
ATOM   2173 1HD1 LEU A 234     155.375 163.656 181.755  1.00  0.00            
ATOM   2174 2HD1 LEU A 234     155.842 164.267 180.315  1.00  0.00            
ATOM   2175 3HD1 LEU A 234     154.865 162.959 180.369  1.00  0.00            
ATOM   2176  CD2 LEU A 234     156.589 161.298 181.728  1.00  0.00           C
ATOM   2177 1HD2 LEU A 234     156.342 161.614 182.644  1.00  0.00            
ATOM   2178 2HD2 LEU A 234     155.837 160.759 181.348  1.00  0.00            
ATOM   2179 3HD2 LEU A 234     157.412 160.732 181.781  1.00  0.00            
ATOM   2180  C   LEU A 234     158.283 159.825 179.275  1.00  0.00           C
ATOM   2181  O   LEU A 234     158.563 159.168 180.276  1.00  0.00           O
ATOM   2182  N   LEU A 235     157.797 159.214 178.174  1.00  0.00           N
ATOM   2183  HN  LEU A 235     157.526 159.788 177.401  1.00  0.00            
ATOM   2184  CA  LEU A 235     157.642 157.773 178.039  1.00  0.00           C
ATOM   2185  HA  LEU A 235     157.066 157.517 178.815  1.00  0.00            
ATOM   2186  CB  LEU A 235     156.972 157.451 176.680  1.00  0.00           C
ATOM   2187  HB1 LEU A 235     156.107 157.951 176.638  1.00  0.00            
ATOM   2188  HB2 LEU A 235     157.579 157.774 175.954  1.00  0.00            
ATOM   2189  CG  LEU A 235     156.667 155.962 176.409  1.00  0.00           C
ATOM   2190  HG  LEU A 235     157.532 155.462 176.451  1.00  0.00            
ATOM   2191  CD1 LEU A 235     155.748 155.345 177.474  1.00  0.00           C
ATOM   2192 1HD1 LEU A 235     155.581 154.384 177.254  1.00  0.00            
ATOM   2193 2HD1 LEU A 235     156.186 155.411 178.371  1.00  0.00            
ATOM   2194 3HD1 LEU A 235     154.879 155.839 177.491  1.00  0.00            
ATOM   2195  CD2 LEU A 235     156.045 155.805 175.013  1.00  0.00           C
ATOM   2196 1HD2 LEU A 235     155.849 154.839 174.842  1.00  0.00            
ATOM   2197 2HD2 LEU A 235     155.196 156.331 174.965  1.00  0.00            
ATOM   2198 3HD2 LEU A 235     156.685 156.143 174.323  1.00  0.00            
ATOM   2199  C   LEU A 235     158.959 157.011 178.182  1.00  0.00           C
ATOM   2200  O   LEU A 235     159.036 155.992 178.863  1.00  0.00           O
ATOM   2201  N   LEU A 236     160.061 157.530 177.600  1.00  0.00           N
ATOM   2202  HN  LEU A 236     159.947 158.317 176.993  1.00  0.00            
ATOM   2203  CA  LEU A 236     161.408 157.011 177.804  1.00  0.00           C
ATOM   2204  HA  LEU A 236     161.345 156.044 177.557  1.00  0.00            
ATOM   2205  CB  LEU A 236     162.396 157.772 176.883  1.00  0.00           C
ATOM   2206  HB1 LEU A 236     161.974 157.853 175.980  1.00  0.00            
ATOM   2207  HB2 LEU A 236     162.535 158.684 177.269  1.00  0.00            
ATOM   2208  CG  LEU A 236     163.786 157.121 176.698  1.00  0.00           C
ATOM   2209  HG  LEU A 236     163.658 156.135 176.804  1.00  0.00            
ATOM   2210  CD1 LEU A 236     164.334 157.454 175.305  1.00  0.00           C
ATOM   2211 1HD1 LEU A 236     165.233 157.031 175.190  1.00  0.00            
ATOM   2212 2HD1 LEU A 236     163.709 157.103 174.608  1.00  0.00            
ATOM   2213 3HD1 LEU A 236     164.418 158.446 175.208  1.00  0.00            
ATOM   2214  CD2 LEU A 236     164.813 157.561 177.753  1.00  0.00           C
ATOM   2215 1HD2 LEU A 236     165.686 157.106 177.578  1.00  0.00            
ATOM   2216 2HD2 LEU A 236     164.937 158.552 177.704  1.00  0.00            
ATOM   2217 3HD2 LEU A 236     164.484 157.311 178.663  1.00  0.00            
ATOM   2218  C   LEU A 236     161.853 157.053 179.266  1.00  0.00           C
ATOM   2219  O   LEU A 236     162.422 156.094 179.788  1.00  0.00           O
ATOM   2220  N   CYS A 237     161.536 158.150 179.986  1.00  0.00           N
ATOM   2221  HN  CYS A 237     161.103 158.912 179.505  1.00  0.00            
ATOM   2222  CA  CYS A 237     161.780 158.302 181.415  1.00  0.00           C
ATOM   2223  HA  CYS A 237     162.762 158.133 181.498  1.00  0.00            
ATOM   2224  CB  CYS A 237     161.401 159.737 181.884  1.00  0.00           C
ATOM   2225  HB1 CYS A 237     161.780 160.338 181.180  1.00  0.00            
ATOM   2226  HB2 CYS A 237     160.402 159.759 181.838  1.00  0.00            
ATOM   2227  SG  CYS A 237     162.011 160.179 183.549  1.00  0.00           S
ATOM   2228  HG1 CYS A 237     161.726 161.111 183.772  1.00  0.00            
ATOM   2229  C   CYS A 237     161.084 157.246 182.263  1.00  0.00           C
ATOM   2230  O   CYS A 237     161.680 156.688 183.184  1.00  0.00           O
ATOM   2231  N   PHE A 238     159.829 156.881 181.921  1.00  0.00           N
ATOM   2232  HN  PHE A 238     159.363 157.399 181.204  1.00  0.00            
ATOM   2233  CA  PHE A 238     159.120 155.771 182.544  1.00  0.00           C
ATOM   2234  HA  PHE A 238     159.099 156.000 183.517  1.00  0.00            
ATOM   2235  CB  PHE A 238     157.673 155.673 181.955  1.00  0.00           C
ATOM   2236  HB1 PHE A 238     157.111 156.405 182.341  1.00  0.00            
ATOM   2237  HB2 PHE A 238     157.715 155.774 180.961  1.00  0.00            
ATOM   2238  CG  PHE A 238     156.984 154.360 182.253  1.00  0.00           C
ATOM   2239  CD1 PHE A 238     156.600 154.021 183.561  1.00  0.00           C
ATOM   2240  HD1 PHE A 238     156.687 154.695 184.295  1.00  0.00            
ATOM   2241  CE1 PHE A 238     156.096 152.744 183.845  1.00  0.00           C
ATOM   2242  HE1 PHE A 238     155.825 152.509 184.779  1.00  0.00            
ATOM   2243  CZ  PHE A 238     155.972 151.797 182.820  1.00  0.00           C
ATOM   2244  HZ  PHE A 238     155.616 150.885 183.023  1.00  0.00            
ATOM   2245  CD2 PHE A 238     156.846 153.403 181.232  1.00  0.00           C
ATOM   2246  HD2 PHE A 238     157.109 153.637 180.296  1.00  0.00            
ATOM   2247  CE2 PHE A 238     156.345 152.126 181.512  1.00  0.00           C
ATOM   2248  HE2 PHE A 238     156.254 151.451 180.780  1.00  0.00            
ATOM   2249  C   PHE A 238     159.886 154.446 182.427  1.00  0.00           C
ATOM   2250  O   PHE A 238     160.073 153.754 183.426  1.00  0.00           O
ATOM   2251  N   PHE A 239     160.406 154.087 181.233  1.00  0.00           N
ATOM   2252  HN  PHE A 239     160.241 154.674 180.440  1.00  0.00            
ATOM   2253  CA  PHE A 239     161.198 152.876 181.058  1.00  0.00           C
ATOM   2254  HA  PHE A 239     160.568 152.179 181.399  1.00  0.00            
ATOM   2255  CB  PHE A 239     161.602 152.668 179.575  1.00  0.00           C
ATOM   2256  HB1 PHE A 239     161.895 153.537 179.177  1.00  0.00            
ATOM   2257  HB2 PHE A 239     162.349 152.005 179.515  1.00  0.00            
ATOM   2258  CG  PHE A 239     160.442 152.149 178.780  1.00  0.00           C
ATOM   2259  CD1 PHE A 239     159.721 152.989 177.919  1.00  0.00           C
ATOM   2260  HD1 PHE A 239     159.963 153.957 177.855  1.00  0.00            
ATOM   2261  CE1 PHE A 239     158.667 152.487 177.148  1.00  0.00           C
ATOM   2262  HE1 PHE A 239     158.152 153.096 176.545  1.00  0.00            
ATOM   2263  CZ  PHE A 239     158.338 151.131 177.225  1.00  0.00           C
ATOM   2264  HZ  PHE A 239     157.589 150.768 176.671  1.00  0.00            
ATOM   2265  CD2 PHE A 239     160.096 150.789 178.855  1.00  0.00           C
ATOM   2266  HD2 PHE A 239     160.598 150.182 179.471  1.00  0.00            
ATOM   2267  CE2 PHE A 239     159.053 150.279 178.074  1.00  0.00           C
ATOM   2268  HE2 PHE A 239     158.819 149.308 178.122  1.00  0.00            
ATOM   2269  C   PHE A 239     162.476 152.858 181.884  1.00  0.00           C
ATOM   2270  O   PHE A 239     162.787 151.862 182.536  1.00  0.00           O
ATOM   2271  N   VAL A 240     163.231 153.975 181.912  1.00  0.00           N
ATOM   2272  HN  VAL A 240     162.943 154.760 181.364  1.00  0.00            
ATOM   2273  CA  VAL A 240     164.450 154.089 182.707  1.00  0.00           C
ATOM   2274  HA  VAL A 240     165.005 153.308 182.421  1.00  0.00            
ATOM   2275  CB  VAL A 240     165.183 155.397 182.396  1.00  0.00           C
ATOM   2276  HB  VAL A 240     164.554 156.151 182.583  1.00  0.00            
ATOM   2277  CG1 VAL A 240     166.432 155.591 183.283  1.00  0.00           C
ATOM   2278 1HG1 VAL A 240     166.878 156.454 183.047  1.00  0.00            
ATOM   2279 2HG1 VAL A 240     166.158 155.609 184.245  1.00  0.00            
ATOM   2280 3HG1 VAL A 240     167.069 154.835 183.132  1.00  0.00            
ATOM   2281  CG2 VAL A 240     165.614 155.376 180.916  1.00  0.00           C
ATOM   2282 1HG2 VAL A 240     166.095 156.225 180.697  1.00  0.00            
ATOM   2283 2HG2 VAL A 240     166.222 154.598 180.757  1.00  0.00            
ATOM   2284 3HG2 VAL A 240     164.805 155.291 180.334  1.00  0.00            
ATOM   2285  C   VAL A 240     164.180 153.959 184.203  1.00  0.00           C
ATOM   2286  O   VAL A 240     164.822 153.172 184.899  1.00  0.00           O
ATOM   2287  N   PHE A 241     163.167 154.671 184.736  1.00  0.00           N
ATOM   2288  HN  PHE A 241     162.657 155.297 184.146  1.00  0.00            
ATOM   2289  CA  PHE A 241     162.787 154.565 186.136  1.00  0.00           C
ATOM   2290  HA  PHE A 241     163.662 154.695 186.603  1.00  0.00            
ATOM   2291  CB  PHE A 241     161.750 155.657 186.518  1.00  0.00           C
ATOM   2292  HB1 PHE A 241     161.183 155.881 185.725  1.00  0.00            
ATOM   2293  HB2 PHE A 241     161.168 155.328 187.262  1.00  0.00            
ATOM   2294  CG  PHE A 241     162.456 156.908 186.975  1.00  0.00           C
ATOM   2295  CD1 PHE A 241     163.169 157.720 186.077  1.00  0.00           C
ATOM   2296  HD1 PHE A 241     163.201 157.477 185.108  1.00  0.00            
ATOM   2297  CE1 PHE A 241     163.836 158.867 186.526  1.00  0.00           C
ATOM   2298  HE1 PHE A 241     164.333 159.443 185.877  1.00  0.00            
ATOM   2299  CZ  PHE A 241     163.807 159.207 187.883  1.00  0.00           C
ATOM   2300  HZ  PHE A 241     164.293 160.019 188.205  1.00  0.00            
ATOM   2301  CD2 PHE A 241     162.424 157.271 188.332  1.00  0.00           C
ATOM   2302  HD2 PHE A 241     161.912 156.708 188.981  1.00  0.00            
ATOM   2303  CE2 PHE A 241     163.098 158.410 188.789  1.00  0.00           C
ATOM   2304  HE2 PHE A 241     163.073 158.653 189.759  1.00  0.00            
ATOM   2305  C   PHE A 241     162.250 153.189 186.517  1.00  0.00           C
ATOM   2306  O   PHE A 241     162.616 152.629 187.549  1.00  0.00           O
ATOM   2307  N   PHE A 242     161.379 152.587 185.688  1.00  0.00           N
ATOM   2308  HN  PHE A 242     161.105 153.068 184.855  1.00  0.00            
ATOM   2309  CA  PHE A 242     160.817 151.275 185.941  1.00  0.00           C
ATOM   2310  HA  PHE A 242     160.461 151.328 186.874  1.00  0.00            
ATOM   2311  CB  PHE A 242     159.728 151.017 184.860  1.00  0.00           C
ATOM   2312  HB1 PHE A 242     159.071 151.771 184.867  1.00  0.00            
ATOM   2313  HB2 PHE A 242     160.162 150.961 183.961  1.00  0.00            
ATOM   2314  CG  PHE A 242     158.963 149.744 185.077  1.00  0.00           C
ATOM   2315  CD1 PHE A 242     158.104 149.614 186.180  1.00  0.00           C
ATOM   2316  HD1 PHE A 242     157.996 150.376 186.819  1.00  0.00            
ATOM   2317  CE1 PHE A 242     157.399 148.424 186.390  1.00  0.00           C
ATOM   2318  HE1 PHE A 242     156.787 148.336 187.176  1.00  0.00            
ATOM   2319  CZ  PHE A 242     157.551 147.356 185.498  1.00  0.00           C
ATOM   2320  HZ  PHE A 242     157.051 146.504 185.651  1.00  0.00            
ATOM   2321  CD2 PHE A 242     159.104 148.669 184.185  1.00  0.00           C
ATOM   2322  HD2 PHE A 242     159.712 148.755 183.396  1.00  0.00            
ATOM   2323  CE2 PHE A 242     158.400 147.477 184.393  1.00  0.00           C
ATOM   2324  HE2 PHE A 242     158.504 146.715 183.754  1.00  0.00            
ATOM   2325  C   PHE A 242     161.850 150.146 185.950  1.00  0.00           C
ATOM   2326  O   PHE A 242     161.922 149.366 186.901  1.00  0.00           O
ATOM   2327  N   ILE A 243     162.706 150.054 184.909  1.00  0.00           N
ATOM   2328  HN  ILE A 243     162.691 150.767 184.208  1.00  0.00            
ATOM   2329  CA  ILE A 243     163.651 148.952 184.772  1.00  0.00           C
ATOM   2330  HA  ILE A 243     163.103 148.137 184.961  1.00  0.00            
ATOM   2331  CB  ILE A 243     164.208 148.871 183.347  1.00  0.00           C
ATOM   2332  HB  ILE A 243     164.615 149.757 183.123  1.00  0.00            
ATOM   2333  CG2 ILE A 243     165.320 147.798 183.246  1.00  0.00           C
ATOM   2334 1HG2 ILE A 243     165.667 147.764 182.309  1.00  0.00            
ATOM   2335 2HG2 ILE A 243     166.066 148.032 183.869  1.00  0.00            
ATOM   2336 3HG2 ILE A 243     164.945 146.905 183.495  1.00  0.00            
ATOM   2337  CG1 ILE A 243     163.058 148.568 182.350  1.00  0.00           C
ATOM   2338 1HG1 ILE A 243     162.760 147.623 182.484  1.00  0.00            
ATOM   2339 2HG1 ILE A 243     162.297 149.188 182.542  1.00  0.00            
ATOM   2340  CD  ILE A 243     163.454 148.739 180.877  1.00  0.00           C
ATOM   2341  HD1 ILE A 243     162.669 148.529 180.294  1.00  0.00            
ATOM   2342  HD2 ILE A 243     163.744 149.682 180.717  1.00  0.00            
ATOM   2343  HD3 ILE A 243     164.207 148.117 180.660  1.00  0.00            
ATOM   2344  C   ILE A 243     164.764 149.010 185.810  1.00  0.00           C
ATOM   2345  O   ILE A 243     165.014 148.036 186.520  1.00  0.00           O
ATOM   2346  N   PHE A 244     165.427 150.176 185.994  1.00  0.00           N
ATOM   2347  HN  PHE A 244     165.201 150.961 185.417  1.00  0.00            
ATOM   2348  CA  PHE A 244     166.461 150.318 187.010  1.00  0.00           C
ATOM   2349  HA  PHE A 244     167.048 149.528 186.830  1.00  0.00            
ATOM   2350  CB  PHE A 244     167.261 151.639 186.855  1.00  0.00           C
ATOM   2351  HB1 PHE A 244     166.635 152.393 186.657  1.00  0.00            
ATOM   2352  HB2 PHE A 244     167.760 151.834 187.699  1.00  0.00            
ATOM   2353  CG  PHE A 244     168.253 151.529 185.725  1.00  0.00           C
ATOM   2354  CD1 PHE A 244     169.467 150.848 185.923  1.00  0.00           C
ATOM   2355  HD1 PHE A 244     169.650 150.412 186.804  1.00  0.00            
ATOM   2356  CE1 PHE A 244     170.422 150.772 184.903  1.00  0.00           C
ATOM   2357  HE1 PHE A 244     171.283 150.288 185.058  1.00  0.00            
ATOM   2358  CZ  PHE A 244     170.170 151.375 183.664  1.00  0.00           C
ATOM   2359  HZ  PHE A 244     170.850 151.319 182.933  1.00  0.00            
ATOM   2360  CD2 PHE A 244     168.016 152.130 184.478  1.00  0.00           C
ATOM   2361  HD2 PHE A 244     167.157 152.618 184.321  1.00  0.00            
ATOM   2362  CE2 PHE A 244     168.965 152.056 183.451  1.00  0.00           C
ATOM   2363  HE2 PHE A 244     168.783 152.488 182.568  1.00  0.00            
ATOM   2364  C   PHE A 244     165.902 150.206 188.424  1.00  0.00           C
ATOM   2365  O   PHE A 244     166.491 149.543 189.282  1.00  0.00           O
ATOM   2366  N   GLY A 245     164.726 150.823 188.683  1.00  0.00           N
ATOM   2367  HN  GLY A 245     164.340 151.400 187.963  1.00  0.00            
ATOM   2368  CA  GLY A 245     163.977 150.712 189.932  1.00  0.00           C
ATOM   2369  HA1 GLY A 245     164.506 151.182 190.639  1.00  0.00            
ATOM   2370  HA2 GLY A 245     163.106 151.184 189.799  1.00  0.00            
ATOM   2371  C   GLY A 245     163.699 149.304 190.391  1.00  0.00           C
ATOM   2372  O   GLY A 245     164.075 148.922 191.495  1.00  0.00           O
ATOM   2373  N   ILE A 246     163.057 148.471 189.545  1.00  0.00           N
ATOM   2374  HN  ILE A 246     162.762 148.823 188.657  1.00  0.00            
ATOM   2375  CA  ILE A 246     162.775 147.075 189.875  1.00  0.00           C
ATOM   2376  HA  ILE A 246     162.330 147.150 190.768  1.00  0.00            
ATOM   2377  CB  ILE A 246     161.788 146.422 188.907  1.00  0.00           C
ATOM   2378  HB  ILE A 246     162.092 146.586 187.969  1.00  0.00            
ATOM   2379  CG2 ILE A 246     161.732 144.882 189.097  1.00  0.00           C
ATOM   2380 1HG2 ILE A 246     161.079 144.490 188.450  1.00  0.00            
ATOM   2381 2HG2 ILE A 246     162.638 144.493 188.933  1.00  0.00            
ATOM   2382 3HG2 ILE A 246     161.443 144.672 190.031  1.00  0.00            
ATOM   2383  CG1 ILE A 246     160.401 147.064 189.155  1.00  0.00           C
ATOM   2384 1HG1 ILE A 246     160.174 146.965 190.124  1.00  0.00            
ATOM   2385 2HG1 ILE A 246     160.455 148.035 188.923  1.00  0.00            
ATOM   2386  CD  ILE A 246     159.264 146.447 188.340  1.00  0.00           C
ATOM   2387  HD1 ILE A 246     158.407 146.915 188.556  1.00  0.00            
ATOM   2388  HD2 ILE A 246     159.461 146.546 187.365  1.00  0.00            
ATOM   2389  HD3 ILE A 246     159.180 145.476 188.566  1.00  0.00            
ATOM   2390  C   ILE A 246     164.028 146.240 190.073  1.00  0.00           C
ATOM   2391  O   ILE A 246     164.103 145.464 191.023  1.00  0.00           O
ATOM   2392  N   VAL A 247     165.079 146.401 189.239  1.00  0.00           N
ATOM   2393  HN  VAL A 247     164.988 147.024 188.462  1.00  0.00            
ATOM   2394  CA  VAL A 247     166.346 145.695 189.434  1.00  0.00           C
ATOM   2395  HA  VAL A 247     166.089 144.729 189.429  1.00  0.00            
ATOM   2396  CB  VAL A 247     167.318 145.960 188.284  1.00  0.00           C
ATOM   2397  HB  VAL A 247     167.419 146.951 188.191  1.00  0.00            
ATOM   2398  CG1 VAL A 247     168.716 145.360 188.555  1.00  0.00           C
ATOM   2399 1HG1 VAL A 247     169.318 145.555 187.781  1.00  0.00            
ATOM   2400 2HG1 VAL A 247     169.098 145.766 189.385  1.00  0.00            
ATOM   2401 3HG1 VAL A 247     168.637 144.370 188.674  1.00  0.00            
ATOM   2402  CG2 VAL A 247     166.739 145.326 187.003  1.00  0.00           C
ATOM   2403 1HG2 VAL A 247     167.363 145.490 186.239  1.00  0.00            
ATOM   2404 2HG2 VAL A 247     166.629 144.341 187.139  1.00  0.00            
ATOM   2405 3HG2 VAL A 247     165.850 145.736 186.801  1.00  0.00            
ATOM   2406  C   VAL A 247     166.984 146.012 190.786  1.00  0.00           C
ATOM   2407  O   VAL A 247     167.440 145.114 191.493  1.00  0.00           O
ATOM   2408  N   GLY A 248     166.957 147.292 191.221  1.00  0.00           N
ATOM   2409  HN  GLY A 248     166.582 147.998 190.621  1.00  0.00            
ATOM   2410  CA  GLY A 248     167.458 147.679 192.540  1.00  0.00           C
ATOM   2411  HA1 GLY A 248     168.398 147.346 192.612  1.00  0.00            
ATOM   2412  HA2 GLY A 248     167.455 148.678 192.580  1.00  0.00            
ATOM   2413  C   GLY A 248     166.655 147.139 193.703  1.00  0.00           C
ATOM   2414  O   GLY A 248     167.219 146.740 194.718  1.00  0.00           O
ATOM   2415  N   VAL A 249     165.314 147.064 193.581  1.00  0.00           N
ATOM   2416  HN  VAL A 249     164.884 147.486 192.783  1.00  0.00            
ATOM   2417  CA  VAL A 249     164.459 146.394 194.562  1.00  0.00           C
ATOM   2418  HA  VAL A 249     164.743 146.809 195.426  1.00  0.00            
ATOM   2419  CB  VAL A 249     162.970 146.674 194.322  1.00  0.00           C
ATOM   2420  HB  VAL A 249     162.749 146.355 193.401  1.00  0.00            
ATOM   2421  CG1 VAL A 249     162.086 145.924 195.344  1.00  0.00           C
ATOM   2422 1HG1 VAL A 249     161.123 146.125 195.163  1.00  0.00            
ATOM   2423 2HG1 VAL A 249     162.242 144.940 195.261  1.00  0.00            
ATOM   2424 3HG1 VAL A 249     162.321 146.222 196.269  1.00  0.00            
ATOM   2425  CG2 VAL A 249     162.700 148.187 194.454  1.00  0.00           C
ATOM   2426 1HG2 VAL A 249     161.729 148.367 194.297  1.00  0.00            
ATOM   2427 2HG2 VAL A 249     162.951 148.492 195.373  1.00  0.00            
ATOM   2428 3HG2 VAL A 249     163.245 148.683 193.778  1.00  0.00            
ATOM   2429  C   VAL A 249     164.710 144.884 194.618  1.00  0.00           C
ATOM   2430  O   VAL A 249     164.843 144.298 195.690  1.00  0.00           O
ATOM   2431  N   GLN A 250     164.832 144.201 193.457  1.00  0.00           N
ATOM   2432  HN  GLN A 250     164.726 144.700 192.597  1.00  0.00            
ATOM   2433  CA  GLN A 250     165.111 142.772 193.400  1.00  0.00           C
ATOM   2434  HA  GLN A 250     164.362 142.427 193.966  1.00  0.00            
ATOM   2435  CB  GLN A 250     165.086 142.220 191.948  1.00  0.00           C
ATOM   2436  HB1 GLN A 250     165.688 142.792 191.390  1.00  0.00            
ATOM   2437  HB2 GLN A 250     165.439 141.285 191.968  1.00  0.00            
ATOM   2438  CG  GLN A 250     163.696 142.188 191.265  1.00  0.00           C
ATOM   2439  HG1 GLN A 250     163.335 143.120 191.225  1.00  0.00            
ATOM   2440  HG2 GLN A 250     163.801 141.831 190.337  1.00  0.00            
ATOM   2441  CD  GLN A 250     162.681 141.311 192.004  1.00  0.00           C
ATOM   2442  OE1 GLN A 250     162.920 140.130 192.291  1.00  0.00           O
ATOM   2443  NE2 GLN A 250     161.506 141.909 192.309  1.00  0.00           N
ATOM   2444 1HE2 GLN A 250     161.349 142.862 192.052  1.00  0.00            
ATOM   2445 2HE2 GLN A 250     160.795 141.397 192.792  1.00  0.00            
ATOM   2446  C   GLN A 250     166.446 142.370 194.016  1.00  0.00           C
ATOM   2447  O   GLN A 250     166.546 141.317 194.644  1.00  0.00           O
ATOM   2448  N   LEU A 251     167.507 143.173 193.811  1.00  0.00           N
ATOM   2449  HN  LEU A 251     167.394 143.973 193.221  1.00  0.00            
ATOM   2450  CA  LEU A 251     168.806 142.929 194.408  1.00  0.00           C
ATOM   2451  HA  LEU A 251     168.839 141.930 194.398  1.00  0.00            
ATOM   2452  CB  LEU A 251     169.915 143.614 193.570  1.00  0.00           C
ATOM   2453  HB1 LEU A 251     169.702 144.589 193.511  1.00  0.00            
ATOM   2454  HB2 LEU A 251     170.786 143.491 194.046  1.00  0.00            
ATOM   2455  CG  LEU A 251     170.079 143.075 192.133  1.00  0.00           C
ATOM   2456  HG  LEU A 251     169.182 143.090 191.692  1.00  0.00            
ATOM   2457  CD1 LEU A 251     171.048 143.974 191.351  1.00  0.00           C
ATOM   2458 1HD1 LEU A 251     171.152 143.622 190.421  1.00  0.00            
ATOM   2459 2HD1 LEU A 251     170.685 144.905 191.317  1.00  0.00            
ATOM   2460 3HD1 LEU A 251     171.938 143.980 191.807  1.00  0.00            
ATOM   2461  CD2 LEU A 251     170.563 141.616 192.111  1.00  0.00           C
ATOM   2462 1HD2 LEU A 251     170.655 141.310 191.164  1.00  0.00            
ATOM   2463 2HD2 LEU A 251     171.449 141.552 192.570  1.00  0.00            
ATOM   2464 3HD2 LEU A 251     169.900 141.038 192.586  1.00  0.00            
ATOM   2465  C   LEU A 251     168.950 143.392 195.857  1.00  0.00           C
ATOM   2466  O   LEU A 251     169.492 142.664 196.686  1.00  0.00           O
ATOM   2467  N   TRP A 252     168.499 144.618 196.206  1.00  0.00           N
ATOM   2468  HN  TRP A 252     167.816 145.071 195.633  1.00  0.00            
ATOM   2469  CA  TRP A 252     168.989 145.293 197.402  1.00  0.00           C
ATOM   2470  HA  TRP A 252     169.610 144.606 197.779  1.00  0.00            
ATOM   2471  CB  TRP A 252     169.683 146.629 197.024  1.00  0.00           C
ATOM   2472  HB1 TRP A 252     169.002 147.245 196.627  1.00  0.00            
ATOM   2473  HB2 TRP A 252     170.062 147.041 197.853  1.00  0.00            
ATOM   2474  CG  TRP A 252     170.813 146.478 196.022  1.00  0.00           C
ATOM   2475  CD1 TRP A 252     171.764 145.498 195.927  1.00  0.00           C
ATOM   2476  HD1 TRP A 252     171.877 144.749 196.580  1.00  0.00            
ATOM   2477  NE1 TRP A 252     172.544 145.687 194.808  1.00  0.00           N
ATOM   2478  HE1 TRP A 252     173.300 145.102 194.514  1.00  0.00            
ATOM   2479  CE2 TRP A 252     172.102 146.823 194.163  1.00  0.00           C
ATOM   2480  CD2 TRP A 252     171.032 147.359 194.904  1.00  0.00           C
ATOM   2481  CE3 TRP A 252     170.382 148.526 194.502  1.00  0.00           C
ATOM   2482  HE3 TRP A 252     169.613 148.895 195.024  1.00  0.00            
ATOM   2483  CZ3 TRP A 252     170.844 149.164 193.341  1.00  0.00           C
ATOM   2484  HZ3 TRP A 252     170.408 150.011 193.036  1.00  0.00            
ATOM   2485  CZ2 TRP A 252     172.539 147.437 192.997  1.00  0.00           C
ATOM   2486  HZ2 TRP A 252     173.280 147.043 192.454  1.00  0.00            
ATOM   2487  CH2 TRP A 252     171.909 148.628 192.604  1.00  0.00           C
ATOM   2488  HH2 TRP A 252     172.226 149.103 191.783  1.00  0.00            
ATOM   2489  C   TRP A 252     167.935 145.572 198.460  1.00  0.00           C
ATOM   2490  O   TRP A 252     168.187 146.322 199.407  1.00  0.00           O
ATOM   2491  N   ALA A 253     166.735 144.961 198.365  1.00  0.00           N
ATOM   2492  HN  ALA A 253     166.571 144.354 197.587  1.00  0.00            
ATOM   2493  CA  ALA A 253     165.669 145.141 199.337  1.00  0.00           C
ATOM   2494  HA  ALA A 253     165.529 146.130 199.286  1.00  0.00            
ATOM   2495  CB  ALA A 253     164.417 144.339 198.930  1.00  0.00           C
ATOM   2496  HB1 ALA A 253     163.697 144.476 199.611  1.00  0.00            
ATOM   2497  HB2 ALA A 253     164.096 144.653 198.037  1.00  0.00            
ATOM   2498  HB3 ALA A 253     164.646 143.367 198.879  1.00  0.00            
ATOM   2499  C   ALA A 253     166.042 144.798 200.785  1.00  0.00           C
ATOM   2500  O   ALA A 253     166.170 143.644 201.184  1.00  0.00           O
ATOM   2501  N   GLY A 254     166.224 145.849 201.611  1.00  0.00           N
ATOM   2502  HN  GLY A 254     166.144 146.761 201.210  1.00  0.00            
ATOM   2503  CA  GLY A 254     166.527 145.777 203.034  1.00  0.00           C
ATOM   2504  HA1 GLY A 254     166.207 146.629 203.449  1.00  0.00            
ATOM   2505  HA2 GLY A 254     166.009 145.008 203.409  1.00  0.00            
ATOM   2506  C   GLY A 254     167.981 145.591 203.371  1.00  0.00           C
ATOM   2507  O   GLY A 254     168.358 145.645 204.538  1.00  0.00           O
ATOM   2508  N   LEU A 255     168.873 145.436 202.370  1.00  0.00           N
ATOM   2509  HN  LEU A 255     168.542 145.457 201.427  1.00  0.00            
ATOM   2510  CA  LEU A 255     170.300 145.239 202.604  1.00  0.00           C
ATOM   2511  HA  LEU A 255     170.295 144.470 203.243  1.00  0.00            
ATOM   2512  CB  LEU A 255     171.066 144.883 201.307  1.00  0.00           C
ATOM   2513  HB1 LEU A 255     170.914 145.617 200.646  1.00  0.00            
ATOM   2514  HB2 LEU A 255     172.040 144.828 201.527  1.00  0.00            
ATOM   2515  CG  LEU A 255     170.653 143.552 200.643  1.00  0.00           C
ATOM   2516  HG  LEU A 255     169.703 143.661 200.349  1.00  0.00            
ATOM   2517  CD1 LEU A 255     171.577 143.265 199.453  1.00  0.00           C
ATOM   2518 1HD1 LEU A 255     171.309 142.403 199.023  1.00  0.00            
ATOM   2519 2HD1 LEU A 255     171.502 144.007 198.787  1.00  0.00            
ATOM   2520 3HD1 LEU A 255     172.522 143.198 199.773  1.00  0.00            
ATOM   2521  CD2 LEU A 255     170.702 142.349 201.598  1.00  0.00           C
ATOM   2522 1HD2 LEU A 255     170.424 141.523 201.108  1.00  0.00            
ATOM   2523 2HD2 LEU A 255     171.634 142.235 201.943  1.00  0.00            
ATOM   2524 3HD2 LEU A 255     170.080 142.507 202.365  1.00  0.00            
ATOM   2525  C   LEU A 255     170.968 146.430 203.277  1.00  0.00           C
ATOM   2526  O   LEU A 255     171.783 146.289 204.184  1.00  0.00           O
ATOM   2527  N   LEU A 256     170.580 147.656 202.885  1.00  0.00           N
ATOM   2528  HN  LEU A 256     169.933 147.715 202.124  1.00  0.00            
ATOM   2529  CA  LEU A 256     171.030 148.903 203.484  1.00  0.00           C
ATOM   2530  HA  LEU A 256     172.023 148.788 203.499  1.00  0.00            
ATOM   2531  CB  LEU A 256     170.555 150.091 202.606  1.00  0.00           C
ATOM   2532  HB1 LEU A 256     169.725 149.811 202.124  1.00  0.00            
ATOM   2533  HB2 LEU A 256     170.346 150.861 203.209  1.00  0.00            
ATOM   2534  CG  LEU A 256     171.583 150.571 201.553  1.00  0.00           C
ATOM   2535  HG  LEU A 256     172.384 150.882 202.065  1.00  0.00            
ATOM   2536  CD1 LEU A 256     172.099 149.469 200.613  1.00  0.00           C
ATOM   2537 1HD1 LEU A 256     172.755 149.861 199.968  1.00  0.00            
ATOM   2538 2HD1 LEU A 256     172.547 148.755 201.151  1.00  0.00            
ATOM   2539 3HD1 LEU A 256     171.331 149.074 200.109  1.00  0.00            
ATOM   2540  CD2 LEU A 256     170.987 151.723 200.731  1.00  0.00           C
ATOM   2541 1HD2 LEU A 256     171.655 152.029 200.053  1.00  0.00            
ATOM   2542 2HD2 LEU A 256     170.160 151.407 200.266  1.00  0.00            
ATOM   2543 3HD2 LEU A 256     170.758 152.483 201.339  1.00  0.00            
ATOM   2544  C   LEU A 256     170.602 149.118 204.941  1.00  0.00           C
ATOM   2545  O   LEU A 256     170.973 150.113 205.562  1.00  0.00           O
ATOM   2546  N   ARG A 257     169.833 148.191 205.549  1.00  0.00           N
ATOM   2547  HN  ARG A 257     169.500 147.416 205.012  1.00  0.00            
ATOM   2548  CA  ARG A 257     169.471 148.275 206.950  1.00  0.00           C
ATOM   2549  HA  ARG A 257     169.590 149.250 207.138  1.00  0.00            
ATOM   2550  CB  ARG A 257     168.028 147.768 207.182  1.00  0.00           C
ATOM   2551  HB1 ARG A 257     167.979 146.815 206.882  1.00  0.00            
ATOM   2552  HB2 ARG A 257     167.831 147.820 208.161  1.00  0.00            
ATOM   2553  CG  ARG A 257     166.939 148.558 206.436  1.00  0.00           C
ATOM   2554  HG1 ARG A 257     167.047 149.531 206.638  1.00  0.00            
ATOM   2555  HG2 ARG A 257     167.044 148.408 205.453  1.00  0.00            
ATOM   2556  CD  ARG A 257     165.532 148.118 206.857  1.00  0.00           C
ATOM   2557  HD1 ARG A 257     165.421 147.133 206.727  1.00  0.00            
ATOM   2558  HD2 ARG A 257     165.367 148.348 207.816  1.00  0.00            
ATOM   2559  NE  ARG A 257     164.554 148.850 205.991  1.00  0.00           N
ATOM   2560  HE  ARG A 257     164.597 148.662 205.010  1.00  0.00            
ATOM   2561  CZ  ARG A 257     163.630 149.728 206.393  1.00  0.00           C
ATOM   2562  NH1 ARG A 257     162.745 150.126 205.481  1.00  0.00           N
ATOM   2563 1HH1 ARG A 257     162.793 149.769 204.548  1.00  0.00            
ATOM   2564 2HH1 ARG A 257     162.032 150.782 205.729  1.00  0.00            
ATOM   2565  NH2 ARG A 257     163.552 150.205 207.627  1.00  0.00           N
ATOM   2566 1HH2 ARG A 257     164.209 149.909 208.320  1.00  0.00            
ATOM   2567 2HH2 ARG A 257     162.836 150.861 207.865  1.00  0.00            
ATOM   2568  C   ARG A 257     170.378 147.439 207.844  1.00  0.00           C
ATOM   2569  O   ARG A 257     170.244 147.471 209.065  1.00  0.00           O
ATOM   2570  N   ASN A 258     171.346 146.667 207.298  1.00  0.00           N
ATOM   2571  HN  ASN A 258     171.468 146.655 206.305  1.00  0.00            
ATOM   2572  CA  ASN A 258     172.213 145.853 208.139  1.00  0.00           C
ATOM   2573  HA  ASN A 258     171.573 145.604 208.866  1.00  0.00            
ATOM   2574  CB  ASN A 258     172.693 144.536 207.459  1.00  0.00           C
ATOM   2575  HB1 ASN A 258     173.139 143.961 208.145  1.00  0.00            
ATOM   2576  HB2 ASN A 258     171.899 144.055 207.087  1.00  0.00            
ATOM   2577  CG  ASN A 258     173.681 144.763 206.321  1.00  0.00           C
ATOM   2578  OD1 ASN A 258     174.608 145.564 206.435  1.00  0.00           O
ATOM   2579  ND2 ASN A 258     173.520 144.011 205.211  1.00  0.00           N
ATOM   2580 1HD2 ASN A 258     172.778 143.342 205.163  1.00  0.00            
ATOM   2581 2HD2 ASN A 258     174.143 144.123 204.437  1.00  0.00            
ATOM   2582  C   ASN A 258     173.322 146.637 208.839  1.00  0.00           C
ATOM   2583  O   ASN A 258     173.642 147.779 208.496  1.00  0.00           O
ATOM   2584  N   ARG A 259     173.893 146.030 209.893  1.00  0.00           N
ATOM   2585  HN  ARG A 259     173.550 145.127 210.152  1.00  0.00            
ATOM   2586  CA  ARG A 259     174.968 146.591 210.679  1.00  0.00           C
ATOM   2587  HA  ARG A 259     175.601 147.041 210.049  1.00  0.00            
ATOM   2588  CB  ARG A 259     174.431 147.639 211.701  1.00  0.00           C
ATOM   2589  HB1 ARG A 259     173.439 147.706 211.595  1.00  0.00            
ATOM   2590  HB2 ARG A 259     174.647 147.322 212.624  1.00  0.00            
ATOM   2591  CG  ARG A 259     175.028 149.053 211.528  1.00  0.00           C
ATOM   2592  HG1 ARG A 259     175.587 149.259 212.331  1.00  0.00            
ATOM   2593  HG2 ARG A 259     175.605 149.053 210.711  1.00  0.00            
ATOM   2594  CD  ARG A 259     173.987 150.171 211.374  1.00  0.00           C
ATOM   2595  HD1 ARG A 259     173.241 150.054 212.030  1.00  0.00            
ATOM   2596  HD2 ARG A 259     174.408 151.068 211.505  1.00  0.00            
ATOM   2597  NE  ARG A 259     173.456 150.062 209.984  1.00  0.00           N
ATOM   2598  HE  ARG A 259     173.758 149.276 209.445  1.00  0.00            
ATOM   2599  CZ  ARG A 259     172.615 150.916 209.391  1.00  0.00           C
ATOM   2600  NH1 ARG A 259     172.193 152.032 209.973  1.00  0.00           N
ATOM   2601 1HH1 ARG A 259     172.505 152.264 210.894  1.00  0.00            
ATOM   2602 2HH1 ARG A 259     171.563 152.641 209.490  1.00  0.00            
ATOM   2603  NH2 ARG A 259     172.171 150.631 208.174  1.00  0.00           N
ATOM   2604 1HH2 ARG A 259     172.466 149.791 207.718  1.00  0.00            
ATOM   2605 2HH2 ARG A 259     171.541 151.256 207.712  1.00  0.00            
ATOM   2606  C   ARG A 259     175.622 145.423 211.397  1.00  0.00           C
ATOM   2607  O   ARG A 259     175.086 144.313 211.397  1.00  0.00           O
ATOM   2608  N   CYS A 260     176.797 145.630 212.029  1.00  0.00           N
ATOM   2609  HN  CYS A 260     177.289 146.487 211.878  1.00  0.00            
ATOM   2610  CA  CYS A 260     177.363 144.631 212.926  1.00  0.00           C
ATOM   2611  HA  CYS A 260     177.159 143.800 212.409  1.00  0.00            
ATOM   2612  CB  CYS A 260     178.880 144.793 213.184  1.00  0.00           C
ATOM   2613  HB1 CYS A 260     178.964 145.676 213.646  1.00  0.00            
ATOM   2614  HB2 CYS A 260     179.106 144.059 213.824  1.00  0.00            
ATOM   2615  SG  CYS A 260     179.907 144.720 211.698  1.00  0.00           S
ATOM   2616  HG1 CYS A 260     180.868 144.832 211.951  1.00  0.00            
ATOM   2617  C   CYS A 260     176.702 144.650 214.299  1.00  0.00           C
ATOM   2618  O   CYS A 260     176.681 145.671 214.987  1.00  0.00           O
ATOM   2619  N   PHE A 261     176.180 143.491 214.722  1.00  0.00           N
ATOM   2620  HN  PHE A 261     176.274 142.708 214.107  1.00  0.00            
ATOM   2621  CA  PHE A 261     175.496 143.250 215.971  1.00  0.00           C
ATOM   2622  HA  PHE A 261     175.418 144.149 216.403  1.00  0.00            
ATOM   2623  CB  PHE A 261     174.113 142.581 215.713  1.00  0.00           C
ATOM   2624  HB1 PHE A 261     174.184 141.952 214.938  1.00  0.00            
ATOM   2625  HB2 PHE A 261     173.828 142.075 216.527  1.00  0.00            
ATOM   2626  CG  PHE A 261     173.045 143.587 215.396  1.00  0.00           C
ATOM   2627  CD1 PHE A 261     172.251 144.105 216.433  1.00  0.00           C
ATOM   2628  HD1 PHE A 261     172.430 143.830 217.378  1.00  0.00            
ATOM   2629  CE1 PHE A 261     171.212 145.003 216.158  1.00  0.00           C
ATOM   2630  HE1 PHE A 261     170.653 145.366 216.904  1.00  0.00            
ATOM   2631  CZ  PHE A 261     170.957 145.391 214.837  1.00  0.00           C
ATOM   2632  HZ  PHE A 261     170.214 146.030 214.637  1.00  0.00            
ATOM   2633  CD2 PHE A 261     172.783 143.986 214.076  1.00  0.00           C
ATOM   2634  HD2 PHE A 261     173.343 143.627 213.329  1.00  0.00            
ATOM   2635  CE2 PHE A 261     171.744 144.883 213.795  1.00  0.00           C
ATOM   2636  HE2 PHE A 261     171.564 145.161 212.851  1.00  0.00            
ATOM   2637  C   PHE A 261     176.316 142.278 216.805  1.00  0.00           C
ATOM   2638  O   PHE A 261     177.278 141.659 216.345  1.00  0.00           O
ATOM   2639  N   LEU A 262     175.928 142.111 218.086  1.00  0.00           N
ATOM   2640  HN  LEU A 262     175.343 142.807 218.501  1.00  0.00            
ATOM   2641  CA  LEU A 262     176.321 140.967 218.890  1.00  0.00           C
ATOM   2642  HA  LEU A 262     177.313 140.957 218.768  1.00  0.00            
ATOM   2643  CB  LEU A 262     175.930 141.095 220.394  1.00  0.00           C
ATOM   2644  HB1 LEU A 262     174.934 141.171 220.442  1.00  0.00            
ATOM   2645  HB2 LEU A 262     176.223 140.257 220.855  1.00  0.00            
ATOM   2646  CG  LEU A 262     176.515 142.281 221.191  1.00  0.00           C
ATOM   2647  HG  LEU A 262     176.352 142.066 222.154  1.00  0.00            
ATOM   2648  CD1 LEU A 262     178.034 142.422 221.016  1.00  0.00           C
ATOM   2649 1HD1 LEU A 262     178.360 143.202 221.551  1.00  0.00            
ATOM   2650 2HD1 LEU A 262     178.485 141.588 221.334  1.00  0.00            
ATOM   2651 3HD1 LEU A 262     178.246 142.568 220.050  1.00  0.00            
ATOM   2652  CD2 LEU A 262     175.792 143.604 220.915  1.00  0.00           C
ATOM   2653 1HD2 LEU A 262     176.212 144.333 221.456  1.00  0.00            
ATOM   2654 2HD2 LEU A 262     175.864 143.827 219.943  1.00  0.00            
ATOM   2655 3HD2 LEU A 262     174.828 143.516 221.166  1.00  0.00            
ATOM   2656  C   LEU A 262     175.636 139.710 218.371  1.00  0.00           C
ATOM   2657  O   LEU A 262     174.691 139.764 217.582  1.00  0.00           O
ATOM   2658  N   ASP A 263     176.076 138.534 218.850  1.00  0.00           N
ATOM   2659  HN  ASP A 263     176.894 138.552 219.424  1.00  0.00            
ATOM   2660  CA  ASP A 263     175.467 137.243 218.606  1.00  0.00           C
ATOM   2661  HA  ASP A 263     175.544 137.090 217.621  1.00  0.00            
ATOM   2662  CB  ASP A 263     176.241 136.184 219.442  1.00  0.00           C
ATOM   2663  HB1 ASP A 263     175.684 135.360 219.546  1.00  0.00            
ATOM   2664  HB2 ASP A 263     177.099 135.951 218.984  1.00  0.00            
ATOM   2665  CG  ASP A 263     176.553 136.747 220.821  1.00  0.00           C
ATOM   2666  OD1 ASP A 263     177.579 137.459 220.927  1.00  0.00           O
ATOM   2667  OD2 ASP A 263     175.692 136.604 221.728  1.00  0.00           O
ATOM   2668  C   ASP A 263     173.975 137.229 218.926  1.00  0.00           C
ATOM   2669  O   ASP A 263     173.157 136.923 218.060  1.00  0.00           O
ATOM   2670  N   SER A 264     173.636 137.678 220.152  1.00  0.00           N
ATOM   2671  HN  SER A 264     174.409 137.829 220.769  1.00  0.00            
ATOM   2672  CA  SER A 264     172.328 137.981 220.729  1.00  0.00           C
ATOM   2673  HA  SER A 264     172.495 138.907 221.069  1.00  0.00            
ATOM   2674  CB  SER A 264     171.107 138.077 219.763  1.00  0.00           C
ATOM   2675  HB1 SER A 264     170.869 137.178 219.396  1.00  0.00            
ATOM   2676  HB2 SER A 264     170.312 138.468 220.227  1.00  0.00            
ATOM   2677  OG  SER A 264     171.419 138.927 218.653  1.00  0.00           O
ATOM   2678  HG1 SER A 264     170.629 138.980 218.042  1.00  0.00            
ATOM   2679  C   SER A 264     172.026 136.994 221.834  1.00  0.00           C
ATOM   2680  O   SER A 264     170.885 136.866 222.270  1.00  0.00           O
ATOM   2681  N   ALA A 265     173.060 136.284 222.331  1.00  0.00           N
ATOM   2682  HN  ALA A 265     173.953 136.397 221.895  1.00  0.00            
ATOM   2683  CA  ALA A 265     172.969 135.375 223.445  1.00  0.00           C
ATOM   2684  HA  ALA A 265     171.997 135.160 223.537  1.00  0.00            
ATOM   2685  CB  ALA A 265     173.827 134.126 223.149  1.00  0.00           C
ATOM   2686  HB1 ALA A 265     173.768 133.491 223.919  1.00  0.00            
ATOM   2687  HB2 ALA A 265     173.489 133.678 222.321  1.00  0.00            
ATOM   2688  HB3 ALA A 265     174.779 134.400 223.015  1.00  0.00            
ATOM   2689  C   ALA A 265     173.469 136.035 224.718  1.00  0.00           C
ATOM   2690  O   ALA A 265     172.868 135.881 225.780  1.00  0.00           O
ATOM   2691  N   PHE A 266     174.572 136.817 224.652  1.00  0.00           N
ATOM   2692  HN  PHE A 266     175.071 136.888 223.789  1.00  0.00            
ATOM   2693  CA  PHE A 266     175.046 137.557 225.814  1.00  0.00           C
ATOM   2694  HA  PHE A 266     174.576 137.077 226.554  1.00  0.00            
ATOM   2695  CB  PHE A 266     176.582 137.422 226.079  1.00  0.00           C
ATOM   2696  HB1 PHE A 266     176.742 137.487 227.064  1.00  0.00            
ATOM   2697  HB2 PHE A 266     176.884 136.527 225.751  1.00  0.00            
ATOM   2698  CG  PHE A 266     177.472 138.449 225.424  1.00  0.00           C
ATOM   2699  CD1 PHE A 266     177.588 138.504 224.030  1.00  0.00           C
ATOM   2700  HD1 PHE A 266     177.043 137.884 223.466  1.00  0.00            
ATOM   2701  CE1 PHE A 266     178.454 139.413 223.415  1.00  0.00           C
ATOM   2702  HE1 PHE A 266     178.534 139.432 222.418  1.00  0.00            
ATOM   2703  CZ  PHE A 266     179.209 140.296 224.194  1.00  0.00           C
ATOM   2704  HZ  PHE A 266     179.820 140.955 223.756  1.00  0.00            
ATOM   2705  CD2 PHE A 266     178.243 139.335 226.201  1.00  0.00           C
ATOM   2706  HD2 PHE A 266     178.174 139.308 227.198  1.00  0.00            
ATOM   2707  CE2 PHE A 266     179.106 140.254 225.591  1.00  0.00           C
ATOM   2708  HE2 PHE A 266     179.648 140.880 226.152  1.00  0.00            
ATOM   2709  C   PHE A 266     174.534 138.994 225.845  1.00  0.00           C
ATOM   2710  O   PHE A 266     174.366 139.666 224.827  1.00  0.00           O
ATOM   2711  N   VAL A 267     174.273 139.508 227.061  1.00  0.00           N
ATOM   2712  HN  VAL A 267     174.384 138.918 227.861  1.00  0.00            
ATOM   2713  CA  VAL A 267     173.839 140.875 227.268  1.00  0.00           C
ATOM   2714  HA  VAL A 267     173.643 141.248 226.361  1.00  0.00            
ATOM   2715  CB  VAL A 267     172.548 140.979 228.076  1.00  0.00           C
ATOM   2716  HB  VAL A 267     172.701 140.586 228.983  1.00  0.00            
ATOM   2717  CG1 VAL A 267     172.132 142.455 228.249  1.00  0.00           C
ATOM   2718 1HG1 VAL A 267     171.286 142.503 228.780  1.00  0.00            
ATOM   2719 2HG1 VAL A 267     172.855 142.951 228.729  1.00  0.00            
ATOM   2720 3HG1 VAL A 267     171.985 142.868 227.350  1.00  0.00            
ATOM   2721  CG2 VAL A 267     171.440 140.206 227.329  1.00  0.00           C
ATOM   2722 1HG2 VAL A 267     170.586 140.264 227.846  1.00  0.00            
ATOM   2723 2HG2 VAL A 267     171.308 140.606 226.422  1.00  0.00            
ATOM   2724 3HG2 VAL A 267     171.708 139.247 227.235  1.00  0.00            
ATOM   2725  C   VAL A 267     174.973 141.610 227.951  1.00  0.00           C
ATOM   2726  O   VAL A 267     175.511 141.183 228.971  1.00  0.00           O
ATOM   2727  N   ARG A 268     175.418 142.730 227.351  1.00  0.00           N
ATOM   2728  HN  ARG A 268     174.991 143.010 226.491  1.00  0.00            
ATOM   2729  CA  ARG A 268     176.485 143.551 227.888  1.00  0.00           C
ATOM   2730  HA  ARG A 268     177.156 142.878 228.199  1.00  0.00            
ATOM   2731  CB  ARG A 268     177.106 144.445 226.785  1.00  0.00           C
ATOM   2732  HB1 ARG A 268     176.406 145.068 226.435  1.00  0.00            
ATOM   2733  HB2 ARG A 268     177.858 144.975 227.177  1.00  0.00            
ATOM   2734  CG  ARG A 268     177.647 143.588 225.619  1.00  0.00           C
ATOM   2735  HG1 ARG A 268     178.224 142.868 226.005  1.00  0.00            
ATOM   2736  HG2 ARG A 268     176.866 143.174 225.151  1.00  0.00            
ATOM   2737  CD  ARG A 268     178.475 144.330 224.569  1.00  0.00           C
ATOM   2738  HD1 ARG A 268     179.217 144.840 225.005  1.00  0.00            
ATOM   2739  HD2 ARG A 268     178.858 143.686 223.906  1.00  0.00            
ATOM   2740  NE  ARG A 268     177.554 145.280 223.872  1.00  0.00           N
ATOM   2741  HE  ARG A 268     176.622 145.376 224.221  1.00  0.00            
ATOM   2742  CZ  ARG A 268     177.909 146.009 222.807  1.00  0.00           C
ATOM   2743  NH1 ARG A 268     177.064 146.898 222.291  1.00  0.00           N
ATOM   2744 1HH1 ARG A 268     176.160 147.024 222.699  1.00  0.00            
ATOM   2745 2HH1 ARG A 268     177.333 147.441 221.495  1.00  0.00            
ATOM   2746  NH2 ARG A 268     179.096 145.872 222.226  1.00  0.00           N
ATOM   2747 1HH2 ARG A 268     179.754 145.209 222.583  1.00  0.00            
ATOM   2748 2HH2 ARG A 268     179.331 146.432 221.431  1.00  0.00            
ATOM   2749  C   ARG A 268     176.074 144.338 229.131  1.00  0.00           C
ATOM   2750  O   ARG A 268     174.916 144.695 229.312  1.00  0.00           O
ATOM   2751  N   ASN A 269     177.039 144.586 230.042  1.00  0.00           N
ATOM   2752  HN  ASN A 269     177.974 144.319 229.811  1.00  0.00            
ATOM   2753  CA  ASN A 269     176.817 145.213 231.333  1.00  0.00           C
ATOM   2754  HA  ASN A 269     176.097 144.650 231.739  1.00  0.00            
ATOM   2755  CB  ASN A 269     178.163 145.182 232.116  1.00  0.00           C
ATOM   2756  HB1 ASN A 269     178.549 144.261 232.066  1.00  0.00            
ATOM   2757  HB2 ASN A 269     178.798 145.833 231.700  1.00  0.00            
ATOM   2758  CG  ASN A 269     177.999 145.551 233.587  1.00  0.00           C
ATOM   2759  OD1 ASN A 269     177.958 146.728 233.941  1.00  0.00           O
ATOM   2760  ND2 ASN A 269     177.891 144.536 234.472  1.00  0.00           N
ATOM   2761 1HD2 ASN A 269     177.920 143.589 234.153  1.00  0.00            
ATOM   2762 2HD2 ASN A 269     177.782 144.732 235.447  1.00  0.00            
ATOM   2763  C   ASN A 269     176.229 146.637 231.288  1.00  0.00           C
ATOM   2764  O   ASN A 269     176.590 147.461 230.452  1.00  0.00           O
ATOM   2765  N   ASN A 270     175.341 146.949 232.257  1.00  0.00           N
ATOM   2766  HN  ASN A 270     175.166 146.239 232.940  1.00  0.00            
ATOM   2767  CA  ASN A 270     174.607 148.198 232.426  1.00  0.00           C
ATOM   2768  HA  ASN A 270     174.082 148.218 231.575  1.00  0.00            
ATOM   2769  CB  ASN A 270     173.763 148.168 233.736  1.00  0.00           C
ATOM   2770  HB1 ASN A 270     174.380 148.091 234.519  1.00  0.00            
ATOM   2771  HB2 ASN A 270     173.240 149.017 233.806  1.00  0.00            
ATOM   2772  CG  ASN A 270     172.781 147.001 233.789  1.00  0.00           C
ATOM   2773  OD1 ASN A 270     172.764 146.081 232.976  1.00  0.00           O
ATOM   2774  ND2 ASN A 270     171.920 147.008 234.833  1.00  0.00           N
ATOM   2775 1HD2 ASN A 270     171.956 147.747 235.506  1.00  0.00            
ATOM   2776 2HD2 ASN A 270     171.248 146.274 234.932  1.00  0.00            
ATOM   2777  C   ASN A 270     175.478 149.448 232.517  1.00  0.00           C
ATOM   2778  O   ASN A 270     175.061 150.539 232.142  1.00  0.00           O
ATOM   2779  N   ASN A 271     176.714 149.312 233.035  1.00  0.00           N
ATOM   2780  HN  ASN A 271     177.022 148.391 233.271  1.00  0.00            
ATOM   2781  CA  ASN A 271     177.630 150.417 233.274  1.00  0.00           C
ATOM   2782  HA  ASN A 271     177.023 151.106 233.671  1.00  0.00            
ATOM   2783  CB  ASN A 271     178.788 149.976 234.209  1.00  0.00           C
ATOM   2784  HB1 ASN A 271     179.271 149.202 233.799  1.00  0.00            
ATOM   2785  HB2 ASN A 271     179.424 150.738 234.334  1.00  0.00            
ATOM   2786  CG  ASN A 271     178.260 149.553 235.574  1.00  0.00           C
ATOM   2787  OD1 ASN A 271     177.129 149.822 235.975  1.00  0.00           O
ATOM   2788  ND2 ASN A 271     179.127 148.866 236.354  1.00  0.00           N
ATOM   2789 1HD2 ASN A 271     180.049 148.667 236.022  1.00  0.00            
ATOM   2790 2HD2 ASN A 271     178.846 148.558 237.263  1.00  0.00            
ATOM   2791  C   ASN A 271     178.273 150.958 231.999  1.00  0.00           C
ATOM   2792  O   ASN A 271     178.997 151.951 232.020  1.00  0.00           O
ATOM   2793  N   LEU A 272     178.079 150.283 230.855  1.00  0.00           N
ATOM   2794  HN  LEU A 272     177.418 149.533 230.850  1.00  0.00            
ATOM   2795  CA  LEU A 272     178.781 150.591 229.631  1.00  0.00           C
ATOM   2796  HA  LEU A 272     179.636 151.007 229.940  1.00  0.00            
ATOM   2797  CB  LEU A 272     178.997 149.277 228.849  1.00  0.00           C
ATOM   2798  HB1 LEU A 272     178.101 148.902 228.611  1.00  0.00            
ATOM   2799  HB2 LEU A 272     179.502 149.489 228.013  1.00  0.00            
ATOM   2800  CG  LEU A 272     179.783 148.200 229.634  1.00  0.00           C
ATOM   2801  HG  LEU A 272     179.373 148.130 230.544  1.00  0.00            
ATOM   2802  CD1 LEU A 272     179.683 146.825 228.959  1.00  0.00           C
ATOM   2803 1HD1 LEU A 272     180.200 146.154 229.490  1.00  0.00            
ATOM   2804 2HD1 LEU A 272     178.724 146.545 228.913  1.00  0.00            
ATOM   2805 3HD1 LEU A 272     180.059 146.880 228.034  1.00  0.00            
ATOM   2806  CD2 LEU A 272     181.254 148.598 229.795  1.00  0.00           C
ATOM   2807 1HD2 LEU A 272     181.738 147.887 230.305  1.00  0.00            
ATOM   2808 2HD2 LEU A 272     181.671 148.704 228.892  1.00  0.00            
ATOM   2809 3HD2 LEU A 272     181.313 149.463 230.293  1.00  0.00            
ATOM   2810  C   LEU A 272     178.072 151.632 228.758  1.00  0.00           C
ATOM   2811  O   LEU A 272     177.290 151.314 227.866  1.00  0.00           O
ATOM   2812  N   THR A 273     178.398 152.927 228.970  1.00  0.00           N
ATOM   2813  HN  THR A 273     179.187 153.095 229.561  1.00  0.00            
ATOM   2814  CA  THR A 273     177.723 154.115 228.429  1.00  0.00           C
ATOM   2815  HA  THR A 273     176.823 154.007 228.850  1.00  0.00            
ATOM   2816  CB  THR A 273     178.489 155.384 228.814  1.00  0.00           C
ATOM   2817  HB  THR A 273     179.330 155.425 228.275  1.00  0.00            
ATOM   2818  OG1 THR A 273     178.847 155.327 230.186  1.00  0.00           O
ATOM   2819  HG1 THR A 273     179.347 156.157 230.435  1.00  0.00            
ATOM   2820  CG2 THR A 273     177.637 156.648 228.634  1.00  0.00           C
ATOM   2821 1HG2 THR A 273     178.173 157.451 228.895  1.00  0.00            
ATOM   2822 2HG2 THR A 273     177.360 156.729 227.677  1.00  0.00            
ATOM   2823 3HG2 THR A 273     176.824 156.587 229.213  1.00  0.00            
ATOM   2824  C   THR A 273     177.521 154.183 226.923  1.00  0.00           C
ATOM   2825  O   THR A 273     176.486 154.626 226.435  1.00  0.00           O
ATOM   2826  N   PHE A 274     178.514 153.756 226.127  1.00  0.00           N
ATOM   2827  HN  PHE A 274     179.282 153.268 226.542  1.00  0.00            
ATOM   2828  CA  PHE A 274     178.525 153.970 224.688  1.00  0.00           C
ATOM   2829  HA  PHE A 274     177.919 154.755 224.560  1.00  0.00            
ATOM   2830  CB  PHE A 274     179.991 154.210 224.226  1.00  0.00           C
ATOM   2831  HB1 PHE A 274     180.561 153.438 224.506  1.00  0.00            
ATOM   2832  HB2 PHE A 274     180.018 154.300 223.230  1.00  0.00            
ATOM   2833  CG  PHE A 274     180.564 155.469 224.833  1.00  0.00           C
ATOM   2834  CD1 PHE A 274     180.251 156.717 224.270  1.00  0.00           C
ATOM   2835  HD1 PHE A 274     179.637 156.763 223.482  1.00  0.00            
ATOM   2836  CE1 PHE A 274     180.789 157.898 224.798  1.00  0.00           C
ATOM   2837  HE1 PHE A 274     180.559 158.780 224.386  1.00  0.00            
ATOM   2838  CZ  PHE A 274     181.648 157.843 225.902  1.00  0.00           C
ATOM   2839  HZ  PHE A 274     182.025 158.686 226.285  1.00  0.00            
ATOM   2840  CD2 PHE A 274     181.441 155.426 225.934  1.00  0.00           C
ATOM   2841  HD2 PHE A 274     181.684 154.544 226.339  1.00  0.00            
ATOM   2842  CE2 PHE A 274     181.978 156.606 226.469  1.00  0.00           C
ATOM   2843  HE2 PHE A 274     182.596 156.564 227.254  1.00  0.00            
ATOM   2844  C   PHE A 274     177.963 152.788 223.899  1.00  0.00           C
ATOM   2845  O   PHE A 274     178.093 152.710 222.679  1.00  0.00           O
ATOM   2846  N   LEU A 275     177.343 151.796 224.562  1.00  0.00           N
ATOM   2847  HN  LEU A 275     177.071 151.937 225.514  1.00  0.00            
ATOM   2848  CA  LEU A 275     177.062 150.528 223.923  1.00  0.00           C
ATOM   2849  HA  LEU A 275     177.594 150.534 223.076  1.00  0.00            
ATOM   2850  CB  LEU A 275     177.544 149.376 224.831  1.00  0.00           C
ATOM   2851  HB1 LEU A 275     177.472 149.673 225.783  1.00  0.00            
ATOM   2852  HB2 LEU A 275     176.949 148.586 224.682  1.00  0.00            
ATOM   2853  CG  LEU A 275     179.008 148.951 224.556  1.00  0.00           C
ATOM   2854  HG  LEU A 275     179.047 148.716 223.585  1.00  0.00            
ATOM   2855  CD1 LEU A 275     180.056 150.052 224.784  1.00  0.00           C
ATOM   2856 1HD1 LEU A 275     180.967 149.692 224.584  1.00  0.00            
ATOM   2857 2HD1 LEU A 275     179.864 150.826 224.180  1.00  0.00            
ATOM   2858 3HD1 LEU A 275     180.019 150.355 225.736  1.00  0.00            
ATOM   2859  CD2 LEU A 275     179.368 147.760 225.440  1.00  0.00           C
ATOM   2860 1HD2 LEU A 275     180.313 147.486 225.262  1.00  0.00            
ATOM   2861 2HD2 LEU A 275     179.271 148.017 226.402  1.00  0.00            
ATOM   2862 3HD2 LEU A 275     178.756 146.996 225.236  1.00  0.00            
ATOM   2863  C   LEU A 275     175.609 150.404 223.475  1.00  0.00           C
ATOM   2864  O   LEU A 275     174.664 150.331 224.254  1.00  0.00           O
ATOM   2865  N   ARG A 276     175.416 150.361 222.142  1.00  0.00           N
ATOM   2866  HN  ARG A 276     176.224 150.215 221.572  1.00  0.00            
ATOM   2867  CA  ARG A 276     174.145 150.507 221.456  1.00  0.00           C
ATOM   2868  HA  ARG A 276     173.489 150.901 222.100  1.00  0.00            
ATOM   2869  CB  ARG A 276     174.456 151.433 220.236  1.00  0.00           C
ATOM   2870  HB1 ARG A 276     174.800 152.297 220.603  1.00  0.00            
ATOM   2871  HB2 ARG A 276     175.175 150.987 219.704  1.00  0.00            
ATOM   2872  CG  ARG A 276     173.332 151.795 219.239  1.00  0.00           C
ATOM   2873  HG1 ARG A 276     173.723 152.383 218.531  1.00  0.00            
ATOM   2874  HG2 ARG A 276     173.001 150.948 218.824  1.00  0.00            
ATOM   2875  CD  ARG A 276     172.123 152.523 219.824  1.00  0.00           C
ATOM   2876  HD1 ARG A 276     171.685 151.974 220.536  1.00  0.00            
ATOM   2877  HD2 ARG A 276     172.388 153.410 220.202  1.00  0.00            
ATOM   2878  NE  ARG A 276     171.191 152.710 218.666  1.00  0.00           N
ATOM   2879  HE  ARG A 276     171.587 152.670 217.749  1.00  0.00            
ATOM   2880  CZ  ARG A 276     169.874 152.926 218.755  1.00  0.00           C
ATOM   2881  NH1 ARG A 276     169.134 152.756 217.661  1.00  0.00           N
ATOM   2882 1HH1 ARG A 276     169.566 152.474 216.804  1.00  0.00            
ATOM   2883 2HH1 ARG A 276     168.147 152.910 217.696  1.00  0.00            
ATOM   2884  NH2 ARG A 276     169.296 153.293 219.891  1.00  0.00           N
ATOM   2885 1HH2 ARG A 276     169.848 153.416 220.716  1.00  0.00            
ATOM   2886 2HH2 ARG A 276     168.308 153.446 219.923  1.00  0.00            
ATOM   2887  C   ARG A 276     173.514 149.156 221.057  1.00  0.00           C
ATOM   2888  O   ARG A 276     172.694 149.105 220.144  1.00  0.00           O
ATOM   2889  N   PRO A 277     173.827 148.021 221.696  1.00  0.00           N
ATOM   2890  CD  PRO A 277     173.179 147.856 223.017  1.00  0.00           C
ATOM   2891  HD1 PRO A 277     172.646 148.674 223.235  1.00  0.00            
ATOM   2892  HD2 PRO A 277     173.877 147.717 223.719  1.00  0.00            
ATOM   2893  CA  PRO A 277     173.797 146.707 221.028  1.00  0.00           C
ATOM   2894  HA  PRO A 277     174.611 146.237 221.370  1.00  0.00            
ATOM   2895  CB  PRO A 277     172.399 146.220 221.408  1.00  0.00           C
ATOM   2896  HB1 PRO A 277     171.701 146.672 220.852  1.00  0.00            
ATOM   2897  HB2 PRO A 277     172.324 145.229 221.296  1.00  0.00            
ATOM   2898  CG  PRO A 277     172.270 146.619 222.885  1.00  0.00           C
ATOM   2899  HG1 PRO A 277     171.323 146.847 223.109  1.00  0.00            
ATOM   2900  HG2 PRO A 277     172.585 145.880 223.481  1.00  0.00            
ATOM   2901  C   PRO A 277     174.094 146.498 219.530  1.00  0.00           C
ATOM   2902  O   PRO A 277     173.904 145.380 219.060  1.00  0.00           O
ATOM   2903  N   TYR A 278     174.625 147.487 218.792  1.00  0.00           N
ATOM   2904  HN  TYR A 278     174.633 148.406 219.186  1.00  0.00            
ATOM   2905  CA  TYR A 278     175.186 147.320 217.471  1.00  0.00           C
ATOM   2906  HA  TYR A 278     175.603 146.411 217.472  1.00  0.00            
ATOM   2907  CB  TYR A 278     174.129 147.306 216.324  1.00  0.00           C
ATOM   2908  HB1 TYR A 278     174.594 147.130 215.456  1.00  0.00            
ATOM   2909  HB2 TYR A 278     173.467 146.578 216.501  1.00  0.00            
ATOM   2910  CG  TYR A 278     173.355 148.586 216.165  1.00  0.00           C
ATOM   2911  CD1 TYR A 278     172.143 148.797 216.841  1.00  0.00           C
ATOM   2912  HD1 TYR A 278     171.788 148.093 217.456  1.00  0.00            
ATOM   2913  CE1 TYR A 278     171.427 149.989 216.659  1.00  0.00           C
ATOM   2914  HE1 TYR A 278     170.554 150.125 217.127  1.00  0.00            
ATOM   2915  CZ  TYR A 278     171.936 150.989 215.821  1.00  0.00           C
ATOM   2916  OH  TYR A 278     171.252 152.213 215.684  1.00  0.00           O
ATOM   2917  HH  TYR A 278     171.752 152.805 215.052  1.00  0.00            
ATOM   2918  CD2 TYR A 278     173.833 149.581 215.301  1.00  0.00           C
ATOM   2919  HD2 TYR A 278     174.681 149.427 214.793  1.00  0.00            
ATOM   2920  CE2 TYR A 278     173.140 150.787 215.139  1.00  0.00           C
ATOM   2921  HE2 TYR A 278     173.504 151.500 214.539  1.00  0.00            
ATOM   2922  C   TYR A 278     176.235 148.407 217.295  1.00  0.00           C
ATOM   2923  O   TYR A 278     176.317 149.337 218.098  1.00  0.00           O
ATOM   2924  N   TYR A 279     177.109 148.298 216.276  1.00  0.00           N
ATOM   2925  HN  TYR A 279     177.063 147.493 215.685  1.00  0.00            
ATOM   2926  CA  TYR A 279     178.118 149.311 216.005  1.00  0.00           C
ATOM   2927  HA  TYR A 279     178.468 149.508 216.921  1.00  0.00            
ATOM   2928  CB  TYR A 279     179.240 148.749 215.080  1.00  0.00           C
ATOM   2929  HB1 TYR A 279     179.621 147.915 215.480  1.00  0.00            
ATOM   2930  HB2 TYR A 279     178.862 148.543 214.177  1.00  0.00            
ATOM   2931  CG  TYR A 279     180.358 149.752 214.912  1.00  0.00           C
ATOM   2932  CD1 TYR A 279     181.323 149.971 215.909  1.00  0.00           C
ATOM   2933  HD1 TYR A 279     181.370 149.359 216.698  1.00  0.00            
ATOM   2934  CE1 TYR A 279     182.222 151.045 215.804  1.00  0.00           C
ATOM   2935  HE1 TYR A 279     182.891 151.209 216.529  1.00  0.00            
ATOM   2936  CZ  TYR A 279     182.183 151.886 214.685  1.00  0.00           C
ATOM   2937  OH  TYR A 279     183.066 152.979 214.571  1.00  0.00           O
ATOM   2938  HH  TYR A 279     182.891 153.460 213.712  1.00  0.00            
ATOM   2939  CD2 TYR A 279     180.344 150.592 213.791  1.00  0.00           C
ATOM   2940  HD2 TYR A 279     179.673 150.435 213.066  1.00  0.00            
ATOM   2941  CE2 TYR A 279     181.254 151.646 213.670  1.00  0.00           C
ATOM   2942  HE2 TYR A 279     181.240 152.228 212.857  1.00  0.00            
ATOM   2943  C   TYR A 279     177.543 150.626 215.449  1.00  0.00           C
ATOM   2944  O   TYR A 279     176.800 150.652 214.467  1.00  0.00           O
ATOM   2945  N   GLN A 280     177.946 151.767 216.042  1.00  0.00           N
ATOM   2946  HN  GLN A 280     178.427 151.702 216.916  1.00  0.00            
ATOM   2947  CA  GLN A 280     177.719 153.080 215.481  1.00  0.00           C
ATOM   2948  HA  GLN A 280     177.207 152.905 214.640  1.00  0.00            
ATOM   2949  CB  GLN A 280     176.907 154.016 216.413  1.00  0.00           C
ATOM   2950  HB1 GLN A 280     177.275 153.941 217.340  1.00  0.00            
ATOM   2951  HB2 GLN A 280     177.009 154.956 216.089  1.00  0.00            
ATOM   2952  CG  GLN A 280     175.403 153.677 216.457  1.00  0.00           C
ATOM   2953  HG1 GLN A 280     175.026 153.731 215.532  1.00  0.00            
ATOM   2954  HG2 GLN A 280     175.285 152.750 216.812  1.00  0.00            
ATOM   2955  CD  GLN A 280     174.646 154.655 217.360  1.00  0.00           C
ATOM   2956  OE1 GLN A 280     174.743 154.618 218.585  1.00  0.00           O
ATOM   2957  NE2 GLN A 280     173.828 155.549 216.760  1.00  0.00           N
ATOM   2958 1HE2 GLN A 280     173.736 155.553 215.764  1.00  0.00            
ATOM   2959 2HE2 GLN A 280     173.315 156.206 217.312  1.00  0.00            
ATOM   2960  C   GLN A 280     179.067 153.717 215.241  1.00  0.00           C
ATOM   2961  O   GLN A 280     179.936 153.709 216.105  1.00  0.00           O
ATOM   2962  N   THR A 281     179.253 154.271 214.031  1.00  0.00           N
ATOM   2963  HN  THR A 281     178.554 154.099 213.337  1.00  0.00            
ATOM   2964  CA  THR A 281     180.385 155.100 213.644  1.00  0.00           C
ATOM   2965  HA  THR A 281     181.179 154.597 213.984  1.00  0.00            
ATOM   2966  CB  THR A 281     180.469 155.290 212.126  1.00  0.00           C
ATOM   2967  HB  THR A 281     179.941 156.106 211.890  1.00  0.00            
ATOM   2968  OG1 THR A 281     179.870 154.211 211.417  1.00  0.00           O
ATOM   2969  HG1 THR A 281     179.947 154.375 210.434  1.00  0.00            
ATOM   2970  CG2 THR A 281     181.931 155.354 211.665  1.00  0.00           C
ATOM   2971 1HG2 THR A 281     181.963 155.478 210.673  1.00  0.00            
ATOM   2972 2HG2 THR A 281     182.388 156.123 212.112  1.00  0.00            
ATOM   2973 3HG2 THR A 281     182.395 154.503 211.909  1.00  0.00            
ATOM   2974  C   THR A 281     180.273 156.474 214.279  1.00  0.00           C
ATOM   2975  O   THR A 281     179.181 156.876 214.674  1.00  0.00           O
ATOM   2976  N   GLU A 282     181.385 157.245 214.347  1.00  0.00           N
ATOM   2977  HN  GLU A 282     182.235 156.845 214.004  1.00  0.00            
ATOM   2978  CA  GLU A 282     181.460 158.607 214.874  1.00  0.00           C
ATOM   2979  HA  GLU A 282     181.308 158.457 215.851  1.00  0.00            
ATOM   2980  CB  GLU A 282     182.833 159.239 214.509  1.00  0.00           C
ATOM   2981  HB1 GLU A 282     182.856 159.383 213.520  1.00  0.00            
ATOM   2982  HB2 GLU A 282     182.903 160.121 214.976  1.00  0.00            
ATOM   2983  CG  GLU A 282     184.072 158.395 214.896  1.00  0.00           C
ATOM   2984  HG1 GLU A 282     184.017 157.508 214.438  1.00  0.00            
ATOM   2985  HG2 GLU A 282     184.898 158.874 214.598  1.00  0.00            
ATOM   2986  CD  GLU A 282     184.174 158.153 216.398  1.00  0.00           C
ATOM   2987  OE1 GLU A 282     184.307 159.150 217.150  1.00  0.00           O
ATOM   2988  OE2 GLU A 282     184.142 156.957 216.785  1.00  0.00           O
ATOM   2989  C   GLU A 282     180.384 159.555 214.343  1.00  0.00           C
ATOM   2990  O   GLU A 282     179.787 160.333 215.080  1.00  0.00           O
ATOM   2991  N   GLU A 283     180.090 159.457 213.030  1.00  0.00           N
ATOM   2992  HN  GLU A 283     180.722 158.955 212.440  1.00  0.00            
ATOM   2993  CA  GLU A 283     178.910 160.039 212.430  1.00  0.00           C
ATOM   2994  HA  GLU A 283     178.425 160.515 213.164  1.00  0.00            
ATOM   2995  CB  GLU A 283     179.258 161.074 211.329  1.00  0.00           C
ATOM   2996  HB1 GLU A 283     179.736 161.840 211.758  1.00  0.00            
ATOM   2997  HB2 GLU A 283     179.862 160.635 210.664  1.00  0.00            
ATOM   2998  CG  GLU A 283     178.028 161.632 210.573  1.00  0.00           C
ATOM   2999  HG1 GLU A 283     178.312 162.403 210.003  1.00  0.00            
ATOM   3000  HG2 GLU A 283     177.642 160.914 209.994  1.00  0.00            
ATOM   3001  CD  GLU A 283     176.951 162.110 211.541  1.00  0.00           C
ATOM   3002  OE1 GLU A 283     175.937 161.374 211.677  1.00  0.00           O
ATOM   3003  OE2 GLU A 283     177.161 163.162 212.182  1.00  0.00           O
ATOM   3004  C   GLU A 283     178.087 158.894 211.864  1.00  0.00           C
ATOM   3005  O   GLU A 283     178.588 158.031 211.142  1.00  0.00           O
ATOM   3006  N   GLY A 284     176.787 158.845 212.207  1.00  0.00           N
ATOM   3007  HN  GLY A 284     176.396 159.646 212.659  1.00  0.00            
ATOM   3008  CA  GLY A 284     175.911 157.711 211.967  1.00  0.00           C
ATOM   3009  HA1 GLY A 284     176.476 156.960 211.626  1.00  0.00            
ATOM   3010  HA2 GLY A 284     175.505 157.452 212.843  1.00  0.00            
ATOM   3011  C   GLY A 284     174.814 157.985 210.982  1.00  0.00           C
ATOM   3012  O   GLY A 284     174.274 157.035 210.421  1.00  0.00           O
ATOM   3013  N   GLU A 285     174.465 159.264 210.728  1.00  0.00           N
ATOM   3014  HN  GLU A 285     174.852 159.987 211.300  1.00  0.00            
ATOM   3015  CA  GLU A 285     173.551 159.638 209.659  1.00  0.00           C
ATOM   3016  HA  GLU A 285     172.838 158.940 209.728  1.00  0.00            
ATOM   3017  CB  GLU A 285     172.928 161.046 209.862  1.00  0.00           C
ATOM   3018  HB1 GLU A 285     173.671 161.703 209.990  1.00  0.00            
ATOM   3019  HB2 GLU A 285     172.411 161.283 209.040  1.00  0.00            
ATOM   3020  CG  GLU A 285     171.974 161.141 211.085  1.00  0.00           C
ATOM   3021  HG1 GLU A 285     171.364 160.348 211.083  1.00  0.00            
ATOM   3022  HG2 GLU A 285     172.520 161.140 211.923  1.00  0.00            
ATOM   3023  CD  GLU A 285     171.114 162.397 211.084  1.00  0.00           C
ATOM   3024  OE1 GLU A 285     171.051 163.126 210.058  1.00  0.00           O
ATOM   3025  OE2 GLU A 285     170.442 162.679 212.112  1.00  0.00           O
ATOM   3026  C   GLU A 285     174.226 159.549 208.293  1.00  0.00           C
ATOM   3027  O   GLU A 285     173.619 159.149 207.305  1.00  0.00           O
ATOM   3028  N   GLU A 286     175.526 159.897 208.209  1.00  0.00           N
ATOM   3029  HN  GLU A 286     176.023 160.122 209.047  1.00  0.00            
ATOM   3030  CA  GLU A 286     176.227 159.955 206.933  1.00  0.00           C
ATOM   3031  HA  GLU A 286     175.471 159.960 206.279  1.00  0.00            
ATOM   3032  CB  GLU A 286     177.125 161.217 206.895  1.00  0.00           C
ATOM   3033  HB1 GLU A 286     177.699 161.221 207.714  1.00  0.00            
ATOM   3034  HB2 GLU A 286     177.705 161.168 206.082  1.00  0.00            
ATOM   3035  CG  GLU A 286     176.326 162.544 206.849  1.00  0.00           C
ATOM   3036  HG1 GLU A 286     175.716 162.589 207.640  1.00  0.00            
ATOM   3037  HG2 GLU A 286     176.964 163.314 206.876  1.00  0.00            
ATOM   3038  CD  GLU A 286     175.485 162.652 205.578  1.00  0.00           C
ATOM   3039  OE1 GLU A 286     176.018 162.302 204.492  1.00  0.00           O
ATOM   3040  OE2 GLU A 286     174.303 163.068 205.675  1.00  0.00           O
ATOM   3041  C   GLU A 286     177.102 158.744 206.623  1.00  0.00           C
ATOM   3042  O   GLU A 286     177.403 158.454 205.466  1.00  0.00           O
ATOM   3043  N   ASN A 287     177.536 157.948 207.624  1.00  0.00           N
ATOM   3044  HN  ASN A 287     177.231 158.107 208.563  1.00  0.00            
ATOM   3045  CA  ASN A 287     178.454 156.853 207.324  1.00  0.00           C
ATOM   3046  HA  ASN A 287     178.131 156.497 206.447  1.00  0.00            
ATOM   3047  CB  ASN A 287     179.910 157.405 207.233  1.00  0.00           C
ATOM   3048  HB1 ASN A 287     179.903 158.280 206.750  1.00  0.00            
ATOM   3049  HB2 ASN A 287     180.273 157.536 208.155  1.00  0.00            
ATOM   3050  CG  ASN A 287     180.831 156.448 206.484  1.00  0.00           C
ATOM   3051  OD1 ASN A 287     180.404 155.557 205.752  1.00  0.00           O
ATOM   3052  ND2 ASN A 287     182.159 156.642 206.646  1.00  0.00           N
ATOM   3053 1HD2 ASN A 287     182.488 157.382 207.232  1.00  0.00            
ATOM   3054 2HD2 ASN A 287     182.812 156.045 206.180  1.00  0.00            
ATOM   3055  C   ASN A 287     178.363 155.699 208.329  1.00  0.00           C
ATOM   3056  O   ASN A 287     179.327 155.431 209.054  1.00  0.00           O
ATOM   3057  N   PRO A 288     177.250 154.979 208.429  1.00  0.00           N
ATOM   3058  CD  PRO A 288     176.050 155.165 207.603  1.00  0.00           C
ATOM   3059  HD1 PRO A 288     176.303 155.197 206.636  1.00  0.00            
ATOM   3060  HD2 PRO A 288     175.591 156.017 207.856  1.00  0.00            
ATOM   3061  CA  PRO A 288     177.146 153.807 209.288  1.00  0.00           C
ATOM   3062  HA  PRO A 288     177.566 153.997 210.175  1.00  0.00            
ATOM   3063  CB  PRO A 288     175.635 153.544 209.312  1.00  0.00           C
ATOM   3064  HB1 PRO A 288     175.443 152.578 209.485  1.00  0.00            
ATOM   3065  HB2 PRO A 288     175.186 154.103 210.009  1.00  0.00            
ATOM   3066  CG  PRO A 288     175.176 153.948 207.911  1.00  0.00           C
ATOM   3067  HG1 PRO A 288     175.338 153.212 207.253  1.00  0.00            
ATOM   3068  HG2 PRO A 288     174.206 154.191 207.906  1.00  0.00            
ATOM   3069  C   PRO A 288     177.893 152.599 208.730  1.00  0.00           C
ATOM   3070  O   PRO A 288     177.921 152.379 207.521  1.00  0.00           O
ATOM   3071  N   PHE A 289     178.504 151.773 209.602  1.00  0.00           N
ATOM   3072  HN  PHE A 289     178.505 152.020 210.571  1.00  0.00            
ATOM   3073  CA  PHE A 289     179.163 150.538 209.202  1.00  0.00           C
ATOM   3074  HA  PHE A 289     179.673 150.792 208.380  1.00  0.00            
ATOM   3075  CB  PHE A 289     180.110 150.059 210.331  1.00  0.00           C
ATOM   3076  HB1 PHE A 289     180.565 150.853 210.734  1.00  0.00            
ATOM   3077  HB2 PHE A 289     179.572 149.591 211.032  1.00  0.00            
ATOM   3078  CG  PHE A 289     181.177 149.107 209.857  1.00  0.00           C
ATOM   3079  CD1 PHE A 289     180.983 147.716 209.914  1.00  0.00           C
ATOM   3080  HD1 PHE A 289     180.106 147.351 210.228  1.00  0.00            
ATOM   3081  CE1 PHE A 289     182.004 146.836 209.536  1.00  0.00           C
ATOM   3082  HE1 PHE A 289     181.851 145.848 209.570  1.00  0.00            
ATOM   3083  CZ  PHE A 289     183.238 147.339 209.110  1.00  0.00           C
ATOM   3084  HZ  PHE A 289     183.976 146.711 208.861  1.00  0.00            
ATOM   3085  CD2 PHE A 289     182.408 149.600 209.395  1.00  0.00           C
ATOM   3086  HD2 PHE A 289     182.550 150.587 209.324  1.00  0.00            
ATOM   3087  CE2 PHE A 289     183.439 148.723 209.032  1.00  0.00           C
ATOM   3088  HE2 PHE A 289     184.317 149.085 208.718  1.00  0.00            
ATOM   3089  C   PHE A 289     178.176 149.434 208.798  1.00  0.00           C
ATOM   3090  O   PHE A 289     177.859 148.518 209.558  1.00  0.00           O
ATOM   3091  N   ILE A 290     177.656 149.517 207.557  1.00  0.00           N
ATOM   3092  HN  ILE A 290     177.770 150.386 207.075  1.00  0.00            
ATOM   3093  CA  ILE A 290     176.944 148.460 206.852  1.00  0.00           C
ATOM   3094  HA  ILE A 290     176.154 148.202 207.407  1.00  0.00            
ATOM   3095  CB  ILE A 290     176.466 148.990 205.492  1.00  0.00           C
ATOM   3096  HB  ILE A 290     177.278 149.271 204.980  1.00  0.00            
ATOM   3097  CG2 ILE A 290     175.758 147.894 204.668  1.00  0.00           C
ATOM   3098 1HG2 ILE A 290     175.462 148.275 203.792  1.00  0.00            
ATOM   3099 2HG2 ILE A 290     176.392 147.138 204.506  1.00  0.00            
ATOM   3100 3HG2 ILE A 290     174.962 147.560 205.172  1.00  0.00            
ATOM   3101  CG1 ILE A 290     175.527 150.211 205.693  1.00  0.00           C
ATOM   3102 1HG1 ILE A 290     174.731 149.917 206.222  1.00  0.00            
ATOM   3103 2HG1 ILE A 290     176.024 150.915 206.201  1.00  0.00            
ATOM   3104  CD  ILE A 290     175.024 150.836 204.385  1.00  0.00           C
ATOM   3105  HD1 ILE A 290     174.429 151.612 204.594  1.00  0.00            
ATOM   3106  HD2 ILE A 290     175.804 151.150 203.844  1.00  0.00            
ATOM   3107  HD3 ILE A 290     174.511 150.153 203.865  1.00  0.00            
ATOM   3108  C   ILE A 290     177.870 147.252 206.692  1.00  0.00           C
ATOM   3109  O   ILE A 290     179.032 147.407 206.328  1.00  0.00           O
ATOM   3110  N   CYS A 291     177.419 146.016 206.983  1.00  0.00           N
ATOM   3111  HN  CYS A 291     176.455 145.884 207.213  1.00  0.00            
ATOM   3112  CA  CYS A 291     178.319 144.870 206.966  1.00  0.00           C
ATOM   3113  HA  CYS A 291     179.151 145.234 206.548  1.00  0.00            
ATOM   3114  CB  CYS A 291     178.658 144.309 208.373  1.00  0.00           C
ATOM   3115  HB1 CYS A 291     178.618 145.093 208.992  1.00  0.00            
ATOM   3116  HB2 CYS A 291     177.919 143.672 208.594  1.00  0.00            
ATOM   3117  SG  CYS A 291     180.297 143.502 208.377  1.00  0.00           S
ATOM   3118  C   CYS A 291     177.725 143.780 206.122  1.00  0.00           C
ATOM   3119  O   CYS A 291     176.583 143.371 206.317  1.00  0.00           O
ATOM   3120  N   SER A 292     178.485 143.298 205.121  1.00  0.00           N
ATOM   3121  HN  SER A 292     179.433 143.606 205.044  1.00  0.00            
ATOM   3122  CA  SER A 292     177.974 142.345 204.148  1.00  0.00           C
ATOM   3123  HA  SER A 292     177.207 142.882 203.798  1.00  0.00            
ATOM   3124  CB  SER A 292     178.998 142.008 203.035  1.00  0.00           C
ATOM   3125  HB1 SER A 292     178.622 141.321 202.413  1.00  0.00            
ATOM   3126  HB2 SER A 292     179.235 142.831 202.519  1.00  0.00            
ATOM   3127  OG  SER A 292     180.220 141.476 203.546  1.00  0.00           O
ATOM   3128  HG1 SER A 292     180.840 141.278 202.787  1.00  0.00            
ATOM   3129  C   SER A 292     177.394 141.061 204.724  1.00  0.00           C
ATOM   3130  O   SER A 292     177.935 140.428 205.627  1.00  0.00           O
ATOM   3131  N   SER A 293     176.209 140.665 204.212  1.00  0.00           N
ATOM   3132  HN  SER A 293     175.788 141.226 203.500  1.00  0.00            
ATOM   3133  CA  SER A 293     175.514 139.461 204.646  1.00  0.00           C
ATOM   3134  HA  SER A 293     175.506 139.575 205.639  1.00  0.00            
ATOM   3135  CB  SER A 293     174.067 139.364 204.098  1.00  0.00           C
ATOM   3136  HB1 SER A 293     173.562 140.203 204.301  1.00  0.00            
ATOM   3137  HB2 SER A 293     174.079 139.214 203.109  1.00  0.00            
ATOM   3138  OG  SER A 293     173.326 138.282 204.674  1.00  0.00           O
ATOM   3139  HG1 SER A 293     172.404 138.266 204.287  1.00  0.00            
ATOM   3140  C   SER A 293     176.277 138.201 204.297  1.00  0.00           C
ATOM   3141  O   SER A 293     177.022 138.144 203.322  1.00  0.00           O
ATOM   3142  N   ARG A 294     176.104 137.124 205.088  1.00  0.00           N
ATOM   3143  HN  ARG A 294     175.376 137.149 205.773  1.00  0.00            
ATOM   3144  CA  ARG A 294     176.924 135.928 204.995  1.00  0.00           C
ATOM   3145  HA  ARG A 294     177.832 136.344 204.959  1.00  0.00            
ATOM   3146  CB  ARG A 294     176.735 135.009 206.226  1.00  0.00           C
ATOM   3147  HB1 ARG A 294     177.445 134.305 206.205  1.00  0.00            
ATOM   3148  HB2 ARG A 294     176.840 135.563 207.052  1.00  0.00            
ATOM   3149  CG  ARG A 294     175.366 134.307 206.292  1.00  0.00           C
ATOM   3150  HG1 ARG A 294     174.649 135.004 206.305  1.00  0.00            
ATOM   3151  HG2 ARG A 294     175.260 133.734 205.479  1.00  0.00            
ATOM   3152  CD  ARG A 294     175.205 133.423 207.532  1.00  0.00           C
ATOM   3153  HD1 ARG A 294     175.907 132.711 207.546  1.00  0.00            
ATOM   3154  HD2 ARG A 294     175.273 133.974 208.364  1.00  0.00            
ATOM   3155  NE  ARG A 294     173.844 132.790 207.454  1.00  0.00           N
ATOM   3156  HE  ARG A 294     173.788 131.852 207.111  1.00  0.00            
ATOM   3157  CZ  ARG A 294     172.700 133.391 207.811  1.00  0.00           C
ATOM   3158  NH1 ARG A 294     171.549 132.737 207.662  1.00  0.00           N
ATOM   3159 1HH1 ARG A 294     171.546 131.810 207.288  1.00  0.00            
ATOM   3160 2HH1 ARG A 294     170.688 133.173 207.924  1.00  0.00            
ATOM   3161  NH2 ARG A 294     172.676 134.621 208.312  1.00  0.00           N
ATOM   3162 1HH2 ARG A 294     173.529 135.128 208.433  1.00  0.00            
ATOM   3163 2HH2 ARG A 294     171.805 135.040 208.568  1.00  0.00            
ATOM   3164  C   ARG A 294     176.766 135.116 203.717  1.00  0.00           C
ATOM   3165  O   ARG A 294     177.547 134.213 203.431  1.00  0.00           O
ATOM   3166  N   ARG A 295     175.742 135.438 202.918  1.00  0.00           N
ATOM   3167  HN  ARG A 295     175.112 136.145 203.238  1.00  0.00            
ATOM   3168  CA  ARG A 295     175.477 134.844 201.631  1.00  0.00           C
ATOM   3169  HA  ARG A 295     176.044 134.021 201.602  1.00  0.00            
ATOM   3170  CB  ARG A 295     173.956 134.542 201.538  1.00  0.00           C
ATOM   3171  HB1 ARG A 295     173.742 134.262 200.602  1.00  0.00            
ATOM   3172  HB2 ARG A 295     173.739 133.796 202.167  1.00  0.00            
ATOM   3173  CG  ARG A 295     173.073 135.760 201.899  1.00  0.00           C
ATOM   3174  HG1 ARG A 295     173.187 135.941 202.876  1.00  0.00            
ATOM   3175  HG2 ARG A 295     173.404 136.544 201.374  1.00  0.00            
ATOM   3176  CD  ARG A 295     171.567 135.625 201.627  1.00  0.00           C
ATOM   3177  HD1 ARG A 295     171.184 134.870 202.159  1.00  0.00            
ATOM   3178  HD2 ARG A 295     171.094 136.473 201.864  1.00  0.00            
ATOM   3179  NE  ARG A 295     171.383 135.346 200.167  1.00  0.00           N
ATOM   3180  HE  ARG A 295     171.133 134.417 199.893  1.00  0.00            
ATOM   3181  CZ  ARG A 295     171.534 136.268 199.206  1.00  0.00           C
ATOM   3182  NH1 ARG A 295     171.647 137.564 199.446  1.00  0.00           N
ATOM   3183 1HH1 ARG A 295     171.622 137.902 200.387  1.00  0.00            
ATOM   3184 2HH1 ARG A 295     171.758 138.205 198.687  1.00  0.00            
ATOM   3185  NH2 ARG A 295     171.646 135.873 197.940  1.00  0.00           N
ATOM   3186 1HH2 ARG A 295     171.617 134.899 197.716  1.00  0.00            
ATOM   3187 2HH2 ARG A 295     171.759 136.550 197.213  1.00  0.00            
ATOM   3188  C   ARG A 295     175.899 135.763 200.479  1.00  0.00           C
ATOM   3189  O   ARG A 295     175.774 135.384 199.316  1.00  0.00           O
ATOM   3190  N   ASP A 296     176.447 136.968 200.766  1.00  0.00           N
ATOM   3191  HN  ASP A 296     176.698 137.157 201.715  1.00  0.00            
ATOM   3192  CA  ASP A 296     176.692 138.002 199.774  1.00  0.00           C
ATOM   3193  HA  ASP A 296     176.461 137.536 198.920  1.00  0.00            
ATOM   3194  CB  ASP A 296     175.801 139.247 200.030  1.00  0.00           C
ATOM   3195  HB1 ASP A 296     175.917 139.561 200.972  1.00  0.00            
ATOM   3196  HB2 ASP A 296     176.053 139.982 199.400  1.00  0.00            
ATOM   3197  CG  ASP A 296     174.349 138.892 199.810  1.00  0.00           C
ATOM   3198  OD1 ASP A 296     173.974 138.556 198.653  1.00  0.00           O
ATOM   3199  OD2 ASP A 296     173.554 138.935 200.784  1.00  0.00           O
ATOM   3200  C   ASP A 296     178.155 138.449 199.733  1.00  0.00           C
ATOM   3201  O   ASP A 296     178.933 138.361 200.682  1.00  0.00           O
ATOM   3202  N   ASN A 297     178.586 138.963 198.565  1.00  0.00           N
ATOM   3203  HN  ASN A 297     177.909 139.137 197.850  1.00  0.00            
ATOM   3204  CA  ASN A 297     179.976 139.280 198.282  1.00  0.00           C
ATOM   3205  HA  ASN A 297     180.467 138.854 199.042  1.00  0.00            
ATOM   3206  CB  ASN A 297     180.391 138.676 196.912  1.00  0.00           C
ATOM   3207  HB1 ASN A 297     179.629 138.732 196.267  1.00  0.00            
ATOM   3208  HB2 ASN A 297     181.177 139.171 196.542  1.00  0.00            
ATOM   3209  CG  ASN A 297     180.769 137.215 197.120  1.00  0.00           C
ATOM   3210  OD1 ASN A 297     179.973 136.285 196.982  1.00  0.00           O
ATOM   3211  ND2 ASN A 297     182.051 136.992 197.492  1.00  0.00           N
ATOM   3212 1HD2 ASN A 297     182.678 137.762 197.612  1.00  0.00            
ATOM   3213 2HD2 ASN A 297     182.371 136.057 197.647  1.00  0.00            
ATOM   3214  C   ASN A 297     180.294 140.771 198.351  1.00  0.00           C
ATOM   3215  O   ASN A 297     181.182 141.249 197.653  1.00  0.00           O
ATOM   3216  N   GLY A 298     179.589 141.560 199.198  1.00  0.00           N
ATOM   3217  HN  GLY A 298     178.764 141.184 199.620  1.00  0.00            
ATOM   3218  CA  GLY A 298     179.975 142.946 199.530  1.00  0.00           C
ATOM   3219  HA1 GLY A 298     179.831 143.500 198.710  1.00  0.00            
ATOM   3220  HA2 GLY A 298     179.364 143.260 200.256  1.00  0.00            
ATOM   3221  C   GLY A 298     181.397 143.140 199.990  1.00  0.00           C
ATOM   3222  O   GLY A 298     181.994 142.211 200.536  1.00  0.00           O
ATOM   3223  N   MET A 299     181.977 144.339 199.772  1.00  0.00           N
ATOM   3224  HN  MET A 299     181.446 145.063 199.331  1.00  0.00            
ATOM   3225  CA  MET A 299     183.354 144.608 200.161  1.00  0.00           C
ATOM   3226  HA  MET A 299     183.813 143.831 199.731  1.00  0.00            
ATOM   3227  CB  MET A 299     183.862 145.979 199.651  1.00  0.00           C
ATOM   3228  HB1 MET A 299     183.182 146.671 199.894  1.00  0.00            
ATOM   3229  HB2 MET A 299     184.725 146.182 200.114  1.00  0.00            
ATOM   3230  CG  MET A 299     184.110 146.078 198.138  1.00  0.00           C
ATOM   3231  HG1 MET A 299     184.485 145.192 197.865  1.00  0.00            
ATOM   3232  HG2 MET A 299     183.209 146.201 197.722  1.00  0.00            
ATOM   3233  SD  MET A 299     185.240 147.457 197.782  1.00  0.00           S
ATOM   3234  CE  MET A 299     185.037 147.501 195.988  1.00  0.00           C
ATOM   3235  HE1 MET A 299     185.607 148.228 195.606  1.00  0.00            
ATOM   3236  HE2 MET A 299     185.313 146.622 195.600  1.00  0.00            
ATOM   3237  HE3 MET A 299     184.078 147.677 195.765  1.00  0.00            
ATOM   3238  C   MET A 299     183.580 144.595 201.663  1.00  0.00           C
ATOM   3239  O   MET A 299     184.348 143.774 202.159  1.00  0.00           O
ATOM   3240  N   GLN A 300     182.874 145.471 202.409  1.00  0.00           N
ATOM   3241  HN  GLN A 300     182.186 146.034 201.952  1.00  0.00            
ATOM   3242  CA  GLN A 300     183.060 145.639 203.838  1.00  0.00           C
ATOM   3243  HA  GLN A 300     184.048 145.741 203.952  1.00  0.00            
ATOM   3244  CB  GLN A 300     182.327 146.919 204.317  1.00  0.00           C
ATOM   3245  HB1 GLN A 300     182.414 147.611 203.600  1.00  0.00            
ATOM   3246  HB2 GLN A 300     181.362 146.692 204.445  1.00  0.00            
ATOM   3247  CG  GLN A 300     182.848 147.535 205.636  1.00  0.00           C
ATOM   3248  HG1 GLN A 300     182.505 146.998 206.406  1.00  0.00            
ATOM   3249  HG2 GLN A 300     183.848 147.514 205.634  1.00  0.00            
ATOM   3250  CD  GLN A 300     182.386 148.987 205.804  1.00  0.00           C
ATOM   3251  OE1 GLN A 300     183.125 149.960 205.629  1.00  0.00           O
ATOM   3252  NE2 GLN A 300     181.093 149.184 206.132  1.00  0.00           N
ATOM   3253 1HE2 GLN A 300     180.483 148.401 206.254  1.00  0.00            
ATOM   3254 2HE2 GLN A 300     180.744 150.113 206.253  1.00  0.00            
ATOM   3255  C   GLN A 300     182.691 144.394 204.639  1.00  0.00           C
ATOM   3256  O   GLN A 300     181.552 143.903 204.629  1.00  0.00           O
ATOM   3257  N   LYS A 301     183.706 143.819 205.308  1.00  0.00           N
ATOM   3258  HN  LYS A 301     184.589 144.289 205.315  1.00  0.00            
ATOM   3259  CA  LYS A 301     183.601 142.561 206.020  1.00  0.00           C
ATOM   3260  HA  LYS A 301     182.737 142.188 205.683  1.00  0.00            
ATOM   3261  CB  LYS A 301     184.759 141.575 205.694  1.00  0.00           C
ATOM   3262  HB1 LYS A 301     185.626 142.054 205.829  1.00  0.00            
ATOM   3263  HB2 LYS A 301     184.702 140.804 206.328  1.00  0.00            
ATOM   3264  CG  LYS A 301     184.748 141.011 204.258  1.00  0.00           C
ATOM   3265  HG1 LYS A 301     185.097 141.711 203.635  1.00  0.00            
ATOM   3266  HG2 LYS A 301     185.343 140.208 204.223  1.00  0.00            
ATOM   3267  CD  LYS A 301     183.341 140.600 203.796  1.00  0.00           C
ATOM   3268  HD1 LYS A 301     182.928 140.046 204.519  1.00  0.00            
ATOM   3269  HD2 LYS A 301     182.803 141.433 203.665  1.00  0.00            
ATOM   3270  CE  LYS A 301     183.271 139.797 202.502  1.00  0.00           C
ATOM   3271  HE1 LYS A 301     183.914 140.162 201.829  1.00  0.00            
ATOM   3272  HE2 LYS A 301     183.480 138.835 202.676  1.00  0.00            
ATOM   3273  NZ  LYS A 301     181.901 139.905 201.969  1.00  0.00           N
ATOM   3274  HZ1 LYS A 301     181.832 139.384 201.118  1.00  0.00            
ATOM   3275  HZ2 LYS A 301     181.254 139.538 202.637  1.00  0.00            
ATOM   3276  HZ3 LYS A 301     181.688 140.865 201.790  1.00  0.00            
ATOM   3277  C   LYS A 301     183.476 142.780 207.502  1.00  0.00           C
ATOM   3278  O   LYS A 301     183.625 143.887 208.018  1.00  0.00           O
ATOM   3279  N   CYS A 302     183.088 141.715 208.222  1.00  0.00           N
ATOM   3280  HN  CYS A 302     183.018 140.827 207.767  1.00  0.00            
ATOM   3281  CA  CYS A 302     182.768 141.800 209.624  1.00  0.00           C
ATOM   3282  HA  CYS A 302     182.616 142.765 209.836  1.00  0.00            
ATOM   3283  CB  CYS A 302     181.445 141.050 209.944  1.00  0.00           C
ATOM   3284  HB1 CYS A 302     181.676 140.081 209.859  1.00  0.00            
ATOM   3285  HB2 CYS A 302     181.257 141.265 210.902  1.00  0.00            
ATOM   3286  SG  CYS A 302     180.052 141.529 208.840  1.00  0.00           S
ATOM   3287  C   CYS A 302     183.977 141.323 210.418  1.00  0.00           C
ATOM   3288  O   CYS A 302     184.912 140.729 209.885  1.00  0.00           O
ATOM   3289  N   SER A 303     184.037 141.652 211.727  1.00  0.00           N
ATOM   3290  HN  SER A 303     183.180 141.813 212.217  1.00  0.00            
ATOM   3291  CA  SER A 303     185.299 141.785 212.466  1.00  0.00           C
ATOM   3292  HA  SER A 303     184.959 142.075 213.361  1.00  0.00            
ATOM   3293  CB  SER A 303     186.067 140.454 212.741  1.00  0.00           C
ATOM   3294  HB1 SER A 303     186.711 140.571 213.497  1.00  0.00            
ATOM   3295  HB2 SER A 303     185.426 139.719 212.961  1.00  0.00            
ATOM   3296  OG  SER A 303     186.831 140.005 211.623  1.00  0.00           O
ATOM   3297  HG1 SER A 303     187.298 139.153 211.859  1.00  0.00            
ATOM   3298  C   SER A 303     186.175 142.923 211.924  1.00  0.00           C
ATOM   3299  O   SER A 303     185.649 143.841 211.309  1.00  0.00           O
ATOM   3300  N   HIS A 304     187.500 142.949 212.191  1.00  0.00           N
ATOM   3301  HN  HIS A 304     187.914 142.153 212.633  1.00  0.00            
ATOM   3302  CA  HIS A 304     188.357 144.092 211.861  1.00  0.00           C
ATOM   3303  HA  HIS A 304     187.797 144.714 211.313  1.00  0.00            
ATOM   3304  CB  HIS A 304     188.858 144.808 213.149  1.00  0.00           C
ATOM   3305  HB1 HIS A 304     188.070 145.137 213.670  1.00  0.00            
ATOM   3306  HB2 HIS A 304     189.377 144.159 213.705  1.00  0.00            
ATOM   3307  ND1 HIS A 304     189.219 147.018 212.147  1.00  0.00           N
ATOM   3308  CG  HIS A 304     189.747 145.986 212.882  1.00  0.00           C
ATOM   3309  CE1 HIS A 304     190.201 147.881 211.999  1.00  0.00           C
ATOM   3310  HE1 HIS A 304     190.120 148.742 211.498  1.00  0.00            
ATOM   3311  NE2 HIS A 304     191.336 147.460 212.609  1.00  0.00           N
ATOM   3312  HE2 HIS A 304     192.211 147.943 212.639  1.00  0.00            
ATOM   3313  CD2 HIS A 304     191.050 146.237 213.180  1.00  0.00           C
ATOM   3314  HD2 HIS A 304     191.672 145.656 213.704  1.00  0.00            
ATOM   3315  C   HIS A 304     189.532 143.609 211.044  1.00  0.00           C
ATOM   3316  O   HIS A 304     189.511 143.603 209.820  1.00  0.00           O
ATOM   3317  N   ILE A 305     190.574 143.087 211.732  1.00  0.00           N
ATOM   3318  HN  ILE A 305     190.693 143.358 212.687  1.00  0.00            
ATOM   3319  CA  ILE A 305     191.531 142.152 211.158  1.00  0.00           C
ATOM   3320  HA  ILE A 305     192.005 142.608 210.404  1.00  0.00            
ATOM   3321  CB  ILE A 305     192.553 141.724 212.225  1.00  0.00           C
ATOM   3322  HB  ILE A 305     192.037 141.299 212.969  1.00  0.00            
ATOM   3323  CG2 ILE A 305     193.539 140.682 211.659  1.00  0.00           C
ATOM   3324 1HG2 ILE A 305     194.192 140.420 212.370  1.00  0.00            
ATOM   3325 2HG2 ILE A 305     193.033 139.874 211.357  1.00  0.00            
ATOM   3326 3HG2 ILE A 305     194.031 141.076 210.883  1.00  0.00            
ATOM   3327  CG1 ILE A 305     193.321 142.940 212.804  1.00  0.00           C
ATOM   3328 1HG1 ILE A 305     193.915 143.315 212.092  1.00  0.00            
ATOM   3329 2HG1 ILE A 305     192.659 143.634 213.086  1.00  0.00            
ATOM   3330  CD  ILE A 305     194.190 142.577 214.018  1.00  0.00           C
ATOM   3331  HD1 ILE A 305     194.660 143.396 214.348  1.00  0.00            
ATOM   3332  HD2 ILE A 305     193.610 142.209 214.745  1.00  0.00            
ATOM   3333  HD3 ILE A 305     194.866 141.890 213.751  1.00  0.00            
ATOM   3334  C   ILE A 305     190.719 140.927 210.705  1.00  0.00           C
ATOM   3335  O   ILE A 305     189.955 140.475 211.560  1.00  0.00           O
ATOM   3336  N   PRO A 306     190.787 140.368 209.481  1.00  0.00           N
ATOM   3337  CD  PRO A 306     191.612 140.992 208.456  1.00  0.00           C
ATOM   3338  HD1 PRO A 306     192.558 141.045 208.775  1.00  0.00            
ATOM   3339  HD2 PRO A 306     191.271 141.913 208.268  1.00  0.00            
ATOM   3340  CA  PRO A 306     189.665 139.671 208.828  1.00  0.00           C
ATOM   3341  HA  PRO A 306     188.888 140.288 208.950  1.00  0.00            
ATOM   3342  CB  PRO A 306     190.129 139.411 207.377  1.00  0.00           C
ATOM   3343  HB1 PRO A 306     190.219 138.429 207.211  1.00  0.00            
ATOM   3344  HB2 PRO A 306     189.476 139.801 206.728  1.00  0.00            
ATOM   3345  CG  PRO A 306     191.492 140.096 207.227  1.00  0.00           C
ATOM   3346  HG1 PRO A 306     192.228 139.420 207.212  1.00  0.00            
ATOM   3347  HG2 PRO A 306     191.524 140.642 206.390  1.00  0.00            
ATOM   3348  C   PRO A 306     189.131 138.399 209.461  1.00  0.00           C
ATOM   3349  O   PRO A 306     188.219 137.788 208.910  1.00  0.00           O
ATOM   3350  N   GLY A 307     189.694 137.944 210.585  1.00  0.00           N
ATOM   3351  HN  GLY A 307     190.570 138.332 210.873  1.00  0.00            
ATOM   3352  CA  GLY A 307     189.089 136.914 211.402  1.00  0.00           C
ATOM   3353  HA1 GLY A 307     189.090 137.227 212.352  1.00  0.00            
ATOM   3354  HA2 GLY A 307     188.146 136.785 211.095  1.00  0.00            
ATOM   3355  C   GLY A 307     189.829 135.621 211.301  1.00  0.00           C
ATOM   3356  O   GLY A 307     191.021 135.535 211.580  1.00  0.00           O
ATOM   3357  N   ARG A 308     189.104 134.551 210.946  1.00  0.00           N
ATOM   3358  HN  ARG A 308     188.132 134.678 210.748  1.00  0.00            
ATOM   3359  CA  ARG A 308     189.663 133.217 210.835  1.00  0.00           C
ATOM   3360  HA  ARG A 308     190.644 133.340 210.683  1.00  0.00            
ATOM   3361  CB  ARG A 308     189.414 132.380 212.122  1.00  0.00           C
ATOM   3362  HB1 ARG A 308     188.449 132.457 212.373  1.00  0.00            
ATOM   3363  HB2 ARG A 308     189.633 131.423 211.930  1.00  0.00            
ATOM   3364  CG  ARG A 308     190.262 132.836 213.323  1.00  0.00           C
ATOM   3365  HG1 ARG A 308     191.229 132.724 213.095  1.00  0.00            
ATOM   3366  HG2 ARG A 308     190.072 133.801 213.503  1.00  0.00            
ATOM   3367  CD  ARG A 308     189.972 132.043 214.595  1.00  0.00           C
ATOM   3368  HD1 ARG A 308     189.030 132.189 214.896  1.00  0.00            
ATOM   3369  HD2 ARG A 308     190.126 131.066 214.446  1.00  0.00            
ATOM   3370  NE  ARG A 308     190.923 132.558 215.627  1.00  0.00           N
ATOM   3371  HE  ARG A 308     191.532 133.308 215.370  1.00  0.00            
ATOM   3372  CZ  ARG A 308     191.010 132.078 216.874  1.00  0.00           C
ATOM   3373  NH1 ARG A 308     191.938 132.559 217.697  1.00  0.00           N
ATOM   3374 1HH1 ARG A 308     192.563 133.273 217.383  1.00  0.00            
ATOM   3375 2HH1 ARG A 308     192.010 132.206 218.630  1.00  0.00            
ATOM   3376  NH2 ARG A 308     190.189 131.130 217.313  1.00  0.00           N
ATOM   3377 1HH2 ARG A 308     189.485 130.758 216.707  1.00  0.00            
ATOM   3378 2HH2 ARG A 308     190.275 130.788 218.249  1.00  0.00            
ATOM   3379  C   ARG A 308     188.991 132.534 209.667  1.00  0.00           C
ATOM   3380  O   ARG A 308     189.546 132.410 208.581  1.00  0.00           O
ATOM   3381  N   ARG A 309     187.728 132.119 209.862  1.00  0.00           N
ATOM   3382  HN  ARG A 309     187.391 132.031 210.799  1.00  0.00            
ATOM   3383  CA  ARG A 309     186.839 131.795 208.774  1.00  0.00           C
ATOM   3384  HA  ARG A 309     187.375 131.810 207.930  1.00  0.00            
ATOM   3385  CB  ARG A 309     186.202 130.388 208.942  1.00  0.00           C
ATOM   3386  HB1 ARG A 309     185.731 130.355 209.823  1.00  0.00            
ATOM   3387  HB2 ARG A 309     185.541 130.248 208.205  1.00  0.00            
ATOM   3388  CG  ARG A 309     187.228 129.236 208.898  1.00  0.00           C
ATOM   3389  HG1 ARG A 309     187.662 129.228 207.997  1.00  0.00            
ATOM   3390  HG2 ARG A 309     187.921 129.398 209.600  1.00  0.00            
ATOM   3391  CD  ARG A 309     186.603 127.859 209.145  1.00  0.00           C
ATOM   3392  HD1 ARG A 309     186.126 127.842 210.024  1.00  0.00            
ATOM   3393  HD2 ARG A 309     185.962 127.628 208.413  1.00  0.00            
ATOM   3394  NE  ARG A 309     187.733 126.870 209.161  1.00  0.00           N
ATOM   3395  HE  ARG A 309     188.614 127.162 208.788  1.00  0.00            
ATOM   3396  CZ  ARG A 309     187.641 125.622 209.642  1.00  0.00           C
ATOM   3397  NH1 ARG A 309     188.720 124.842 209.656  1.00  0.00           N
ATOM   3398 1HH1 ARG A 309     189.592 125.188 209.309  1.00  0.00            
ATOM   3399 2HH1 ARG A 309     188.659 123.910 210.013  1.00  0.00            
ATOM   3400  NH2 ARG A 309     186.496 125.134 210.107  1.00  0.00           N
ATOM   3401 1HH2 ARG A 309     185.673 125.702 210.104  1.00  0.00            
ATOM   3402 2HH2 ARG A 309     186.458 124.199 210.460  1.00  0.00            
ATOM   3403  C   ARG A 309     185.758 132.855 208.825  1.00  0.00           C
ATOM   3404  O   ARG A 309     184.899 132.830 209.700  1.00  0.00           O
ATOM   3405  N   GLU A 310     185.819 133.821 207.892  1.00  0.00           N
ATOM   3406  HN  GLU A 310     186.636 133.853 207.316  1.00  0.00            
ATOM   3407  CA  GLU A 310     184.795 134.822 207.653  1.00  0.00           C
ATOM   3408  HA  GLU A 310     184.275 135.009 208.486  1.00  0.00            
ATOM   3409  CB  GLU A 310     185.489 136.156 207.225  1.00  0.00           C
ATOM   3410  HB1 GLU A 310     185.953 136.511 208.037  1.00  0.00            
ATOM   3411  HB2 GLU A 310     186.168 135.916 206.531  1.00  0.00            
ATOM   3412  CG  GLU A 310     184.650 137.335 206.639  1.00  0.00           C
ATOM   3413  HG1 GLU A 310     185.271 138.104 206.485  1.00  0.00            
ATOM   3414  HG2 GLU A 310     184.270 137.033 205.765  1.00  0.00            
ATOM   3415  CD  GLU A 310     183.480 137.871 207.468  1.00  0.00           C
ATOM   3416  OE1 GLU A 310     182.780 137.052 208.111  1.00  0.00           O
ATOM   3417  OE2 GLU A 310     183.185 139.087 207.323  1.00  0.00           O
ATOM   3418  C   GLU A 310     183.835 134.216 206.627  1.00  0.00           C
ATOM   3419  O   GLU A 310     184.071 133.114 206.136  1.00  0.00           O
ATOM   3420  N   LEU A 311     182.706 134.879 206.329  1.00  0.00           N
ATOM   3421  HN  LEU A 311     182.572 135.763 206.778  1.00  0.00            
ATOM   3422  CA  LEU A 311     181.657 134.442 205.419  1.00  0.00           C
ATOM   3423  HA  LEU A 311     181.479 133.512 205.742  1.00  0.00            
ATOM   3424  CB  LEU A 311     180.444 135.403 205.578  1.00  0.00           C
ATOM   3425  HB1 LEU A 311     179.779 135.161 204.871  1.00  0.00            
ATOM   3426  HB2 LEU A 311     180.048 135.234 206.480  1.00  0.00            
ATOM   3427  CG  LEU A 311     180.705 136.936 205.465  1.00  0.00           C
ATOM   3428  HG  LEU A 311     181.693 137.018 205.597  1.00  0.00            
ATOM   3429  CD1 LEU A 311     180.426 137.591 204.103  1.00  0.00           C
ATOM   3430 1HD1 LEU A 311     180.629 138.569 204.155  1.00  0.00            
ATOM   3431 2HD1 LEU A 311     181.003 137.167 203.405  1.00  0.00            
ATOM   3432 3HD1 LEU A 311     179.464 137.463 203.862  1.00  0.00            
ATOM   3433  CD2 LEU A 311     179.910 137.703 206.535  1.00  0.00           C
ATOM   3434 1HD2 LEU A 311     180.090 138.683 206.446  1.00  0.00            
ATOM   3435 2HD2 LEU A 311     178.933 137.532 206.411  1.00  0.00            
ATOM   3436 3HD2 LEU A 311     180.190 137.394 207.444  1.00  0.00            
ATOM   3437  C   LEU A 311     182.045 134.213 203.944  1.00  0.00           C
ATOM   3438  O   LEU A 311     182.944 133.454 203.598  1.00  0.00           O
ATOM   3439  N   ARG A 312     181.350 134.835 202.973  1.00  0.00           N
ATOM   3440  HN  ARG A 312     180.523 135.334 203.232  1.00  0.00            
ATOM   3441  CA  ARG A 312     181.733 134.824 201.568  1.00  0.00           C
ATOM   3442  HA  ARG A 312     182.002 133.878 201.389  1.00  0.00            
ATOM   3443  CB  ARG A 312     180.533 135.254 200.690  1.00  0.00           C
ATOM   3444  HB1 ARG A 312     180.175 136.117 201.047  1.00  0.00            
ATOM   3445  HB2 ARG A 312     180.860 135.390 199.755  1.00  0.00            
ATOM   3446  CG  ARG A 312     179.378 134.229 200.654  1.00  0.00           C
ATOM   3447  HG1 ARG A 312     179.274 133.850 201.573  1.00  0.00            
ATOM   3448  HG2 ARG A 312     178.542 134.715 200.397  1.00  0.00            
ATOM   3449  CD  ARG A 312     179.550 133.054 199.683  1.00  0.00           C
ATOM   3450  HD1 ARG A 312     180.392 132.553 199.882  1.00  0.00            
ATOM   3451  HD2 ARG A 312     178.770 132.431 199.741  1.00  0.00            
ATOM   3452  NE  ARG A 312     179.625 133.645 198.309  1.00  0.00           N
ATOM   3453  HE  ARG A 312     179.407 134.616 198.216  1.00  0.00            
ATOM   3454  CZ  ARG A 312     179.959 132.983 197.196  1.00  0.00           C
ATOM   3455  NH1 ARG A 312     180.106 133.681 196.074  1.00  0.00           N
ATOM   3456 1HH1 ARG A 312     179.967 134.671 196.079  1.00  0.00            
ATOM   3457 2HH1 ARG A 312     180.355 133.216 195.225  1.00  0.00            
ATOM   3458  NH2 ARG A 312     180.154 131.670 197.183  1.00  0.00           N
ATOM   3459 1HH2 ARG A 312     180.052 131.141 198.025  1.00  0.00            
ATOM   3460 2HH2 ARG A 312     180.403 131.210 196.331  1.00  0.00            
ATOM   3461  C   ARG A 312     182.928 135.747 201.299  1.00  0.00           C
ATOM   3462  O   ARG A 312     182.850 136.723 200.548  1.00  0.00           O
ATOM   3463  N   MET A 313     184.069 135.441 201.935  1.00  0.00           N
ATOM   3464  HN  MET A 313     184.039 134.650 202.547  1.00  0.00            
ATOM   3465  CA  MET A 313     185.335 136.127 201.834  1.00  0.00           C
ATOM   3466  HA  MET A 313     185.221 136.884 201.190  1.00  0.00            
ATOM   3467  CB  MET A 313     185.769 136.654 203.227  1.00  0.00           C
ATOM   3468  HB1 MET A 313     185.048 137.261 203.562  1.00  0.00            
ATOM   3469  HB2 MET A 313     185.853 135.867 203.838  1.00  0.00            
ATOM   3470  CG  MET A 313     187.100 137.435 203.287  1.00  0.00           C
ATOM   3471  HG1 MET A 313     187.234 137.619 204.261  1.00  0.00            
ATOM   3472  HG2 MET A 313     187.785 136.777 202.975  1.00  0.00            
ATOM   3473  SD  MET A 313     187.140 138.963 202.304  1.00  0.00           S
ATOM   3474  CE  MET A 313     188.696 139.538 203.042  1.00  0.00           C
ATOM   3475  HE1 MET A 313     188.950 140.418 202.641  1.00  0.00            
ATOM   3476  HE2 MET A 313     188.578 139.643 204.029  1.00  0.00            
ATOM   3477  HE3 MET A 313     189.418 138.870 202.862  1.00  0.00            
ATOM   3478  C   MET A 313     186.346 135.098 201.351  1.00  0.00           C
ATOM   3479  O   MET A 313     186.296 133.967 201.834  1.00  0.00           O
ATOM   3480  N   PRO A 314     187.245 135.362 200.406  1.00  0.00           N
ATOM   3481  CD  PRO A 314     187.203 136.518 199.510  1.00  0.00           C
ATOM   3482  HD1 PRO A 314     187.559 137.327 199.977  1.00  0.00            
ATOM   3483  HD2 PRO A 314     186.263 136.690 199.215  1.00  0.00            
ATOM   3484  CA  PRO A 314     188.362 134.472 200.097  1.00  0.00           C
ATOM   3485  HA  PRO A 314     187.979 133.595 199.809  1.00  0.00            
ATOM   3486  CB  PRO A 314     189.150 135.245 199.028  1.00  0.00           C
ATOM   3487  HB1 PRO A 314     189.855 135.816 199.448  1.00  0.00            
ATOM   3488  HB2 PRO A 314     189.574 134.618 198.375  1.00  0.00            
ATOM   3489  CG  PRO A 314     188.092 136.110 198.340  1.00  0.00           C
ATOM   3490  HG1 PRO A 314     188.504 136.909 197.902  1.00  0.00            
ATOM   3491  HG2 PRO A 314     187.579 135.585 197.661  1.00  0.00            
ATOM   3492  C   PRO A 314     189.250 134.088 201.277  1.00  0.00           C
ATOM   3493  O   PRO A 314     189.270 134.777 202.296  1.00  0.00           O
ATOM   3494  N   CYS A 315     190.016 132.989 201.145  1.00  0.00           N
ATOM   3495  HN  CYS A 315     189.926 132.453 200.305  1.00  0.00            
ATOM   3496  CA  CYS A 315     190.965 132.532 202.146  1.00  0.00           C
ATOM   3497  HA  CYS A 315     190.358 132.400 202.929  1.00  0.00            
ATOM   3498  CB  CYS A 315     191.683 131.236 201.695  1.00  0.00           C
ATOM   3499  HB1 CYS A 315     192.223 131.502 200.897  1.00  0.00            
ATOM   3500  HB2 CYS A 315     192.296 131.002 202.449  1.00  0.00            
ATOM   3501  SG  CYS A 315     190.517 129.888 201.316  1.00  0.00           S
ATOM   3502  HG1 CYS A 315     191.027 129.076 201.031  1.00  0.00            
ATOM   3503  C   CYS A 315     192.038 133.554 202.512  1.00  0.00           C
ATOM   3504  O   CYS A 315     192.496 134.344 201.689  1.00  0.00           O
ATOM   3505  N   THR A 316     192.472 133.554 203.784  1.00  0.00           N
ATOM   3506  HN  THR A 316     192.198 132.806 204.389  1.00  0.00            
ATOM   3507  CA  THR A 316     193.326 134.604 204.309  1.00  0.00           C
ATOM   3508  HA  THR A 316     193.924 134.869 203.552  1.00  0.00            
ATOM   3509  CB  THR A 316     192.536 135.840 204.756  1.00  0.00           C
ATOM   3510  HB  THR A 316     192.079 136.185 203.936  1.00  0.00            
ATOM   3511  OG1 THR A 316     193.366 136.912 205.193  1.00  0.00           O
ATOM   3512  HG1 THR A 316     192.795 137.685 205.470  1.00  0.00            
ATOM   3513  CG2 THR A 316     191.542 135.532 205.889  1.00  0.00           C
ATOM   3514 1HG2 THR A 316     191.055 136.368 206.142  1.00  0.00            
ATOM   3515 2HG2 THR A 316     190.885 134.845 205.579  1.00  0.00            
ATOM   3516 3HG2 THR A 316     192.039 135.183 206.683  1.00  0.00            
ATOM   3517  C   THR A 316     194.125 134.044 205.457  1.00  0.00           C
ATOM   3518  O   THR A 316     193.806 132.992 206.004  1.00  0.00           O
ATOM   3519  N   LEU A 317     195.206 134.742 205.846  1.00  0.00           N
ATOM   3520  HN  LEU A 317     195.444 135.569 205.336  1.00  0.00            
ATOM   3521  CA  LEU A 317     196.045 134.360 206.965  1.00  0.00           C
ATOM   3522  HA  LEU A 317     195.890 133.378 207.070  1.00  0.00            
ATOM   3523  CB  LEU A 317     197.528 134.715 206.680  1.00  0.00           C
ATOM   3524  HB1 LEU A 317     197.586 135.700 206.516  1.00  0.00            
ATOM   3525  HB2 LEU A 317     198.066 134.480 207.490  1.00  0.00            
ATOM   3526  CG  LEU A 317     198.157 133.996 205.470  1.00  0.00           C
ATOM   3527  HG  LEU A 317     197.586 134.178 204.670  1.00  0.00            
ATOM   3528  CD1 LEU A 317     199.573 134.538 205.229  1.00  0.00           C
ATOM   3529 1HD1 LEU A 317     199.980 134.071 204.444  1.00  0.00            
ATOM   3530 2HD1 LEU A 317     199.527 135.520 205.045  1.00  0.00            
ATOM   3531 3HD1 LEU A 317     200.134 134.376 206.041  1.00  0.00            
ATOM   3532  CD2 LEU A 317     198.197 132.472 205.659  1.00  0.00           C
ATOM   3533 1HD2 LEU A 317     198.611 132.047 204.854  1.00  0.00            
ATOM   3534 2HD2 LEU A 317     198.740 132.251 206.469  1.00  0.00            
ATOM   3535 3HD2 LEU A 317     197.266 132.126 205.777  1.00  0.00            
ATOM   3536  C   LEU A 317     195.638 135.127 208.208  1.00  0.00           C
ATOM   3537  O   LEU A 317     196.256 135.011 209.265  1.00  0.00           O
ATOM   3538  N   GLY A 318     194.611 135.995 208.103  1.00  0.00           N
ATOM   3539  HN  GLY A 318     194.121 136.045 207.233  1.00  0.00            
ATOM   3540  CA  GLY A 318     194.176 136.864 209.189  1.00  0.00           C
ATOM   3541  HA1 GLY A 318     193.222 137.116 209.027  1.00  0.00            
ATOM   3542  HA2 GLY A 318     194.245 136.354 210.046  1.00  0.00            
ATOM   3543  C   GLY A 318     195.021 138.106 209.270  1.00  0.00           C
ATOM   3544  O   GLY A 318     194.505 139.209 209.239  1.00  0.00           O
ATOM   3545  N   TRP A 319     196.358 137.955 209.313  1.00  0.00           N
ATOM   3546  HN  TRP A 319     196.710 137.023 209.228  1.00  0.00            
ATOM   3547  CA  TRP A 319     197.344 139.019 209.471  1.00  0.00           C
ATOM   3548  HA  TRP A 319     196.932 139.522 210.231  1.00  0.00            
ATOM   3549  CB  TRP A 319     198.741 138.405 209.737  1.00  0.00           C
ATOM   3550  HB1 TRP A 319     198.881 137.634 209.116  1.00  0.00            
ATOM   3551  HB2 TRP A 319     199.439 139.101 209.568  1.00  0.00            
ATOM   3552  CG  TRP A 319     198.924 137.900 211.148  1.00  0.00           C
ATOM   3553  CD1 TRP A 319     199.058 136.623 211.615  1.00  0.00           C
ATOM   3554  HD1 TRP A 319     199.007 135.799 211.051  1.00  0.00            
ATOM   3555  NE1 TRP A 319     199.274 136.637 212.979  1.00  0.00           N
ATOM   3556  HE1 TRP A 319     199.410 135.833 213.558  1.00  0.00            
ATOM   3557  CE2 TRP A 319     199.270 137.947 213.408  1.00  0.00           C
ATOM   3558  CD2 TRP A 319     199.043 138.770 212.288  1.00  0.00           C
ATOM   3559  CE3 TRP A 319     198.984 140.159 212.410  1.00  0.00           C
ATOM   3560  HE3 TRP A 319     198.816 140.740 211.614  1.00  0.00            
ATOM   3561  CZ3 TRP A 319     199.168 140.714 213.685  1.00  0.00           C
ATOM   3562  HZ3 TRP A 319     199.132 141.707 213.800  1.00  0.00            
ATOM   3563  CZ2 TRP A 319     199.448 138.497 214.672  1.00  0.00           C
ATOM   3564  HZ2 TRP A 319     199.605 137.913 215.468  1.00  0.00            
ATOM   3565  CH2 TRP A 319     199.402 139.896 214.801  1.00  0.00           C
ATOM   3566  HH2 TRP A 319     199.538 140.314 215.699  1.00  0.00            
ATOM   3567  C   TRP A 319     197.505 140.000 208.309  1.00  0.00           C
ATOM   3568  O   TRP A 319     198.252 140.972 208.421  1.00  0.00           O
ATOM   3569  N   GLU A 320     196.835 139.746 207.171  1.00  0.00           N
ATOM   3570  HN  GLU A 320     196.353 138.872 207.109  1.00  0.00            
ATOM   3571  CA  GLU A 320     196.752 140.636 206.021  1.00  0.00           C
ATOM   3572  HA  GLU A 320     196.138 140.094 205.447  1.00  0.00            
ATOM   3573  CB  GLU A 320     196.148 142.011 206.387  1.00  0.00           C
ATOM   3574  HB1 GLU A 320     196.731 142.466 207.060  1.00  0.00            
ATOM   3575  HB2 GLU A 320     196.081 142.578 205.566  1.00  0.00            
ATOM   3576  CG  GLU A 320     194.746 141.808 206.982  1.00  0.00           C
ATOM   3577  HG1 GLU A 320     194.178 141.328 206.314  1.00  0.00            
ATOM   3578  HG2 GLU A 320     194.824 141.255 207.812  1.00  0.00            
ATOM   3579  CD  GLU A 320     194.058 143.110 207.342  1.00  0.00           C
ATOM   3580  OE1 GLU A 320     194.524 143.775 208.302  1.00  0.00           O
ATOM   3581  OE2 GLU A 320     193.026 143.406 206.686  1.00  0.00           O
ATOM   3582  C   GLU A 320     198.008 140.800 205.192  1.00  0.00           C
ATOM   3583  O   GLU A 320     198.136 140.220 204.113  1.00  0.00           O
ATOM   3584  N   ALA A 321     198.940 141.643 205.671  1.00  0.00           N
ATOM   3585  HN  ALA A 321     198.680 142.182 206.472  1.00  0.00            
ATOM   3586  CA  ALA A 321     200.281 141.860 205.158  1.00  0.00           C
ATOM   3587  HA  ALA A 321     200.643 142.460 205.871  1.00  0.00            
ATOM   3588  CB  ALA A 321     201.101 140.555 205.085  1.00  0.00           C
ATOM   3589  HB1 ALA A 321     202.013 140.754 204.727  1.00  0.00            
ATOM   3590  HB2 ALA A 321     201.181 140.160 206.000  1.00  0.00            
ATOM   3591  HB3 ALA A 321     200.640 139.905 204.480  1.00  0.00            
ATOM   3592  C   ALA A 321     200.368 142.664 203.864  1.00  0.00           C
ATOM   3593  O   ALA A 321     201.218 143.540 203.725  1.00  0.00           O
ATOM   3594  N   TYR A 322     199.456 142.400 202.910  1.00  0.00           N
ATOM   3595  HN  TYR A 322     198.767 141.701 203.100  1.00  0.00            
ATOM   3596  CA  TYR A 322     199.413 143.066 201.628  1.00  0.00           C
ATOM   3597  HA  TYR A 322     199.428 144.038 201.864  1.00  0.00            
ATOM   3598  CB  TYR A 322     200.652 142.680 200.749  1.00  0.00           C
ATOM   3599  HB1 TYR A 322     201.497 142.957 201.207  1.00  0.00            
ATOM   3600  HB2 TYR A 322     200.667 141.692 200.592  1.00  0.00            
ATOM   3601  CG  TYR A 322     200.589 143.370 199.414  1.00  0.00           C
ATOM   3602  CD1 TYR A 322     200.350 142.621 198.251  1.00  0.00           C
ATOM   3603  HD1 TYR A 322     200.406 141.623 198.281  1.00  0.00            
ATOM   3604  CE1 TYR A 322     200.033 143.265 197.048  1.00  0.00           C
ATOM   3605  HE1 TYR A 322     199.853 142.727 196.225  1.00  0.00            
ATOM   3606  CZ  TYR A 322     199.969 144.661 196.999  1.00  0.00           C
ATOM   3607  OH  TYR A 322     199.545 145.286 195.812  1.00  0.00           O
ATOM   3608  HH  TYR A 322     199.554 146.278 195.936  1.00  0.00            
ATOM   3609  CD2 TYR A 322     200.581 144.772 199.342  1.00  0.00           C
ATOM   3610  HD2 TYR A 322     200.796 145.313 200.155  1.00  0.00            
ATOM   3611  CE2 TYR A 322     200.273 145.418 198.136  1.00  0.00           C
ATOM   3612  HE2 TYR A 322     200.271 146.417 198.089  1.00  0.00            
ATOM   3613  C   TYR A 322     198.110 142.740 200.891  1.00  0.00           C
ATOM   3614  O   TYR A 322     197.419 143.632 200.414  1.00  0.00           O
ATOM   3615  N   THR A 323     197.710 141.458 200.769  1.00  0.00           N
ATOM   3616  HN  THR A 323     198.155 140.762 201.333  1.00  0.00            
ATOM   3617  CA  THR A 323     196.648 141.040 199.842  1.00  0.00           C
ATOM   3618  HA  THR A 323     196.766 141.700 199.100  1.00  0.00            
ATOM   3619  CB  THR A 323     196.844 139.602 199.361  1.00  0.00           C
ATOM   3620  HB  THR A 323     196.005 139.280 198.922  1.00  0.00            
ATOM   3621  OG1 THR A 323     197.080 138.717 200.449  1.00  0.00           O
ATOM   3622  HG1 THR A 323     197.204 137.787 200.102  1.00  0.00            
ATOM   3623  CG2 THR A 323     198.090 139.543 198.465  1.00  0.00           C
ATOM   3624 1HG2 THR A 323     198.227 138.605 198.145  1.00  0.00            
ATOM   3625 2HG2 THR A 323     197.964 140.148 197.679  1.00  0.00            
ATOM   3626 3HG2 THR A 323     198.890 139.837 198.987  1.00  0.00            
ATOM   3627  C   THR A 323     195.232 141.176 200.391  1.00  0.00           C
ATOM   3628  O   THR A 323     194.320 140.429 200.030  1.00  0.00           O
ATOM   3629  N   GLN A 324     195.004 142.148 201.286  1.00  0.00           N
ATOM   3630  HN  GLN A 324     195.718 142.840 201.392  1.00  0.00            
ATOM   3631  CA  GLN A 324     193.827 142.293 202.113  1.00  0.00           C
ATOM   3632  HA  GLN A 324     193.049 141.964 201.579  1.00  0.00            
ATOM   3633  CB  GLN A 324     193.988 141.477 203.424  1.00  0.00           C
ATOM   3634  HB1 GLN A 324     194.848 141.760 203.849  1.00  0.00            
ATOM   3635  HB2 GLN A 324     193.225 141.719 204.023  1.00  0.00            
ATOM   3636  CG  GLN A 324     194.015 139.932 203.312  1.00  0.00           C
ATOM   3637  HG1 GLN A 324     194.660 139.674 202.593  1.00  0.00            
ATOM   3638  HG2 GLN A 324     194.320 139.552 204.185  1.00  0.00            
ATOM   3639  CD  GLN A 324     192.660 139.315 202.976  1.00  0.00           C
ATOM   3640  OE1 GLN A 324     191.949 138.852 203.871  1.00  0.00           O
ATOM   3641  NE2 GLN A 324     192.308 139.250 201.675  1.00  0.00           N
ATOM   3642 1HE2 GLN A 324     192.927 139.599 200.971  1.00  0.00            
ATOM   3643 2HE2 GLN A 324     191.428 138.853 201.414  1.00  0.00            
ATOM   3644  C   GLN A 324     193.724 143.776 202.477  1.00  0.00           C
ATOM   3645  O   GLN A 324     194.608 144.534 202.077  1.00  0.00           O
ATOM   3646  N   PRO A 325     192.693 144.256 203.170  1.00  0.00           N
ATOM   3647  CD  PRO A 325     191.378 143.610 203.225  1.00  0.00           C
ATOM   3648  HD1 PRO A 325     191.315 143.018 204.029  1.00  0.00            
ATOM   3649  HD2 PRO A 325     191.222 143.068 202.399  1.00  0.00            
ATOM   3650  CA  PRO A 325     192.657 145.615 203.723  1.00  0.00           C
ATOM   3651  HA  PRO A 325     192.944 146.248 203.004  1.00  0.00            
ATOM   3652  CB  PRO A 325     191.197 145.739 204.218  1.00  0.00           C
ATOM   3653  HB1 PRO A 325     191.118 145.461 205.175  1.00  0.00            
ATOM   3654  HB2 PRO A 325     190.861 146.675 204.114  1.00  0.00            
ATOM   3655  CG  PRO A 325     190.416 144.785 203.316  1.00  0.00           C
ATOM   3656  HG1 PRO A 325     189.547 144.515 203.731  1.00  0.00            
ATOM   3657  HG2 PRO A 325     190.244 145.187 202.417  1.00  0.00            
ATOM   3658  C   PRO A 325     193.651 145.903 204.857  1.00  0.00           C
ATOM   3659  O   PRO A 325     194.783 145.430 204.821  1.00  0.00           O
ATOM   3660  N   GLN A 326     193.219 146.722 205.845  1.00  0.00           N
ATOM   3661  HN  GLN A 326     192.384 147.242 205.666  1.00  0.00            
ATOM   3662  CA  GLN A 326     193.850 146.921 207.144  1.00  0.00           C
ATOM   3663  HA  GLN A 326     194.160 146.003 207.392  1.00  0.00            
ATOM   3664  CB  GLN A 326     195.095 147.856 207.151  1.00  0.00           C
ATOM   3665  HB1 GLN A 326     194.917 148.625 206.538  1.00  0.00            
ATOM   3666  HB2 GLN A 326     195.231 148.196 208.082  1.00  0.00            
ATOM   3667  CG  GLN A 326     196.402 147.172 206.695  1.00  0.00           C
ATOM   3668  HG1 GLN A 326     196.513 146.304 207.179  1.00  0.00            
ATOM   3669  HG2 GLN A 326     196.366 147.002 205.710  1.00  0.00            
ATOM   3670  CD  GLN A 326     197.595 148.066 207.000  1.00  0.00           C
ATOM   3671  OE1 GLN A 326     197.463 149.176 207.516  1.00  0.00           O
ATOM   3672  NE2 GLN A 326     198.812 147.579 206.673  1.00  0.00           N
ATOM   3673 1HE2 GLN A 326     198.893 146.675 206.254  1.00  0.00            
ATOM   3674 2HE2 GLN A 326     199.632 148.123 206.850  1.00  0.00            
ATOM   3675  C   GLN A 326     192.793 147.497 208.081  1.00  0.00           C
ATOM   3676  O   GLN A 326     191.921 146.813 208.594  1.00  0.00           O
ATOM   3677  N   ALA A 327     192.797 148.828 208.314  1.00  0.00           N
ATOM   3678  HN  ALA A 327     193.463 149.396 207.830  1.00  0.00            
ATOM   3679  CA  ALA A 327     191.877 149.471 209.236  1.00  0.00           C
ATOM   3680  HA  ALA A 327     191.903 148.883 210.045  1.00  0.00            
ATOM   3681  CB  ALA A 327     192.374 150.913 209.464  1.00  0.00           C
ATOM   3682  HB1 ALA A 327     191.758 151.382 210.097  1.00  0.00            
ATOM   3683  HB2 ALA A 327     193.296 150.891 209.851  1.00  0.00            
ATOM   3684  HB3 ALA A 327     192.391 151.402 208.592  1.00  0.00            
ATOM   3685  C   ALA A 327     190.423 149.520 208.763  1.00  0.00           C
ATOM   3686  O   ALA A 327     189.499 149.686 209.554  1.00  0.00           O
ATOM   3687  N   GLU A 328     190.223 149.413 207.436  1.00  0.00           N
ATOM   3688  HN  GLU A 328     191.025 149.192 206.881  1.00  0.00            
ATOM   3689  CA  GLU A 328     188.970 149.584 206.722  1.00  0.00           C
ATOM   3690  HA  GLU A 328     189.371 149.817 205.836  1.00  0.00            
ATOM   3691  CB  GLU A 328     188.145 148.275 206.506  1.00  0.00           C
ATOM   3692  HB1 GLU A 328     188.762 147.493 206.424  1.00  0.00            
ATOM   3693  HB2 GLU A 328     187.526 148.131 207.278  1.00  0.00            
ATOM   3694  CG  GLU A 328     187.323 148.429 205.200  1.00  0.00           C
ATOM   3695  HG1 GLU A 328     186.672 149.170 205.365  1.00  0.00            
ATOM   3696  HG2 GLU A 328     187.972 148.707 204.492  1.00  0.00            
ATOM   3697  CD  GLU A 328     186.503 147.302 204.577  1.00  0.00           C
ATOM   3698  OE1 GLU A 328     185.980 147.623 203.469  1.00  0.00           O
ATOM   3699  OE2 GLU A 328     186.363 146.191 205.130  1.00  0.00           O
ATOM   3700  C   GLU A 328     188.152 150.837 207.086  1.00  0.00           C
ATOM   3701  O   GLU A 328     186.936 150.829 207.258  1.00  0.00           O
ATOM   3702  N   GLY A 329     188.826 152.010 207.149  1.00  0.00           N
ATOM   3703  HN  GLY A 329     189.799 152.017 206.916  1.00  0.00            
ATOM   3704  CA  GLY A 329     188.190 153.266 207.543  1.00  0.00           C
ATOM   3705  HA1 GLY A 329     188.756 154.017 207.203  1.00  0.00            
ATOM   3706  HA2 GLY A 329     187.290 153.304 207.109  1.00  0.00            
ATOM   3707  C   GLY A 329     188.029 153.401 209.036  1.00  0.00           C
ATOM   3708  O   GLY A 329     188.964 153.181 209.796  1.00  0.00           O
ATOM   3709  N   VAL A 330     186.827 153.802 209.488  1.00  0.00           N
ATOM   3710  HN  VAL A 330     186.141 154.092 208.821  1.00  0.00            
ATOM   3711  CA  VAL A 330     186.476 153.834 210.898  1.00  0.00           C
ATOM   3712  HA  VAL A 330     187.286 153.556 211.415  1.00  0.00            
ATOM   3713  CB  VAL A 330     186.099 155.219 211.420  1.00  0.00           C
ATOM   3714  HB  VAL A 330     185.333 155.569 210.880  1.00  0.00            
ATOM   3715  CG1 VAL A 330     185.669 155.148 212.901  1.00  0.00           C
ATOM   3716 1HG1 VAL A 330     185.427 156.064 213.222  1.00  0.00            
ATOM   3717 2HG1 VAL A 330     184.877 154.544 212.990  1.00  0.00            
ATOM   3718 3HG1 VAL A 330     186.424 154.791 213.451  1.00  0.00            
ATOM   3719  CG2 VAL A 330     187.327 156.138 211.290  1.00  0.00           C
ATOM   3720 1HG2 VAL A 330     187.098 157.051 211.628  1.00  0.00            
ATOM   3721 2HG2 VAL A 330     188.082 155.763 211.828  1.00  0.00            
ATOM   3722 3HG2 VAL A 330     187.599 156.197 210.330  1.00  0.00            
ATOM   3723  C   VAL A 330     185.304 152.893 211.021  1.00  0.00           C
ATOM   3724  O   VAL A 330     184.337 152.978 210.265  1.00  0.00           O
ATOM   3725  N   GLY A 331     185.386 151.925 211.946  1.00  0.00           N
ATOM   3726  HN  GLY A 331     186.131 151.939 212.613  1.00  0.00            
ATOM   3727  CA  GLY A 331     184.406 150.861 211.988  1.00  0.00           C
ATOM   3728  HA1 GLY A 331     183.505 151.263 212.152  1.00  0.00            
ATOM   3729  HA2 GLY A 331     184.406 150.392 211.105  1.00  0.00            
ATOM   3730  C   GLY A 331     184.734 149.895 213.074  1.00  0.00           C
ATOM   3731  O   GLY A 331     184.744 150.223 214.254  1.00  0.00           O
ATOM   3732  N   ALA A 332     185.070 148.652 212.700  1.00  0.00           N
ATOM   3733  HN  ALA A 332     185.113 148.447 211.722  1.00  0.00            
ATOM   3734  CA  ALA A 332     185.374 147.592 213.636  1.00  0.00           C
ATOM   3735  HA  ALA A 332     184.620 147.613 214.292  1.00  0.00            
ATOM   3736  CB  ALA A 332     185.459 146.298 212.833  1.00  0.00           C
ATOM   3737  HB1 ALA A 332     185.669 145.538 213.448  1.00  0.00            
ATOM   3738  HB2 ALA A 332     184.584 146.129 212.380  1.00  0.00            
ATOM   3739  HB3 ALA A 332     186.180 146.379 212.145  1.00  0.00            
ATOM   3740  C   ALA A 332     186.659 147.797 214.448  1.00  0.00           C
ATOM   3741  O   ALA A 332     186.908 147.091 215.428  1.00  0.00           O
ATOM   3742  N   ALA A 333     187.475 148.795 214.043  1.00  0.00           N
ATOM   3743  HN  ALA A 333     187.264 149.178 213.144  1.00  0.00            
ATOM   3744  CA  ALA A 333     188.610 149.393 214.717  1.00  0.00           C
ATOM   3745  HA  ALA A 333     189.333 148.744 214.479  1.00  0.00            
ATOM   3746  CB  ALA A 333     188.846 150.814 214.166  1.00  0.00           C
ATOM   3747  HB1 ALA A 333     189.629 151.226 214.631  1.00  0.00            
ATOM   3748  HB2 ALA A 333     189.030 150.765 213.184  1.00  0.00            
ATOM   3749  HB3 ALA A 333     188.032 151.373 214.325  1.00  0.00            
ATOM   3750  C   ALA A 333     188.581 149.403 216.247  1.00  0.00           C
ATOM   3751  O   ALA A 333     187.548 149.558 216.898  1.00  0.00           O
ATOM   3752  N   ARG A 334     189.750 149.189 216.875  1.00  0.00           N
ATOM   3753  HN  ARG A 334     190.598 149.251 216.349  1.00  0.00            
ATOM   3754  CA  ARG A 334     189.825 148.872 218.283  1.00  0.00           C
ATOM   3755  HA  ARG A 334     188.910 149.058 218.641  1.00  0.00            
ATOM   3756  CB  ARG A 334     190.202 147.372 218.477  1.00  0.00           C
ATOM   3757  HB1 ARG A 334     190.243 147.180 219.458  1.00  0.00            
ATOM   3758  HB2 ARG A 334     189.489 146.810 218.057  1.00  0.00            
ATOM   3759  CG  ARG A 334     191.558 146.971 217.853  1.00  0.00           C
ATOM   3760  HG1 ARG A 334     191.545 147.224 216.886  1.00  0.00            
ATOM   3761  HG2 ARG A 334     192.281 147.479 218.321  1.00  0.00            
ATOM   3762  CD  ARG A 334     191.900 145.484 217.942  1.00  0.00           C
ATOM   3763  HD1 ARG A 334     191.851 145.162 218.887  1.00  0.00            
ATOM   3764  HD2 ARG A 334     191.283 144.941 217.373  1.00  0.00            
ATOM   3765  NE  ARG A 334     193.306 145.380 217.430  1.00  0.00           N
ATOM   3766  HE  ARG A 334     193.702 146.192 217.001  1.00  0.00            
ATOM   3767  CZ  ARG A 334     194.071 144.284 217.504  1.00  0.00           C
ATOM   3768  NH1 ARG A 334     195.355 144.362 217.156  1.00  0.00           N
ATOM   3769 1HH1 ARG A 334     195.737 145.232 216.844  1.00  0.00            
ATOM   3770 2HH1 ARG A 334     195.937 143.550 217.207  1.00  0.00            
ATOM   3771  NH2 ARG A 334     193.588 143.119 217.921  1.00  0.00           N
ATOM   3772 1HH2 ARG A 334     192.628 143.043 218.190  1.00  0.00            
ATOM   3773 2HH2 ARG A 334     194.184 142.318 217.965  1.00  0.00            
ATOM   3774  C   ARG A 334     190.793 149.797 219.000  1.00  0.00           C
ATOM   3775  O   ARG A 334     191.971 149.886 218.673  1.00  0.00           O
ATOM   3776  N   ASN A 335     190.302 150.512 220.028  1.00  0.00           N
ATOM   3777  HN  ASN A 335     189.346 150.384 220.292  1.00  0.00            
ATOM   3778  CA  ASN A 335     191.110 151.462 220.767  1.00  0.00           C
ATOM   3779  HA  ASN A 335     192.037 151.093 220.828  1.00  0.00            
ATOM   3780  CB  ASN A 335     191.168 152.829 220.026  1.00  0.00           C
ATOM   3781  HB1 ASN A 335     191.366 152.676 219.058  1.00  0.00            
ATOM   3782  HB2 ASN A 335     190.288 153.296 220.117  1.00  0.00            
ATOM   3783  CG  ASN A 335     192.257 153.721 220.612  1.00  0.00           C
ATOM   3784  OD1 ASN A 335     193.059 153.310 221.451  1.00  0.00           O
ATOM   3785  ND2 ASN A 335     192.306 154.991 220.152  1.00  0.00           N
ATOM   3786 1HD2 ASN A 335     191.649 155.299 219.464  1.00  0.00            
ATOM   3787 2HD2 ASN A 335     192.999 155.622 220.500  1.00  0.00            
ATOM   3788  C   ASN A 335     190.497 151.588 222.157  1.00  0.00           C
ATOM   3789  O   ASN A 335     190.036 152.642 222.583  1.00  0.00           O
ATOM   3790  N   ALA A 336     190.427 150.454 222.876  1.00  0.00           N
ATOM   3791  HN  ALA A 336     190.762 149.607 222.464  1.00  0.00            
ATOM   3792  CA  ALA A 336     189.892 150.402 224.213  1.00  0.00           C
ATOM   3793  HA  ALA A 336     190.262 151.203 224.683  1.00  0.00            
ATOM   3794  CB  ALA A 336     188.347 150.448 224.204  1.00  0.00           C
ATOM   3795  HB1 ALA A 336     188.007 150.410 225.144  1.00  0.00            
ATOM   3796  HB2 ALA A 336     188.041 151.297 223.773  1.00  0.00            
ATOM   3797  HB3 ALA A 336     187.993 149.667 223.690  1.00  0.00            
ATOM   3798  C   ALA A 336     190.348 149.106 224.856  1.00  0.00           C
ATOM   3799  O   ALA A 336     190.761 148.174 224.166  1.00  0.00           O
ATOM   3800  N   CYS A 337     190.261 149.006 226.193  1.00  0.00           N
ATOM   3801  HN  CYS A 337     190.172 149.843 226.732  1.00  0.00            
ATOM   3802  CA  CYS A 337     190.291 147.734 226.884  1.00  0.00           C
ATOM   3803  HA  CYS A 337     190.047 147.029 226.218  1.00  0.00            
ATOM   3804  CB  CYS A 337     191.702 147.391 227.438  1.00  0.00           C
ATOM   3805  HB1 CYS A 337     192.324 147.551 226.671  1.00  0.00            
ATOM   3806  HB2 CYS A 337     191.870 148.072 228.151  1.00  0.00            
ATOM   3807  SG  CYS A 337     191.830 145.682 228.079  1.00  0.00           S
ATOM   3808  HG1 CYS A 337     192.757 145.522 228.420  1.00  0.00            
ATOM   3809  C   CYS A 337     189.272 147.853 228.011  1.00  0.00           C
ATOM   3810  O   CYS A 337     189.379 148.750 228.840  1.00  0.00           O
ATOM   3811  N   ILE A 338     188.226 147.008 228.116  1.00  0.00           N
ATOM   3812  HN  ILE A 338     187.705 147.091 228.965  1.00  0.00            
ATOM   3813  CA  ILE A 338     187.731 145.992 227.191  1.00  0.00           C
ATOM   3814  HA  ILE A 338     188.518 145.392 227.046  1.00  0.00            
ATOM   3815  CB  ILE A 338     186.565 145.219 227.819  1.00  0.00           C
ATOM   3816  HB  ILE A 338     185.844 145.880 228.028  1.00  0.00            
ATOM   3817  CG2 ILE A 338     185.980 144.179 226.831  1.00  0.00           C
ATOM   3818 1HG2 ILE A 338     185.224 143.693 227.268  1.00  0.00            
ATOM   3819 2HG2 ILE A 338     185.646 144.647 226.013  1.00  0.00            
ATOM   3820 3HG2 ILE A 338     186.692 143.526 226.574  1.00  0.00            
ATOM   3821  CG1 ILE A 338     187.021 144.536 229.135  1.00  0.00           C
ATOM   3822 1HG1 ILE A 338     187.625 143.772 228.906  1.00  0.00            
ATOM   3823 2HG1 ILE A 338     187.522 145.204 229.685  1.00  0.00            
ATOM   3824  CD  ILE A 338     185.862 143.993 229.981  1.00  0.00           C
ATOM   3825  HD1 ILE A 338     186.225 143.568 230.810  1.00  0.00            
ATOM   3826  HD2 ILE A 338     185.251 144.744 230.231  1.00  0.00            
ATOM   3827  HD3 ILE A 338     185.354 143.313 229.453  1.00  0.00            
ATOM   3828  C   ILE A 338     187.317 146.577 225.838  1.00  0.00           C
ATOM   3829  O   ILE A 338     186.608 147.576 225.738  1.00  0.00           O
ATOM   3830  N   ASN A 339     187.768 145.957 224.729  1.00  0.00           N
ATOM   3831  HN  ASN A 339     188.354 145.155 224.843  1.00  0.00            
ATOM   3832  CA  ASN A 339     187.452 146.387 223.380  1.00  0.00           C
ATOM   3833  HA  ASN A 339     187.224 147.352 223.507  1.00  0.00            
ATOM   3834  CB  ASN A 339     188.661 146.260 222.403  1.00  0.00           C
ATOM   3835  HB1 ASN A 339     188.319 146.269 221.463  1.00  0.00            
ATOM   3836  HB2 ASN A 339     189.273 147.039 222.542  1.00  0.00            
ATOM   3837  CG  ASN A 339     189.475 144.981 222.597  1.00  0.00           C
ATOM   3838  OD1 ASN A 339     189.085 144.013 223.248  1.00  0.00           O
ATOM   3839  ND2 ASN A 339     190.697 144.973 222.014  1.00  0.00           N
ATOM   3840 1HD2 ASN A 339     191.010 145.771 221.499  1.00  0.00            
ATOM   3841 2HD2 ASN A 339     191.286 144.169 222.099  1.00  0.00            
ATOM   3842  C   ASN A 339     186.228 145.667 222.840  1.00  0.00           C
ATOM   3843  O   ASN A 339     186.305 144.661 222.139  1.00  0.00           O
ATOM   3844  N   TRP A 340     185.036 146.231 223.103  1.00  0.00           N
ATOM   3845  HN  TRP A 340     185.032 147.138 223.523  1.00  0.00            
ATOM   3846  CA  TRP A 340     183.753 145.610 222.817  1.00  0.00           C
ATOM   3847  HA  TRP A 340     183.865 144.699 223.213  1.00  0.00            
ATOM   3848  CB  TRP A 340     182.630 146.452 223.460  1.00  0.00           C
ATOM   3849  HB1 TRP A 340     182.658 147.377 223.082  1.00  0.00            
ATOM   3850  HB2 TRP A 340     181.747 146.033 223.251  1.00  0.00            
ATOM   3851  CG  TRP A 340     182.766 146.550 224.967  1.00  0.00           C
ATOM   3852  CD1 TRP A 340     183.190 147.599 225.736  1.00  0.00           C
ATOM   3853  HD1 TRP A 340     183.456 148.497 225.385  1.00  0.00            
ATOM   3854  NE1 TRP A 340     183.196 147.237 227.063  1.00  0.00           N
ATOM   3855  HE1 TRP A 340     183.462 147.828 227.825  1.00  0.00            
ATOM   3856  CE2 TRP A 340     182.778 145.933 227.172  1.00  0.00           C
ATOM   3857  CD2 TRP A 340     182.494 145.464 225.868  1.00  0.00           C
ATOM   3858  CE3 TRP A 340     182.054 144.160 225.655  1.00  0.00           C
ATOM   3859  HE3 TRP A 340     181.856 143.829 224.732  1.00  0.00            
ATOM   3860  CZ3 TRP A 340     181.896 143.325 226.770  1.00  0.00           C
ATOM   3861  HZ3 TRP A 340     181.581 142.385 226.642  1.00  0.00            
ATOM   3862  CZ2 TRP A 340     182.624 145.105 228.272  1.00  0.00           C
ATOM   3863  HZ2 TRP A 340     182.828 145.436 229.193  1.00  0.00            
ATOM   3864  CH2 TRP A 340     182.175 143.792 228.064  1.00  0.00           C
ATOM   3865  HH2 TRP A 340     182.052 143.182 228.847  1.00  0.00            
ATOM   3866  C   TRP A 340     183.439 145.405 221.341  1.00  0.00           C
ATOM   3867  O   TRP A 340     182.542 144.638 220.990  1.00  0.00           O
ATOM   3868  N   ASN A 341     184.208 146.056 220.447  1.00  0.00           N
ATOM   3869  HN  ASN A 341     184.911 146.673 220.801  1.00  0.00            
ATOM   3870  CA  ASN A 341     184.090 145.926 219.008  1.00  0.00           C
ATOM   3871  HA  ASN A 341     183.102 146.025 218.887  1.00  0.00            
ATOM   3872  CB  ASN A 341     184.884 147.031 218.253  1.00  0.00           C
ATOM   3873  HB1 ASN A 341     185.830 147.043 218.576  1.00  0.00            
ATOM   3874  HB2 ASN A 341     184.870 146.841 217.271  1.00  0.00            
ATOM   3875  CG  ASN A 341     184.267 148.405 218.495  1.00  0.00           C
ATOM   3876  OD1 ASN A 341     183.229 148.557 219.141  1.00  0.00           O
ATOM   3877  ND2 ASN A 341     184.918 149.460 217.958  1.00  0.00           N
ATOM   3878 1HD2 ASN A 341     185.758 149.316 217.435  1.00  0.00            
ATOM   3879 2HD2 ASN A 341     184.560 150.385 218.084  1.00  0.00            
ATOM   3880  C   ASN A 341     184.520 144.557 218.488  1.00  0.00           C
ATOM   3881  O   ASN A 341     184.079 144.140 217.422  1.00  0.00           O
ATOM   3882  N   GLN A 342     185.334 143.779 219.243  1.00  0.00           N
ATOM   3883  HN  GLN A 342     185.662 144.124 220.122  1.00  0.00            
ATOM   3884  CA  GLN A 342     185.743 142.448 218.802  1.00  0.00           C
ATOM   3885  HA  GLN A 342     185.915 142.612 217.831  1.00  0.00            
ATOM   3886  CB  GLN A 342     187.036 141.945 219.503  1.00  0.00           C
ATOM   3887  HB1 GLN A 342     187.391 141.177 218.970  1.00  0.00            
ATOM   3888  HB2 GLN A 342     187.698 142.694 219.491  1.00  0.00            
ATOM   3889  CG  GLN A 342     186.897 141.468 220.971  1.00  0.00           C
ATOM   3890  HG1 GLN A 342     186.709 142.254 221.560  1.00  0.00            
ATOM   3891  HG2 GLN A 342     186.143 140.814 221.038  1.00  0.00            
ATOM   3892  CD  GLN A 342     188.188 140.790 221.443  1.00  0.00           C
ATOM   3893  OE1 GLN A 342     188.650 139.812 220.856  1.00  0.00           O
ATOM   3894  NE2 GLN A 342     188.810 141.306 222.525  1.00  0.00           N
ATOM   3895 1HE2 GLN A 342     188.426 142.104 222.989  1.00  0.00            
ATOM   3896 2HE2 GLN A 342     189.655 140.890 222.862  1.00  0.00            
ATOM   3897  C   GLN A 342     184.635 141.407 218.922  1.00  0.00           C
ATOM   3898  O   GLN A 342     184.715 140.315 218.366  1.00  0.00           O
ATOM   3899  N   TYR A 343     183.541 141.735 219.638  1.00  0.00           N
ATOM   3900  HN  TYR A 343     183.518 142.622 220.099  1.00  0.00            
ATOM   3901  CA  TYR A 343     182.397 140.854 219.767  1.00  0.00           C
ATOM   3902  HA  TYR A 343     182.760 139.954 219.526  1.00  0.00            
ATOM   3903  CB  TYR A 343     181.848 140.872 221.221  1.00  0.00           C
ATOM   3904  HB1 TYR A 343     181.599 141.809 221.464  1.00  0.00            
ATOM   3905  HB2 TYR A 343     181.038 140.288 221.271  1.00  0.00            
ATOM   3906  CG  TYR A 343     182.849 140.373 222.246  1.00  0.00           C
ATOM   3907  CD1 TYR A 343     183.766 139.333 221.983  1.00  0.00           C
ATOM   3908  HD1 TYR A 343     183.790 138.914 221.075  1.00  0.00            
ATOM   3909  CE1 TYR A 343     184.644 138.880 222.977  1.00  0.00           C
ATOM   3910  HE1 TYR A 343     185.299 138.153 222.770  1.00  0.00            
ATOM   3911  CZ  TYR A 343     184.606 139.441 224.255  1.00  0.00           C
ATOM   3912  OH  TYR A 343     185.473 138.952 225.251  1.00  0.00           O
ATOM   3913  HH  TYR A 343     185.321 139.456 226.101  1.00  0.00            
ATOM   3914  CD2 TYR A 343     182.832 140.928 223.539  1.00  0.00           C
ATOM   3915  HD2 TYR A 343     182.189 141.665 223.748  1.00  0.00            
ATOM   3916  CE2 TYR A 343     183.699 140.467 224.541  1.00  0.00           C
ATOM   3917  HE2 TYR A 343     183.669 140.870 225.456  1.00  0.00            
ATOM   3918  C   TYR A 343     181.290 141.225 218.782  1.00  0.00           C
ATOM   3919  O   TYR A 343     180.264 140.553 218.698  1.00  0.00           O
ATOM   3920  N   TYR A 344     181.482 142.271 217.950  1.00  0.00           N
ATOM   3921  HN  TYR A 344     182.302 142.830 218.071  1.00  0.00            
ATOM   3922  CA  TYR A 344     180.553 142.625 216.884  1.00  0.00           C
ATOM   3923  HA  TYR A 344     179.659 142.431 217.287  1.00  0.00            
ATOM   3924  CB  TYR A 344     180.692 144.124 216.499  1.00  0.00           C
ATOM   3925  HB1 TYR A 344     181.663 144.344 216.403  1.00  0.00            
ATOM   3926  HB2 TYR A 344     180.227 144.278 215.627  1.00  0.00            
ATOM   3927  CG  TYR A 344     180.108 145.089 217.498  1.00  0.00           C
ATOM   3928  CD1 TYR A 344     178.904 144.859 218.194  1.00  0.00           C
ATOM   3929  HD1 TYR A 344     178.415 143.996 218.068  1.00  0.00            
ATOM   3930  CE1 TYR A 344     178.386 145.832 219.063  1.00  0.00           C
ATOM   3931  HE1 TYR A 344     177.541 145.654 219.567  1.00  0.00            
ATOM   3932  CZ  TYR A 344     179.053 147.051 219.224  1.00  0.00           C
ATOM   3933  OH  TYR A 344     178.549 148.033 220.099  1.00  0.00           O
ATOM   3934  HH  TYR A 344     179.151 148.831 220.086  1.00  0.00            
ATOM   3935  CD2 TYR A 344     180.746 146.326 217.659  1.00  0.00           C
ATOM   3936  HD2 TYR A 344     181.585 146.516 217.149  1.00  0.00            
ATOM   3937  CE2 TYR A 344     180.230 147.301 218.520  1.00  0.00           C
ATOM   3938  HE2 TYR A 344     180.704 148.175 218.630  1.00  0.00            
ATOM   3939  C   TYR A 344     180.733 141.751 215.640  1.00  0.00           C
ATOM   3940  O   TYR A 344     181.111 142.217 214.565  1.00  0.00           O
ATOM   3941  N   ASN A 345     180.454 140.438 215.770  1.00  0.00           N
ATOM   3942  HN  ASN A 345     180.037 140.122 216.623  1.00  0.00            
ATOM   3943  CA  ASN A 345     180.730 139.457 214.729  1.00  0.00           C
ATOM   3944  HA  ASN A 345     181.353 139.969 214.138  1.00  0.00            
ATOM   3945  CB  ASN A 345     181.329 138.163 215.341  1.00  0.00           C
ATOM   3946  HB1 ASN A 345     180.721 137.806 216.051  1.00  0.00            
ATOM   3947  HB2 ASN A 345     181.452 137.472 214.629  1.00  0.00            
ATOM   3948  CG  ASN A 345     182.680 138.496 215.957  1.00  0.00           C
ATOM   3949  OD1 ASN A 345     183.580 138.981 215.272  1.00  0.00           O
ATOM   3950  ND2 ASN A 345     182.843 138.243 217.274  1.00  0.00           N
ATOM   3951 1HD2 ASN A 345     182.091 137.852 217.805  1.00  0.00            
ATOM   3952 2HD2 ASN A 345     183.715 138.447 217.718  1.00  0.00            
ATOM   3953  C   ASN A 345     179.508 139.032 213.929  1.00  0.00           C
ATOM   3954  O   ASN A 345     179.640 138.300 212.953  1.00  0.00           O
ATOM   3955  N   VAL A 346     178.285 139.473 214.281  1.00  0.00           N
ATOM   3956  HN  VAL A 346     178.195 140.129 215.030  1.00  0.00            
ATOM   3957  CA  VAL A 346     177.091 139.008 213.586  1.00  0.00           C
ATOM   3958  HA  VAL A 346     177.403 138.268 212.990  1.00  0.00            
ATOM   3959  CB  VAL A 346     176.050 138.436 214.547  1.00  0.00           C
ATOM   3960  HB  VAL A 346     175.961 139.073 215.312  1.00  0.00            
ATOM   3961  CG1 VAL A 346     174.647 138.297 213.915  1.00  0.00           C
ATOM   3962 1HG1 VAL A 346     174.013 137.919 214.590  1.00  0.00            
ATOM   3963 2HG1 VAL A 346     174.323 139.196 213.621  1.00  0.00            
ATOM   3964 3HG1 VAL A 346     174.696 137.686 213.125  1.00  0.00            
ATOM   3965  CG2 VAL A 346     176.546 137.047 214.992  1.00  0.00           C
ATOM   3966 1HG2 VAL A 346     175.885 136.644 215.624  1.00  0.00            
ATOM   3967 2HG2 VAL A 346     176.645 136.456 214.191  1.00  0.00            
ATOM   3968 3HG2 VAL A 346     177.431 137.140 215.449  1.00  0.00            
ATOM   3969  C   VAL A 346     176.516 140.117 212.738  1.00  0.00           C
ATOM   3970  O   VAL A 346     176.157 141.191 213.213  1.00  0.00           O
ATOM   3971  N   CYS A 347     176.400 139.874 211.421  1.00  0.00           N
ATOM   3972  HN  CYS A 347     176.795 139.031 211.055  1.00  0.00            
ATOM   3973  CA  CYS A 347     175.731 140.775 210.509  1.00  0.00           C
ATOM   3974  HA  CYS A 347     175.797 141.664 210.963  1.00  0.00            
ATOM   3975  CB  CYS A 347     176.436 140.829 209.127  1.00  0.00           C
ATOM   3976  HB1 CYS A 347     175.831 141.393 208.565  1.00  0.00            
ATOM   3977  HB2 CYS A 347     177.285 141.326 209.305  1.00  0.00            
ATOM   3978  SG  CYS A 347     176.755 139.201 208.353  1.00  0.00           S
ATOM   3979  HG1 CYS A 347     177.209 139.334 207.472  1.00  0.00            
ATOM   3980  C   CYS A 347     174.267 140.402 210.356  1.00  0.00           C
ATOM   3981  O   CYS A 347     173.901 139.276 210.014  1.00  0.00           O
ATOM   3982  N   ARG A 348     173.371 141.366 210.622  1.00  0.00           N
ATOM   3983  HN  ARG A 348     173.695 142.244 210.974  1.00  0.00            
ATOM   3984  CA  ARG A 348     171.956 141.176 210.417  1.00  0.00           C
ATOM   3985  HA  ARG A 348     171.902 140.682 209.549  1.00  0.00            
ATOM   3986  CB  ARG A 348     171.273 140.315 211.518  1.00  0.00           C
ATOM   3987  HB1 ARG A 348     170.296 140.268 211.311  1.00  0.00            
ATOM   3988  HB2 ARG A 348     171.667 139.397 211.480  1.00  0.00            
ATOM   3989  CG  ARG A 348     171.420 140.828 212.967  1.00  0.00           C
ATOM   3990  HG1 ARG A 348     172.391 140.858 213.206  1.00  0.00            
ATOM   3991  HG2 ARG A 348     171.033 141.748 213.028  1.00  0.00            
ATOM   3992  CD  ARG A 348     170.692 139.917 213.966  1.00  0.00           C
ATOM   3993  HD1 ARG A 348     169.706 139.960 213.806  1.00  0.00            
ATOM   3994  HD2 ARG A 348     171.007 138.974 213.856  1.00  0.00            
ATOM   3995  NE  ARG A 348     170.976 140.363 215.372  1.00  0.00           N
ATOM   3996  HE  ARG A 348     171.774 139.977 215.835  1.00  0.00            
ATOM   3997  CZ  ARG A 348     170.226 141.246 216.044  1.00  0.00           C
ATOM   3998  NH1 ARG A 348     170.274 141.243 217.375  1.00  0.00           N
ATOM   3999 1HH1 ARG A 348     170.862 140.590 217.853  1.00  0.00            
ATOM   4000 2HH1 ARG A 348     169.722 141.894 217.897  1.00  0.00            
ATOM   4001  NH2 ARG A 348     169.433 142.111 215.421  1.00  0.00           N
ATOM   4002 1HH2 ARG A 348     169.384 142.115 214.422  1.00  0.00            
ATOM   4003 2HH2 ARG A 348     168.885 142.758 215.951  1.00  0.00            
ATOM   4004  C   ARG A 348     171.299 142.531 210.311  1.00  0.00           C
ATOM   4005  O   ARG A 348     171.908 143.559 210.608  1.00  0.00           O
ATOM   4006  N   SER A 349     170.042 142.572 209.830  1.00  0.00           N
ATOM   4007  HN  SER A 349     169.629 141.716 209.518  1.00  0.00            
ATOM   4008  CA  SER A 349     169.249 143.787 209.737  1.00  0.00           C
ATOM   4009  HA  SER A 349     169.864 144.345 209.180  1.00  0.00            
ATOM   4010  CB  SER A 349     167.867 143.552 209.078  1.00  0.00           C
ATOM   4011  HB1 SER A 349     167.287 142.981 209.659  1.00  0.00            
ATOM   4012  HB2 SER A 349     167.405 144.420 208.896  1.00  0.00            
ATOM   4013  OG  SER A 349     168.024 142.878 207.830  1.00  0.00           O
ATOM   4014  HG1 SER A 349     167.126 142.732 207.415  1.00  0.00            
ATOM   4015  C   SER A 349     168.994 144.472 211.067  1.00  0.00           C
ATOM   4016  O   SER A 349     168.732 143.826 212.083  1.00  0.00           O
ATOM   4017  N   GLY A 350     169.048 145.816 211.063  1.00  0.00           N
ATOM   4018  HN  GLY A 350     169.500 146.265 210.292  1.00  0.00            
ATOM   4019  CA  GLY A 350     168.490 146.655 212.110  1.00  0.00           C
ATOM   4020  HA1 GLY A 350     168.146 146.072 212.846  1.00  0.00            
ATOM   4021  HA2 GLY A 350     169.209 147.252 212.466  1.00  0.00            
ATOM   4022  C   GLY A 350     167.373 147.473 211.529  1.00  0.00           C
ATOM   4023  O   GLY A 350     166.912 147.240 210.413  1.00  0.00           O
ATOM   4024  N   ASP A 351     166.900 148.468 212.286  1.00  0.00           N
ATOM   4025  HN  ASP A 351     167.352 148.634 213.163  1.00  0.00            
ATOM   4026  CA  ASP A 351     165.787 149.324 211.938  1.00  0.00           C
ATOM   4027  HA  ASP A 351     165.087 148.665 211.663  1.00  0.00            
ATOM   4028  CB  ASP A 351     165.411 150.205 213.173  1.00  0.00           C
ATOM   4029  HB1 ASP A 351     165.931 151.058 213.142  1.00  0.00            
ATOM   4030  HB2 ASP A 351     164.433 150.410 213.148  1.00  0.00            
ATOM   4031  CG  ASP A 351     165.719 149.505 214.491  1.00  0.00           C
ATOM   4032  OD1 ASP A 351     164.771 149.037 215.158  1.00  0.00           O
ATOM   4033  OD2 ASP A 351     166.938 149.427 214.816  1.00  0.00           O
ATOM   4034  C   ASP A 351     166.060 150.250 210.752  1.00  0.00           C
ATOM   4035  O   ASP A 351     165.254 150.404 209.832  1.00  0.00           O
ATOM   4036  N   SER A 352     167.241 150.901 210.758  1.00  0.00           N
ATOM   4037  HN  SER A 352     168.001 150.514 211.281  1.00  0.00            
ATOM   4038  CA  SER A 352     167.452 152.146 210.032  1.00  0.00           C
ATOM   4039  HA  SER A 352     166.520 152.329 209.719  1.00  0.00            
ATOM   4040  CB  SER A 352     168.043 153.258 210.944  1.00  0.00           C
ATOM   4041  HB1 SER A 352     167.526 153.322 211.798  1.00  0.00            
ATOM   4042  HB2 SER A 352     169.003 153.068 211.149  1.00  0.00            
ATOM   4043  OG  SER A 352     167.996 154.551 210.331  1.00  0.00           O
ATOM   4044  HG1 SER A 352     168.386 155.229 210.954  1.00  0.00            
ATOM   4045  C   SER A 352     168.361 152.026 208.827  1.00  0.00           C
ATOM   4046  O   SER A 352     169.446 151.447 208.854  1.00  0.00           O
ATOM   4047  N   ASN A 353     167.922 152.644 207.721  1.00  0.00           N
ATOM   4048  HN  ASN A 353     166.956 152.904 207.719  1.00  0.00            
ATOM   4049  CA  ASN A 353     168.673 152.983 206.525  1.00  0.00           C
ATOM   4050  HA  ASN A 353     169.064 152.132 206.173  1.00  0.00            
ATOM   4051  CB  ASN A 353     167.647 153.610 205.544  1.00  0.00           C
ATOM   4052  HB1 ASN A 353     167.269 154.450 205.933  1.00  0.00            
ATOM   4053  HB2 ASN A 353     168.089 153.816 204.671  1.00  0.00            
ATOM   4054  CG  ASN A 353     166.521 152.608 205.316  1.00  0.00           C
ATOM   4055  OD1 ASN A 353     165.457 152.691 205.931  1.00  0.00           O
ATOM   4056  ND2 ASN A 353     166.777 151.605 204.450  1.00  0.00           N
ATOM   4057 1HD2 ASN A 353     167.667 151.550 203.998  1.00  0.00            
ATOM   4058 2HD2 ASN A 353     166.076 150.917 204.260  1.00  0.00            
ATOM   4059  C   ASN A 353     169.904 153.883 206.801  1.00  0.00           C
ATOM   4060  O   ASN A 353     170.135 154.227 207.966  1.00  0.00           O
ATOM   4061  N   PRO A 354     170.759 154.251 205.832  1.00  0.00           N
ATOM   4062  CD  PRO A 354     170.908 153.542 204.558  1.00  0.00           C
ATOM   4063  HD1 PRO A 354     170.058 153.605 204.035  1.00  0.00            
ATOM   4064  HD2 PRO A 354     171.123 152.581 204.730  1.00  0.00            
ATOM   4065  CA  PRO A 354     171.924 155.084 206.129  1.00  0.00           C
ATOM   4066  HA  PRO A 354     172.271 154.862 207.040  1.00  0.00            
ATOM   4067  CB  PRO A 354     172.920 154.762 204.991  1.00  0.00           C
ATOM   4068  HB1 PRO A 354     173.417 155.584 204.714  1.00  0.00            
ATOM   4069  HB2 PRO A 354     173.571 154.060 205.279  1.00  0.00            
ATOM   4070  CG  PRO A 354     172.057 154.246 203.835  1.00  0.00           C
ATOM   4071  HG1 PRO A 354     171.719 155.000 203.272  1.00  0.00            
ATOM   4072  HG2 PRO A 354     172.568 153.605 203.262  1.00  0.00            
ATOM   4073  C   PRO A 354     171.585 156.564 206.231  1.00  0.00           C
ATOM   4074  O   PRO A 354     171.542 157.076 207.345  1.00  0.00           O
ATOM   4075  N   HIS A 355     171.307 157.268 205.113  1.00  0.00           N
ATOM   4076  HN  HIS A 355     171.320 156.790 204.235  1.00  0.00            
ATOM   4077  CA  HIS A 355     170.989 158.690 205.124  1.00  0.00           C
ATOM   4078  HA  HIS A 355     171.628 159.061 205.798  1.00  0.00            
ATOM   4079  CB  HIS A 355     171.176 159.327 203.726  1.00  0.00           C
ATOM   4080  HB1 HIS A 355     170.738 158.747 203.039  1.00  0.00            
ATOM   4081  HB2 HIS A 355     170.751 160.232 203.718  1.00  0.00            
ATOM   4082  ND1 HIS A 355     173.039 159.203 202.042  1.00  0.00           N
ATOM   4083  CG  HIS A 355     172.606 159.496 203.328  1.00  0.00           C
ATOM   4084  CE1 HIS A 355     174.290 159.653 202.002  1.00  0.00           C
ATOM   4085  HE1 HIS A 355     174.888 159.580 201.204  1.00  0.00            
ATOM   4086  NE2 HIS A 355     174.654 160.221 203.174  1.00  0.00           N
ATOM   4087  HE2 HIS A 355     175.539 160.638 203.382  1.00  0.00            
ATOM   4088  CD2 HIS A 355     173.582 160.119 204.025  1.00  0.00           C
ATOM   4089  HD2 HIS A 355     173.533 160.441 204.971  1.00  0.00            
ATOM   4090  C   HIS A 355     169.555 158.936 205.552  1.00  0.00           C
ATOM   4091  O   HIS A 355     168.648 159.010 204.721  1.00  0.00           O
ATOM   4092  N   ASN A 356     169.306 159.051 206.878  1.00  0.00           N
ATOM   4093  HN  ASN A 356     170.085 159.208 207.485  1.00  0.00            
ATOM   4094  CA  ASN A 356     167.980 158.962 207.484  1.00  0.00           C
ATOM   4095  HA  ASN A 356     168.181 158.822 208.454  1.00  0.00            
ATOM   4096  CB  ASN A 356     167.169 160.283 207.313  1.00  0.00           C
ATOM   4097  HB1 ASN A 356     167.111 160.528 206.345  1.00  0.00            
ATOM   4098  HB2 ASN A 356     166.247 160.171 207.684  1.00  0.00            
ATOM   4099  CG  ASN A 356     167.881 161.396 208.069  1.00  0.00           C
ATOM   4100  OD1 ASN A 356     167.973 161.325 209.292  1.00  0.00           O
ATOM   4101  ND2 ASN A 356     168.354 162.448 207.369  1.00  0.00           N
ATOM   4102 1HD2 ASN A 356     168.233 162.484 206.377  1.00  0.00            
ATOM   4103 2HD2 ASN A 356     168.825 163.192 207.842  1.00  0.00            
ATOM   4104  C   ASN A 356     167.201 157.735 206.989  1.00  0.00           C
ATOM   4105  O   ASN A 356     167.767 156.673 206.750  1.00  0.00           O
ATOM   4106  N   GLY A 357     165.871 157.846 206.793  1.00  0.00           N
ATOM   4107  HN  GLY A 357     165.389 158.629 207.187  1.00  0.00            
ATOM   4108  CA  GLY A 357     165.108 156.863 206.025  1.00  0.00           C
ATOM   4109  HA1 GLY A 357     165.479 155.959 206.238  1.00  0.00            
ATOM   4110  HA2 GLY A 357     164.157 156.913 206.329  1.00  0.00            
ATOM   4111  C   GLY A 357     165.164 157.084 204.528  1.00  0.00           C
ATOM   4112  O   GLY A 357     164.578 156.327 203.762  1.00  0.00           O
ATOM   4113  N   ALA A 358     165.824 158.171 204.077  1.00  0.00           N
ATOM   4114  HN  ALA A 358     166.421 158.654 204.718  1.00  0.00            
ATOM   4115  CA  ALA A 358     165.725 158.684 202.725  1.00  0.00           C
ATOM   4116  HA  ALA A 358     164.741 158.626 202.554  1.00  0.00            
ATOM   4117  CB  ALA A 358     166.298 160.117 202.693  1.00  0.00           C
ATOM   4118  HB1 ALA A 358     166.234 160.481 201.764  1.00  0.00            
ATOM   4119  HB2 ALA A 358     165.775 160.699 203.315  1.00  0.00            
ATOM   4120  HB3 ALA A 358     167.256 160.099 202.979  1.00  0.00            
ATOM   4121  C   ALA A 358     166.380 157.842 201.635  1.00  0.00           C
ATOM   4122  O   ALA A 358     165.775 157.582 200.597  1.00  0.00           O
ATOM   4123  N   ILE A 359     167.627 157.369 201.847  1.00  0.00           N
ATOM   4124  HN  ILE A 359     168.091 157.586 202.706  1.00  0.00            
ATOM   4125  CA  ILE A 359     168.317 156.548 200.854  1.00  0.00           C
ATOM   4126  HA  ILE A 359     167.901 156.807 199.982  1.00  0.00            
ATOM   4127  CB  ILE A 359     169.810 156.841 200.724  1.00  0.00           C
ATOM   4128  HB  ILE A 359     170.191 156.773 201.646  1.00  0.00            
ATOM   4129  CG2 ILE A 359     170.537 155.800 199.834  1.00  0.00           C
ATOM   4130 1HG2 ILE A 359     171.508 156.030 199.777  1.00  0.00            
ATOM   4131 2HG2 ILE A 359     170.433 154.889 200.234  1.00  0.00            
ATOM   4132 3HG2 ILE A 359     170.138 155.809 198.917  1.00  0.00            
ATOM   4133  CG1 ILE A 359     170.035 158.271 200.175  1.00  0.00           C
ATOM   4134 1HG1 ILE A 359     169.606 158.916 200.808  1.00  0.00            
ATOM   4135 2HG1 ILE A 359     171.020 158.439 200.145  1.00  0.00            
ATOM   4136  CD  ILE A 359     169.473 158.551 198.773  1.00  0.00           C
ATOM   4137  HD1 ILE A 359     169.672 159.497 198.517  1.00  0.00            
ATOM   4138  HD2 ILE A 359     169.898 157.931 198.114  1.00  0.00            
ATOM   4139  HD3 ILE A 359     168.483 158.408 198.776  1.00  0.00            
ATOM   4140  C   ILE A 359     168.066 155.090 201.149  1.00  0.00           C
ATOM   4141  O   ILE A 359     168.510 154.523 202.149  1.00  0.00           O
ATOM   4142  N   ASN A 360     167.286 154.455 200.262  1.00  0.00           N
ATOM   4143  HN  ASN A 360     167.100 154.898 199.385  1.00  0.00            
ATOM   4144  CA  ASN A 360     166.708 153.169 200.517  1.00  0.00           C
ATOM   4145  HA  ASN A 360     167.385 152.563 200.934  1.00  0.00            
ATOM   4146  CB  ASN A 360     165.518 153.388 201.498  1.00  0.00           C
ATOM   4147  HB1 ASN A 360     165.841 153.891 202.300  1.00  0.00            
ATOM   4148  HB2 ASN A 360     164.805 153.917 201.038  1.00  0.00            
ATOM   4149  CG  ASN A 360     164.902 152.087 201.976  1.00  0.00           C
ATOM   4150  OD1 ASN A 360     165.464 151.005 201.778  1.00  0.00           O
ATOM   4151  ND2 ASN A 360     163.716 152.183 202.603  1.00  0.00           N
ATOM   4152 1HD2 ASN A 360     163.289 153.078 202.731  1.00  0.00            
ATOM   4153 2HD2 ASN A 360     163.261 151.359 202.941  1.00  0.00            
ATOM   4154  C   ASN A 360     166.307 152.570 199.167  1.00  0.00           C
ATOM   4155  O   ASN A 360     166.252 153.264 198.157  1.00  0.00           O
ATOM   4156  N   PHE A 361     166.028 151.256 199.134  1.00  0.00           N
ATOM   4157  HN  PHE A 361     166.053 150.759 200.001  1.00  0.00            
ATOM   4158  CA  PHE A 361     165.694 150.502 197.942  1.00  0.00           C
ATOM   4159  HA  PHE A 361     165.321 151.191 197.321  1.00  0.00            
ATOM   4160  CB  PHE A 361     166.952 149.785 197.364  1.00  0.00           C
ATOM   4161  HB1 PHE A 361     167.548 149.491 198.111  1.00  0.00            
ATOM   4162  HB2 PHE A 361     166.672 148.988 196.828  1.00  0.00            
ATOM   4163  CG  PHE A 361     167.736 150.702 196.469  1.00  0.00           C
ATOM   4164  CD1 PHE A 361     167.272 150.961 195.169  1.00  0.00           C
ATOM   4165  HD1 PHE A 361     166.411 150.555 194.862  1.00  0.00            
ATOM   4166  CE1 PHE A 361     168.001 151.781 194.298  1.00  0.00           C
ATOM   4167  HE1 PHE A 361     167.657 151.967 193.378  1.00  0.00            
ATOM   4168  CZ  PHE A 361     169.214 152.339 194.721  1.00  0.00           C
ATOM   4169  HZ  PHE A 361     169.740 152.920 194.100  1.00  0.00            
ATOM   4170  CD2 PHE A 361     168.951 151.269 196.883  1.00  0.00           C
ATOM   4171  HD2 PHE A 361     169.292 151.091 197.806  1.00  0.00            
ATOM   4172  CE2 PHE A 361     169.690 152.083 196.013  1.00  0.00           C
ATOM   4173  HE2 PHE A 361     170.557 152.481 196.315  1.00  0.00            
ATOM   4174  C   PHE A 361     164.663 149.428 198.263  1.00  0.00           C
ATOM   4175  O   PHE A 361     164.399 148.553 197.445  1.00  0.00           O
ATOM   4176  N   ASP A 362     164.008 149.449 199.447  1.00  0.00           N
ATOM   4177  HN  ASP A 362     164.149 150.212 200.078  1.00  0.00            
ATOM   4178  CA  ASP A 362     163.101 148.373 199.810  1.00  0.00           C
ATOM   4179  HA  ASP A 362     163.383 147.658 199.170  1.00  0.00            
ATOM   4180  CB  ASP A 362     163.320 147.908 201.269  1.00  0.00           C
ATOM   4181  HB1 ASP A 362     162.676 147.165 201.451  1.00  0.00            
ATOM   4182  HB2 ASP A 362     164.256 147.563 201.341  1.00  0.00            
ATOM   4183  CG  ASP A 362     163.144 148.913 202.385  1.00  0.00           C
ATOM   4184  OD1 ASP A 362     162.324 149.852 202.288  1.00  0.00           O
ATOM   4185  OD2 ASP A 362     163.830 148.721 203.424  1.00  0.00           O
ATOM   4186  C   ASP A 362     161.635 148.623 199.485  1.00  0.00           C
ATOM   4187  O   ASP A 362     160.782 147.767 199.717  1.00  0.00           O
ATOM   4188  N   ASN A 363     161.320 149.767 198.853  1.00  0.00           N
ATOM   4189  HN  ASN A 363     162.003 150.498 198.835  1.00  0.00            
ATOM   4190  CA  ASN A 363     160.050 150.004 198.197  1.00  0.00           C
ATOM   4191  HA  ASN A 363     159.613 149.105 198.179  1.00  0.00            
ATOM   4192  CB  ASN A 363     159.130 151.043 198.910  1.00  0.00           C
ATOM   4193  HB1 ASN A 363     159.620 151.914 198.941  1.00  0.00            
ATOM   4194  HB2 ASN A 363     158.302 151.146 198.359  1.00  0.00            
ATOM   4195  CG  ASN A 363     158.677 150.736 200.342  1.00  0.00           C
ATOM   4196  OD1 ASN A 363     158.164 151.648 200.995  1.00  0.00           O
ATOM   4197  ND2 ASN A 363     158.822 149.498 200.843  1.00  0.00           N
ATOM   4198 1HD2 ASN A 363     159.226 148.776 200.282  1.00  0.00            
ATOM   4199 2HD2 ASN A 363     158.526 149.299 201.777  1.00  0.00            
ATOM   4200  C   ASN A 363     160.395 150.631 196.856  1.00  0.00           C
ATOM   4201  O   ASN A 363     161.442 151.263 196.714  1.00  0.00           O
ATOM   4202  N   ILE A 364     159.496 150.530 195.852  1.00  0.00           N
ATOM   4203  HN  ILE A 364     158.658 150.009 196.016  1.00  0.00            
ATOM   4204  CA  ILE A 364     159.686 151.143 194.538  1.00  0.00           C
ATOM   4205  HA  ILE A 364     160.571 150.781 194.244  1.00  0.00            
ATOM   4206  CB  ILE A 364     158.605 150.693 193.546  1.00  0.00           C
ATOM   4207  HB  ILE A 364     158.595 149.694 193.598  1.00  0.00            
ATOM   4208  CG2 ILE A 364     157.202 151.206 193.951  1.00  0.00           C
ATOM   4209 1HG2 ILE A 364     156.527 150.893 193.283  1.00  0.00            
ATOM   4210 2HG2 ILE A 364     156.965 150.850 194.855  1.00  0.00            
ATOM   4211 3HG2 ILE A 364     157.207 152.206 193.977  1.00  0.00            
ATOM   4212  CG1 ILE A 364     158.941 151.067 192.079  1.00  0.00           C
ATOM   4213 1HG1 ILE A 364     158.146 150.861 191.509  1.00  0.00            
ATOM   4214 2HG1 ILE A 364     159.135 152.047 192.038  1.00  0.00            
ATOM   4215  CD  ILE A 364     160.149 150.318 191.498  1.00  0.00           C
ATOM   4216  HD1 ILE A 364     160.301 150.612 190.554  1.00  0.00            
ATOM   4217  HD2 ILE A 364     160.961 150.520 192.045  1.00  0.00            
ATOM   4218  HD3 ILE A 364     159.971 149.334 191.516  1.00  0.00            
ATOM   4219  C   ILE A 364     159.830 152.667 194.591  1.00  0.00           C
ATOM   4220  O   ILE A 364     160.684 153.252 193.930  1.00  0.00           O
ATOM   4221  N   GLY A 365     159.044 153.361 195.450  1.00  0.00           N
ATOM   4222  HN  GLY A 365     158.376 152.862 196.002  1.00  0.00            
ATOM   4223  CA  GLY A 365     159.136 154.813 195.600  1.00  0.00           C
ATOM   4224  HA1 GLY A 365     159.042 155.214 194.689  1.00  0.00            
ATOM   4225  HA2 GLY A 365     158.370 155.104 196.173  1.00  0.00            
ATOM   4226  C   GLY A 365     160.424 155.303 196.220  1.00  0.00           C
ATOM   4227  O   GLY A 365     160.972 156.312 195.793  1.00  0.00           O
ATOM   4228  N   TYR A 366     160.975 154.574 197.215  1.00  0.00           N
ATOM   4229  HN  TYR A 366     160.451 153.810 197.592  1.00  0.00            
ATOM   4230  CA  TYR A 366     162.297 154.847 197.766  1.00  0.00           C
ATOM   4231  HA  TYR A 366     162.231 155.816 198.003  1.00  0.00            
ATOM   4232  CB  TYR A 366     162.606 153.960 199.002  1.00  0.00           C
ATOM   4233  HB1 TYR A 366     162.237 153.042 198.859  1.00  0.00            
ATOM   4234  HB2 TYR A 366     163.595 153.904 199.138  1.00  0.00            
ATOM   4235  CG  TYR A 366     161.987 154.531 200.248  1.00  0.00           C
ATOM   4236  CD1 TYR A 366     162.400 155.785 200.735  1.00  0.00           C
ATOM   4237  HD1 TYR A 366     163.103 156.300 200.245  1.00  0.00            
ATOM   4238  CE1 TYR A 366     161.834 156.318 201.903  1.00  0.00           C
ATOM   4239  HE1 TYR A 366     162.131 157.211 202.240  1.00  0.00            
ATOM   4240  CZ  TYR A 366     160.854 155.600 202.595  1.00  0.00           C
ATOM   4241  OH  TYR A 366     160.271 156.136 203.761  1.00  0.00           O
ATOM   4242  HH  TYR A 366     159.596 155.493 204.122  1.00  0.00            
ATOM   4243  CD2 TYR A 366     161.032 153.804 200.977  1.00  0.00           C
ATOM   4244  HD2 TYR A 366     160.759 152.894 200.664  1.00  0.00            
ATOM   4245  CE2 TYR A 366     160.458 154.339 202.138  1.00  0.00           C
ATOM   4246  HE2 TYR A 366     159.766 153.820 202.639  1.00  0.00            
ATOM   4247  C   TYR A 366     163.403 154.639 196.747  1.00  0.00           C
ATOM   4248  O   TYR A 366     164.311 155.459 196.619  1.00  0.00           O
ATOM   4249  N   ALA A 367     163.309 153.556 195.945  1.00  0.00           N
ATOM   4250  HN  ALA A 367     162.568 152.904 196.107  1.00  0.00            
ATOM   4251  CA  ALA A 367     164.233 153.298 194.863  1.00  0.00           C
ATOM   4252  HA  ALA A 367     165.130 153.268 195.304  1.00  0.00            
ATOM   4253  CB  ALA A 367     163.873 151.959 194.186  1.00  0.00           C
ATOM   4254  HB1 ALA A 367     164.512 151.781 193.438  1.00  0.00            
ATOM   4255  HB2 ALA A 367     163.931 151.220 194.857  1.00  0.00            
ATOM   4256  HB3 ALA A 367     162.942 152.008 193.824  1.00  0.00            
ATOM   4257  C   ALA A 367     164.241 154.421 193.831  1.00  0.00           C
ATOM   4258  O   ALA A 367     165.294 154.898 193.425  1.00  0.00           O
ATOM   4259  N   TRP A 368     163.061 154.934 193.437  1.00  0.00           N
ATOM   4260  HN  TRP A 368     162.225 154.507 193.783  1.00  0.00            
ATOM   4261  CA  TRP A 368     162.926 156.070 192.540  1.00  0.00           C
ATOM   4262  HA  TRP A 368     163.503 155.790 191.772  1.00  0.00            
ATOM   4263  CB  TRP A 368     161.450 156.251 192.116  1.00  0.00           C
ATOM   4264  HB1 TRP A 368     160.879 156.251 192.937  1.00  0.00            
ATOM   4265  HB2 TRP A 368     161.357 157.128 191.645  1.00  0.00            
ATOM   4266  CG  TRP A 368     160.939 155.157 191.184  1.00  0.00           C
ATOM   4267  CD1 TRP A 368     161.650 154.227 190.470  1.00  0.00           C
ATOM   4268  HD1 TRP A 368     162.639 154.095 190.530  1.00  0.00            
ATOM   4269  NE1 TRP A 368     160.809 153.503 189.661  1.00  0.00           N
ATOM   4270  HE1 TRP A 368     161.087 152.772 189.038  1.00  0.00            
ATOM   4271  CE2 TRP A 368     159.523 153.948 189.847  1.00  0.00           C
ATOM   4272  CD2 TRP A 368     159.563 154.990 190.806  1.00  0.00           C
ATOM   4273  CE3 TRP A 368     158.404 155.653 191.194  1.00  0.00           C
ATOM   4274  HE3 TRP A 368     158.434 156.391 191.868  1.00  0.00            
ATOM   4275  CZ3 TRP A 368     157.191 155.255 190.612  1.00  0.00           C
ATOM   4276  HZ3 TRP A 368     156.343 155.714 190.878  1.00  0.00            
ATOM   4277  CZ2 TRP A 368     158.325 153.561 189.268  1.00  0.00           C
ATOM   4278  HZ2 TRP A 368     158.298 152.829 188.587  1.00  0.00            
ATOM   4279  CH2 TRP A 368     157.151 154.222 189.662  1.00  0.00           C
ATOM   4280  HH2 TRP A 368     156.275 153.954 189.261  1.00  0.00            
ATOM   4281  C   TRP A 368     163.540 157.378 193.035  1.00  0.00           C
ATOM   4282  O   TRP A 368     164.097 158.131 192.238  1.00  0.00           O
ATOM   4283  N   ILE A 369     163.514 157.672 194.355  1.00  0.00           N
ATOM   4284  HN  ILE A 369     162.957 157.103 194.960  1.00  0.00            
ATOM   4285  CA  ILE A 369     164.266 158.787 194.940  1.00  0.00           C
ATOM   4286  HA  ILE A 369     163.943 159.589 194.437  1.00  0.00            
ATOM   4287  CB  ILE A 369     163.958 158.961 196.434  1.00  0.00           C
ATOM   4288  HB  ILE A 369     164.177 158.098 196.890  1.00  0.00            
ATOM   4289  CG2 ILE A 369     164.837 160.076 197.053  1.00  0.00           C
ATOM   4290 1HG2 ILE A 369     164.619 160.171 198.024  1.00  0.00            
ATOM   4291 2HG2 ILE A 369     165.802 159.836 196.950  1.00  0.00            
ATOM   4292 3HG2 ILE A 369     164.657 160.941 196.585  1.00  0.00            
ATOM   4293  CG1 ILE A 369     162.454 159.268 196.650  1.00  0.00           C
ATOM   4294 1HG1 ILE A 369     162.262 160.188 196.308  1.00  0.00            
ATOM   4295 2HG1 ILE A 369     161.914 158.602 196.135  1.00  0.00            
ATOM   4296  CD  ILE A 369     162.021 159.203 198.120  1.00  0.00           C
ATOM   4297  HD1 ILE A 369     161.045 159.410 198.190  1.00  0.00            
ATOM   4298  HD2 ILE A 369     162.194 158.285 198.478  1.00  0.00            
ATOM   4299  HD3 ILE A 369     162.542 159.871 198.651  1.00  0.00            
ATOM   4300  C   ILE A 369     165.773 158.619 194.727  1.00  0.00           C
ATOM   4301  O   ILE A 369     166.468 159.542 194.298  1.00  0.00           O
ATOM   4302  N   ALA A 370     166.309 157.401 194.954  1.00  0.00           N
ATOM   4303  HN  ALA A 370     165.723 156.690 195.343  1.00  0.00            
ATOM   4304  CA  ALA A 370     167.692 157.071 194.663  1.00  0.00           C
ATOM   4305  HA  ALA A 370     168.206 157.792 195.128  1.00  0.00            
ATOM   4306  CB  ALA A 370     168.020 155.676 195.231  1.00  0.00           C
ATOM   4307  HB1 ALA A 370     168.973 155.450 195.030  1.00  0.00            
ATOM   4308  HB2 ALA A 370     167.880 155.678 196.221  1.00  0.00            
ATOM   4309  HB3 ALA A 370     167.420 154.995 194.811  1.00  0.00            
ATOM   4310  C   ALA A 370     168.050 157.158 193.173  1.00  0.00           C
ATOM   4311  O   ALA A 370     169.083 157.720 192.811  1.00  0.00           O
ATOM   4312  N   ILE A 371     167.180 156.660 192.260  1.00  0.00           N
ATOM   4313  HN  ILE A 371     166.373 156.175 192.598  1.00  0.00            
ATOM   4314  CA  ILE A 371     167.347 156.787 190.808  1.00  0.00           C
ATOM   4315  HA  ILE A 371     168.238 156.359 190.656  1.00  0.00            
ATOM   4316  CB  ILE A 371     166.270 156.033 190.007  1.00  0.00           C
ATOM   4317  HB  ILE A 371     165.399 156.419 190.311  1.00  0.00            
ATOM   4318  CG2 ILE A 371     166.436 156.257 188.486  1.00  0.00           C
ATOM   4319 1HG2 ILE A 371     165.723 155.755 187.995  1.00  0.00            
ATOM   4320 2HG2 ILE A 371     166.357 157.233 188.282  1.00  0.00            
ATOM   4321 3HG2 ILE A 371     167.335 155.928 188.197  1.00  0.00            
ATOM   4322  CG1 ILE A 371     166.254 154.511 190.298  1.00  0.00           C
ATOM   4323 1HG1 ILE A 371     165.997 154.378 191.255  1.00  0.00            
ATOM   4324 2HG1 ILE A 371     165.569 154.086 189.706  1.00  0.00            
ATOM   4325  CD  ILE A 371     167.581 153.784 190.068  1.00  0.00           C
ATOM   4326  HD1 ILE A 371     167.471 152.813 190.281  1.00  0.00            
ATOM   4327  HD2 ILE A 371     167.856 153.886 189.112  1.00  0.00            
ATOM   4328  HD3 ILE A 371     168.284 154.178 190.661  1.00  0.00            
ATOM   4329  C   ILE A 371     167.389 158.245 190.362  1.00  0.00           C
ATOM   4330  O   ILE A 371     168.265 158.642 189.594  1.00  0.00           O
ATOM   4331  N   PHE A 372     166.490 159.106 190.888  1.00  0.00           N
ATOM   4332  HN  PHE A 372     165.782 158.736 191.489  1.00  0.00            
ATOM   4333  CA  PHE A 372     166.489 160.540 190.633  1.00  0.00           C
ATOM   4334  HA  PHE A 372     166.447 160.629 189.638  1.00  0.00            
ATOM   4335  CB  PHE A 372     165.249 161.171 191.332  1.00  0.00           C
ATOM   4336  HB1 PHE A 372     164.431 160.654 191.081  1.00  0.00            
ATOM   4337  HB2 PHE A 372     165.375 161.134 192.323  1.00  0.00            
ATOM   4338  CG  PHE A 372     165.021 162.612 190.949  1.00  0.00           C
ATOM   4339  CD1 PHE A 372     164.319 162.942 189.777  1.00  0.00           C
ATOM   4340  HD1 PHE A 372     163.972 162.214 189.186  1.00  0.00            
ATOM   4341  CE1 PHE A 372     164.101 164.282 189.428  1.00  0.00           C
ATOM   4342  HE1 PHE A 372     163.601 164.507 188.592  1.00  0.00            
ATOM   4343  CZ  PHE A 372     164.585 165.306 190.252  1.00  0.00           C
ATOM   4344  HZ  PHE A 372     164.431 166.262 190.003  1.00  0.00            
ATOM   4345  CD2 PHE A 372     165.499 163.649 191.768  1.00  0.00           C
ATOM   4346  HD2 PHE A 372     165.998 163.427 192.606  1.00  0.00            
ATOM   4347  CE2 PHE A 372     165.284 164.991 191.424  1.00  0.00           C
ATOM   4348  HE2 PHE A 372     165.629 165.721 192.014  1.00  0.00            
ATOM   4349  C   PHE A 372     167.787 161.217 191.086  1.00  0.00           C
ATOM   4350  O   PHE A 372     168.378 162.015 190.358  1.00  0.00           O
ATOM   4351  N   GLN A 373     168.299 160.865 192.284  1.00  0.00           N
ATOM   4352  HN  GLN A 373     167.773 160.237 192.858  1.00  0.00            
ATOM   4353  CA  GLN A 373     169.574 161.350 192.784  1.00  0.00           C
ATOM   4354  HA  GLN A 373     169.477 162.341 192.696  1.00  0.00            
ATOM   4355  CB  GLN A 373     169.774 160.924 194.259  1.00  0.00           C
ATOM   4356  HB1 GLN A 373     168.951 161.163 194.774  1.00  0.00            
ATOM   4357  HB2 GLN A 373     169.910 159.934 194.289  1.00  0.00            
ATOM   4358  CG  GLN A 373     170.990 161.608 194.928  1.00  0.00           C
ATOM   4359  HG1 GLN A 373     171.827 161.163 194.611  1.00  0.00            
ATOM   4360  HG2 GLN A 373     171.005 162.572 194.664  1.00  0.00            
ATOM   4361  CD  GLN A 373     170.947 161.525 196.456  1.00  0.00           C
ATOM   4362  OE1 GLN A 373     169.934 161.851 197.077  1.00  0.00           O
ATOM   4363  NE2 GLN A 373     172.066 161.114 197.094  1.00  0.00           N
ATOM   4364 1HE2 GLN A 373     172.883 160.877 196.568  1.00  0.00            
ATOM   4365 2HE2 GLN A 373     172.077 161.047 198.092  1.00  0.00            
ATOM   4366  C   GLN A 373     170.777 160.954 191.925  1.00  0.00           C
ATOM   4367  O   GLN A 373     171.637 161.783 191.628  1.00  0.00           O
ATOM   4368  N   VAL A 374     170.846 159.689 191.447  1.00  0.00           N
ATOM   4369  HN  VAL A 374     170.170 159.022 191.761  1.00  0.00            
ATOM   4370  CA  VAL A 374     171.865 159.254 190.491  1.00  0.00           C
ATOM   4371  HA  VAL A 374     172.710 159.533 190.948  1.00  0.00            
ATOM   4372  CB  VAL A 374     171.870 157.740 190.274  1.00  0.00           C
ATOM   4373  HB  VAL A 374     170.970 157.479 189.924  1.00  0.00            
ATOM   4374  CG1 VAL A 374     172.951 157.328 189.249  1.00  0.00           C
ATOM   4375 1HG1 VAL A 374     172.933 156.336 189.126  1.00  0.00            
ATOM   4376 2HG1 VAL A 374     172.768 157.776 188.374  1.00  0.00            
ATOM   4377 3HG1 VAL A 374     173.851 157.606 189.584  1.00  0.00            
ATOM   4378  CG2 VAL A 374     172.155 157.033 191.611  1.00  0.00           C
ATOM   4379 1HG2 VAL A 374     172.159 156.043 191.470  1.00  0.00            
ATOM   4380 2HG2 VAL A 374     173.047 157.324 191.958  1.00  0.00            
ATOM   4381 3HG2 VAL A 374     171.445 157.273 192.273  1.00  0.00            
ATOM   4382  C   VAL A 374     171.760 159.963 189.147  1.00  0.00           C
ATOM   4383  O   VAL A 374     172.756 160.431 188.601  1.00  0.00           O
ATOM   4384  N   ILE A 375     170.539 160.116 188.597  1.00  0.00           N
ATOM   4385  HN  ILE A 375     169.756 159.726 189.082  1.00  0.00            
ATOM   4386  CA  ILE A 375     170.284 160.814 187.340  1.00  0.00           C
ATOM   4387  HA  ILE A 375     170.895 160.367 186.687  1.00  0.00            
ATOM   4388  CB  ILE A 375     168.839 160.609 186.883  1.00  0.00           C
ATOM   4389  HB  ILE A 375     168.227 160.741 187.662  1.00  0.00            
ATOM   4390  CG2 ILE A 375     168.399 161.657 185.831  1.00  0.00           C
ATOM   4391 1HG2 ILE A 375     167.451 161.483 185.564  1.00  0.00            
ATOM   4392 2HG2 ILE A 375     168.472 162.574 186.223  1.00  0.00            
ATOM   4393 3HG2 ILE A 375     168.990 161.590 185.027  1.00  0.00            
ATOM   4394  CG1 ILE A 375     168.732 159.163 186.335  1.00  0.00           C
ATOM   4395 1HG1 ILE A 375     169.336 159.077 185.543  1.00  0.00            
ATOM   4396 2HG1 ILE A 375     169.028 158.529 187.050  1.00  0.00            
ATOM   4397  CD  ILE A 375     167.323 158.758 185.899  1.00  0.00           C
ATOM   4398  HD1 ILE A 375     167.337 157.817 185.560  1.00  0.00            
ATOM   4399  HD2 ILE A 375     166.701 158.822 186.680  1.00  0.00            
ATOM   4400  HD3 ILE A 375     167.010 159.370 185.173  1.00  0.00            
ATOM   4401  C   ILE A 375     170.708 162.278 187.359  1.00  0.00           C
ATOM   4402  O   ILE A 375     171.249 162.789 186.380  1.00  0.00           O
ATOM   4403  N   THR A 376     170.530 162.994 188.484  1.00  0.00           N
ATOM   4404  HN  THR A 376     170.093 162.565 189.275  1.00  0.00            
ATOM   4405  CA  THR A 376     170.965 164.390 188.572  1.00  0.00           C
ATOM   4406  HA  THR A 376     170.940 164.683 187.616  1.00  0.00            
ATOM   4407  CB  THR A 376     170.012 165.237 189.408  1.00  0.00           C
ATOM   4408  HB  THR A 376     169.095 165.076 189.044  1.00  0.00            
ATOM   4409  OG1 THR A 376     170.245 166.629 189.248  1.00  0.00           O
ATOM   4410  HG1 THR A 376     169.599 167.142 189.813  1.00  0.00            
ATOM   4411  CG2 THR A 376     170.088 164.914 190.905  1.00  0.00           C
ATOM   4412 1HG2 THR A 376     169.446 165.495 191.404  1.00  0.00            
ATOM   4413 2HG2 THR A 376     169.851 163.953 191.051  1.00  0.00            
ATOM   4414 3HG2 THR A 376     171.017 165.083 191.236  1.00  0.00            
ATOM   4415  C   THR A 376     172.387 164.546 189.106  1.00  0.00           C
ATOM   4416  O   THR A 376     172.851 165.666 189.301  1.00  0.00           O
ATOM   4417  N   LEU A 377     173.114 163.431 189.345  1.00  0.00           N
ATOM   4418  HN  LEU A 377     172.626 162.558 189.332  1.00  0.00            
ATOM   4419  CA  LEU A 377     174.548 163.386 189.620  1.00  0.00           C
ATOM   4420  HA  LEU A 377     174.629 162.394 189.715  1.00  0.00            
ATOM   4421  CB  LEU A 377     175.403 163.957 188.453  1.00  0.00           C
ATOM   4422  HB1 LEU A 377     175.171 164.923 188.336  1.00  0.00            
ATOM   4423  HB2 LEU A 377     176.368 163.874 188.701  1.00  0.00            
ATOM   4424  CG  LEU A 377     175.200 163.254 187.097  1.00  0.00           C
ATOM   4425  HG  LEU A 377     174.219 163.256 186.902  1.00  0.00            
ATOM   4426  CD1 LEU A 377     175.939 164.017 185.990  1.00  0.00           C
ATOM   4427 1HD1 LEU A 377     175.801 163.552 185.115  1.00  0.00            
ATOM   4428 2HD1 LEU A 377     175.582 164.949 185.932  1.00  0.00            
ATOM   4429 3HD1 LEU A 377     176.916 164.047 186.201  1.00  0.00            
ATOM   4430  CD2 LEU A 377     175.654 161.785 187.125  1.00  0.00           C
ATOM   4431 1HD2 LEU A 377     175.503 161.372 186.227  1.00  0.00            
ATOM   4432 2HD2 LEU A 377     176.627 161.741 187.353  1.00  0.00            
ATOM   4433 3HD2 LEU A 377     175.127 161.286 187.813  1.00  0.00            
ATOM   4434  C   LEU A 377     175.029 163.977 190.946  1.00  0.00           C
ATOM   4435  O   LEU A 377     176.227 164.162 191.142  1.00  0.00           O
ATOM   4436  N   GLU A 378     174.135 164.213 191.923  1.00  0.00           N
ATOM   4437  HN  GLU A 378     173.181 163.947 191.785  1.00  0.00            
ATOM   4438  CA  GLU A 378     174.519 164.846 193.177  1.00  0.00           C
ATOM   4439  HA  GLU A 378     175.435 165.216 193.022  1.00  0.00            
ATOM   4440  CB  GLU A 378     173.506 165.956 193.551  1.00  0.00           C
ATOM   4441  HB1 GLU A 378     173.449 166.595 192.784  1.00  0.00            
ATOM   4442  HB2 GLU A 378     172.614 165.527 193.694  1.00  0.00            
ATOM   4443  CG  GLU A 378     173.865 166.762 194.828  1.00  0.00           C
ATOM   4444  HG1 GLU A 378     173.087 167.339 195.075  1.00  0.00            
ATOM   4445  HG2 GLU A 378     174.054 166.121 195.572  1.00  0.00            
ATOM   4446  CD  GLU A 378     175.086 167.661 194.654  1.00  0.00           C
ATOM   4447  OE1 GLU A 378     175.466 167.949 193.496  1.00  0.00           O
ATOM   4448  OE2 GLU A 378     175.627 168.090 195.704  1.00  0.00           O
ATOM   4449  C   GLU A 378     174.546 163.815 194.289  1.00  0.00           C
ATOM   4450  O   GLU A 378     173.505 163.394 194.795  1.00  0.00           O
ATOM   4451  N   GLY A 379     175.743 163.344 194.706  1.00  0.00           N
ATOM   4452  HN  GLY A 379     176.579 163.719 194.305  1.00  0.00            
ATOM   4453  CA  GLY A 379     175.850 162.302 195.727  1.00  0.00           C
ATOM   4454  HA1 GLY A 379     176.807 162.236 196.009  1.00  0.00            
ATOM   4455  HA2 GLY A 379     175.290 162.572 196.510  1.00  0.00            
ATOM   4456  C   GLY A 379     175.386 160.967 195.216  1.00  0.00           C
ATOM   4457  O   GLY A 379     174.604 160.256 195.850  1.00  0.00           O
ATOM   4458  N   TRP A 380     175.814 160.614 193.991  1.00  0.00           N
ATOM   4459  HN  TRP A 380     176.384 161.254 193.476  1.00  0.00            
ATOM   4460  CA  TRP A 380     175.478 159.335 193.390  1.00  0.00           C
ATOM   4461  HA  TRP A 380     174.568 159.114 193.741  1.00  0.00            
ATOM   4462  CB  TRP A 380     175.440 159.424 191.835  1.00  0.00           C
ATOM   4463  HB1 TRP A 380     175.064 158.566 191.486  1.00  0.00            
ATOM   4464  HB2 TRP A 380     174.835 160.180 191.584  1.00  0.00            
ATOM   4465  CG  TRP A 380     176.758 159.655 191.110  1.00  0.00           C
ATOM   4466  CD1 TRP A 380     177.348 160.832 190.755  1.00  0.00           C
ATOM   4467  HD1 TRP A 380     176.961 161.738 190.927  1.00  0.00            
ATOM   4468  NE1 TRP A 380     178.553 160.598 190.126  1.00  0.00           N
ATOM   4469  HE1 TRP A 380     179.174 161.298 189.774  1.00  0.00            
ATOM   4470  CE2 TRP A 380     178.756 159.240 190.065  1.00  0.00           C
ATOM   4471  CD2 TRP A 380     177.655 158.610 190.688  1.00  0.00           C
ATOM   4472  CE3 TRP A 380     177.590 157.223 190.803  1.00  0.00           C
ATOM   4473  HE3 TRP A 380     176.809 156.777 191.240  1.00  0.00            
ATOM   4474  CZ3 TRP A 380     178.654 156.474 190.286  1.00  0.00           C
ATOM   4475  HZ3 TRP A 380     178.633 155.477 190.358  1.00  0.00            
ATOM   4476  CZ2 TRP A 380     179.808 158.494 189.550  1.00  0.00           C
ATOM   4477  HZ2 TRP A 380     180.586 158.939 189.107  1.00  0.00            
ATOM   4478  CH2 TRP A 380     179.748 157.097 189.669  1.00  0.00           C
ATOM   4479  HH2 TRP A 380     180.495 156.539 189.309  1.00  0.00            
ATOM   4480  C   TRP A 380     176.463 158.278 193.850  1.00  0.00           C
ATOM   4481  O   TRP A 380     176.154 157.089 193.956  1.00  0.00           O
ATOM   4482  N   VAL A 381     177.684 158.739 194.165  1.00  0.00           N
ATOM   4483  HN  VAL A 381     177.833 159.723 194.065  1.00  0.00            
ATOM   4484  CA  VAL A 381     178.803 157.958 194.633  1.00  0.00           C
ATOM   4485  HA  VAL A 381     178.930 157.207 193.985  1.00  0.00            
ATOM   4486  CB  VAL A 381     180.018 158.867 194.644  1.00  0.00           C
ATOM   4487  HB  VAL A 381     179.759 159.718 195.100  1.00  0.00            
ATOM   4488  CG1 VAL A 381     181.189 158.296 195.440  1.00  0.00           C
ATOM   4489 1HG1 VAL A 381     181.956 158.937 195.411  1.00  0.00            
ATOM   4490 2HG1 VAL A 381     180.909 158.154 196.390  1.00  0.00            
ATOM   4491 3HG1 VAL A 381     181.469 157.423 195.041  1.00  0.00            
ATOM   4492  CG2 VAL A 381     180.448 159.080 193.180  1.00  0.00           C
ATOM   4493 1HG2 VAL A 381     181.250 159.677 193.152  1.00  0.00            
ATOM   4494 2HG2 VAL A 381     180.675 158.198 192.767  1.00  0.00            
ATOM   4495 3HG2 VAL A 381     179.699 159.503 192.671  1.00  0.00            
ATOM   4496  C   VAL A 381     178.534 157.292 195.973  1.00  0.00           C
ATOM   4497  O   VAL A 381     178.809 156.105 196.145  1.00  0.00           O
ATOM   4498  N   ASP A 382     177.919 158.008 196.933  1.00  0.00           N
ATOM   4499  HN  ASP A 382     177.682 158.957 196.724  1.00  0.00            
ATOM   4500  CA  ASP A 382     177.574 157.500 198.253  1.00  0.00           C
ATOM   4501  HA  ASP A 382     178.442 157.182 198.634  1.00  0.00            
ATOM   4502  CB  ASP A 382     176.932 158.635 199.083  1.00  0.00           C
ATOM   4503  HB1 ASP A 382     176.008 158.827 198.753  1.00  0.00            
ATOM   4504  HB2 ASP A 382     176.894 158.381 200.049  1.00  0.00            
ATOM   4505  CG  ASP A 382     177.797 159.867 198.916  1.00  0.00           C
ATOM   4506  OD1 ASP A 382     178.926 159.884 199.460  1.00  0.00           O
ATOM   4507  OD2 ASP A 382     177.359 160.748 198.132  1.00  0.00           O
ATOM   4508  C   ASP A 382     176.616 156.316 198.193  1.00  0.00           C
ATOM   4509  O   ASP A 382     176.808 155.281 198.831  1.00  0.00           O
ATOM   4510  N   ILE A 383     175.583 156.422 197.326  1.00  0.00           N
ATOM   4511  HN  ILE A 383     175.476 157.287 196.835  1.00  0.00            
ATOM   4512  CA  ILE A 383     174.615 155.367 197.056  1.00  0.00           C
ATOM   4513  HA  ILE A 383     174.217 155.165 197.951  1.00  0.00            
ATOM   4514  CB  ILE A 383     173.519 155.837 196.089  1.00  0.00           C
ATOM   4515  HB  ILE A 383     173.957 156.061 195.218  1.00  0.00            
ATOM   4516  CG2 ILE A 383     172.488 154.701 195.872  1.00  0.00           C
ATOM   4517 1HG2 ILE A 383     171.777 155.012 195.242  1.00  0.00            
ATOM   4518 2HG2 ILE A 383     172.949 153.902 195.486  1.00  0.00            
ATOM   4519 3HG2 ILE A 383     172.073 154.456 196.748  1.00  0.00            
ATOM   4520  CG1 ILE A 383     172.815 157.117 196.608  1.00  0.00           C
ATOM   4521 1HG1 ILE A 383     172.294 156.884 197.429  1.00  0.00            
ATOM   4522 2HG1 ILE A 383     173.514 157.795 196.837  1.00  0.00            
ATOM   4523  CD  ILE A 383     171.851 157.747 195.591  1.00  0.00           C
ATOM   4524  HD1 ILE A 383     171.434 158.564 195.989  1.00  0.00            
ATOM   4525  HD2 ILE A 383     172.356 157.999 194.765  1.00  0.00            
ATOM   4526  HD3 ILE A 383     171.136 157.088 195.357  1.00  0.00            
ATOM   4527  C   ILE A 383     175.302 154.126 196.496  1.00  0.00           C
ATOM   4528  O   ILE A 383     175.054 153.005 196.942  1.00  0.00           O
ATOM   4529  N   MET A 384     176.237 154.307 195.539  1.00  0.00           N
ATOM   4530  HN  MET A 384     176.375 155.229 195.178  1.00  0.00            
ATOM   4531  CA  MET A 384     177.052 153.229 195.007  1.00  0.00           C
ATOM   4532  HA  MET A 384     176.361 152.564 194.724  1.00  0.00            
ATOM   4533  CB  MET A 384     177.915 153.727 193.820  1.00  0.00           C
ATOM   4534  HB1 MET A 384     177.311 154.138 193.138  1.00  0.00            
ATOM   4535  HB2 MET A 384     178.554 154.418 194.159  1.00  0.00            
ATOM   4536  CG  MET A 384     178.727 152.602 193.139  1.00  0.00           C
ATOM   4537  HG1 MET A 384     179.320 152.254 193.865  1.00  0.00            
ATOM   4538  HG2 MET A 384     178.042 151.911 192.907  1.00  0.00            
ATOM   4539  SD  MET A 384     179.683 153.111 191.681  1.00  0.00           S
ATOM   4540  CE  MET A 384     180.943 154.051 192.590  1.00  0.00           C
ATOM   4541  HE1 MET A 384     181.602 154.436 191.944  1.00  0.00            
ATOM   4542  HE2 MET A 384     180.504 154.791 193.099  1.00  0.00            
ATOM   4543  HE3 MET A 384     181.417 153.443 193.227  1.00  0.00            
ATOM   4544  C   MET A 384     177.947 152.561 196.049  1.00  0.00           C
ATOM   4545  O   MET A 384     178.018 151.336 196.113  1.00  0.00           O
ATOM   4546  N   TYR A 385     178.625 153.338 196.920  1.00  0.00           N
ATOM   4547  HN  TYR A 385     178.538 154.330 196.832  1.00  0.00            
ATOM   4548  CA  TYR A 385     179.477 152.816 197.981  1.00  0.00           C
ATOM   4549  HA  TYR A 385     180.116 152.243 197.468  1.00  0.00            
ATOM   4550  CB  TYR A 385     180.171 153.967 198.763  1.00  0.00           C
ATOM   4551  HB1 TYR A 385     179.470 154.613 199.063  1.00  0.00            
ATOM   4552  HB2 TYR A 385     180.628 153.576 199.562  1.00  0.00            
ATOM   4553  CG  TYR A 385     181.209 154.759 198.001  1.00  0.00           C
ATOM   4554  CD1 TYR A 385     181.696 154.441 196.716  1.00  0.00           C
ATOM   4555  HD1 TYR A 385     181.326 153.652 196.226  1.00  0.00            
ATOM   4556  CE1 TYR A 385     182.697 155.225 196.119  1.00  0.00           C
ATOM   4557  HE1 TYR A 385     183.021 155.004 195.199  1.00  0.00            
ATOM   4558  CZ  TYR A 385     183.241 156.314 196.808  1.00  0.00           C
ATOM   4559  OH  TYR A 385     184.231 157.118 196.207  1.00  0.00           O
ATOM   4560  HH  TYR A 385     184.501 157.843 196.840  1.00  0.00            
ATOM   4561  CD2 TYR A 385     181.749 155.876 198.662  1.00  0.00           C
ATOM   4562  HD2 TYR A 385     181.405 156.123 199.568  1.00  0.00            
ATOM   4563  CE2 TYR A 385     182.759 156.649 198.076  1.00  0.00           C
ATOM   4564  HE2 TYR A 385     183.134 157.438 198.563  1.00  0.00            
ATOM   4565  C   TYR A 385     178.723 151.961 198.993  1.00  0.00           C
ATOM   4566  O   TYR A 385     179.150 150.858 199.328  1.00  0.00           O
ATOM   4567  N   TYR A 386     177.536 152.412 199.458  1.00  0.00           N
ATOM   4568  HN  TYR A 386     177.222 153.318 199.174  1.00  0.00            
ATOM   4569  CA  TYR A 386     176.696 151.630 200.357  1.00  0.00           C
ATOM   4570  HA  TYR A 386     177.327 151.449 201.112  1.00  0.00            
ATOM   4571  CB  TYR A 386     175.439 152.413 200.828  1.00  0.00           C
ATOM   4572  HB1 TYR A 386     174.855 152.597 200.038  1.00  0.00            
ATOM   4573  HB2 TYR A 386     174.938 151.857 201.491  1.00  0.00            
ATOM   4574  CG  TYR A 386     175.756 153.736 201.484  1.00  0.00           C
ATOM   4575  CD1 TYR A 386     176.881 153.956 202.308  1.00  0.00           C
ATOM   4576  HD1 TYR A 386     177.496 153.197 202.522  1.00  0.00            
ATOM   4577  CE1 TYR A 386     177.144 155.236 202.831  1.00  0.00           C
ATOM   4578  HE1 TYR A 386     177.947 155.387 203.408  1.00  0.00            
ATOM   4579  CZ  TYR A 386     176.278 156.297 202.541  1.00  0.00           C
ATOM   4580  OH  TYR A 386     176.521 157.612 202.975  1.00  0.00           O
ATOM   4581  HH  TYR A 386     175.783 158.209 202.660  1.00  0.00            
ATOM   4582  CD2 TYR A 386     174.877 154.806 201.247  1.00  0.00           C
ATOM   4583  HD2 TYR A 386     174.051 154.655 200.704  1.00  0.00            
ATOM   4584  CE2 TYR A 386     175.142 156.077 201.760  1.00  0.00           C
ATOM   4585  HE2 TYR A 386     174.516 156.833 201.567  1.00  0.00            
ATOM   4586  C   TYR A 386     176.234 150.317 199.733  1.00  0.00           C
ATOM   4587  O   TYR A 386     176.204 149.274 200.389  1.00  0.00           O
ATOM   4588  N   VAL A 387     175.892 150.332 198.423  1.00  0.00           N
ATOM   4589  HN  VAL A 387     175.813 151.214 197.959  1.00  0.00            
ATOM   4590  CA  VAL A 387     175.634 149.118 197.660  1.00  0.00           C
ATOM   4591  HA  VAL A 387     174.919 148.665 198.193  1.00  0.00            
ATOM   4592  CB  VAL A 387     175.117 149.424 196.253  1.00  0.00           C
ATOM   4593  HB  VAL A 387     175.749 150.075 195.832  1.00  0.00            
ATOM   4594  CG1 VAL A 387     175.069 148.165 195.363  1.00  0.00           C
ATOM   4595 1HG1 VAL A 387     174.726 148.411 194.456  1.00  0.00            
ATOM   4596 2HG1 VAL A 387     175.988 147.781 195.279  1.00  0.00            
ATOM   4597 3HG1 VAL A 387     174.461 147.487 195.777  1.00  0.00            
ATOM   4598  CG2 VAL A 387     173.694 150.006 196.371  1.00  0.00           C
ATOM   4599 1HG2 VAL A 387     173.341 150.212 195.458  1.00  0.00            
ATOM   4600 2HG2 VAL A 387     173.097 149.339 196.817  1.00  0.00            
ATOM   4601 3HG2 VAL A 387     173.721 150.845 196.915  1.00  0.00            
ATOM   4602  C   VAL A 387     176.850 148.204 197.591  1.00  0.00           C
ATOM   4603  O   VAL A 387     176.731 147.031 197.924  1.00  0.00           O
ATOM   4604  N   MET A 388     178.059 148.709 197.253  1.00  0.00           N
ATOM   4605  HN  MET A 388     178.123 149.689 197.064  1.00  0.00            
ATOM   4606  CA  MET A 388     179.276 147.907 197.148  1.00  0.00           C
ATOM   4607  HA  MET A 388     179.007 147.241 196.452  1.00  0.00            
ATOM   4608  CB  MET A 388     180.499 148.778 196.765  1.00  0.00           C
ATOM   4609  HB1 MET A 388     180.499 149.593 197.345  1.00  0.00            
ATOM   4610  HB2 MET A 388     181.329 148.247 196.936  1.00  0.00            
ATOM   4611  CG  MET A 388     180.528 149.240 195.303  1.00  0.00           C
ATOM   4612  HG1 MET A 388     180.589 148.402 194.761  1.00  0.00            
ATOM   4613  HG2 MET A 388     179.642 149.676 195.145  1.00  0.00            
ATOM   4614  SD  MET A 388     181.921 150.366 194.999  1.00  0.00           S
ATOM   4615  CE  MET A 388     181.824 150.223 193.200  1.00  0.00           C
ATOM   4616  HE1 MET A 388     182.535 150.788 192.782  1.00  0.00            
ATOM   4617  HE2 MET A 388     181.958 149.268 192.934  1.00  0.00            
ATOM   4618  HE3 MET A 388     180.926 150.533 192.889  1.00  0.00            
ATOM   4619  C   MET A 388     179.660 147.199 198.435  1.00  0.00           C
ATOM   4620  O   MET A 388     180.051 146.029 198.437  1.00  0.00           O
ATOM   4621  N   ASP A 389     179.560 147.904 199.573  1.00  0.00           N
ATOM   4622  HN  ASP A 389     179.306 148.869 199.510  1.00  0.00            
ATOM   4623  CA  ASP A 389     179.798 147.347 200.883  1.00  0.00           C
ATOM   4624  HA  ASP A 389     180.657 146.846 200.781  1.00  0.00            
ATOM   4625  CB  ASP A 389     179.928 148.497 201.903  1.00  0.00           C
ATOM   4626  HB1 ASP A 389     179.149 149.119 201.821  1.00  0.00            
ATOM   4627  HB2 ASP A 389     179.965 148.130 202.832  1.00  0.00            
ATOM   4628  CG  ASP A 389     181.205 149.254 201.614  1.00  0.00           C
ATOM   4629  OD1 ASP A 389     182.257 148.604 201.381  1.00  0.00           O
ATOM   4630  OD2 ASP A 389     181.214 150.508 201.675  1.00  0.00           O
ATOM   4631  C   ASP A 389     178.765 146.306 201.308  1.00  0.00           C
ATOM   4632  O   ASP A 389     179.122 145.249 201.824  1.00  0.00           O
ATOM   4633  N   ALA A 390     177.457 146.535 201.076  1.00  0.00           N
ATOM   4634  HN  ALA A 390     177.177 147.422 200.709  1.00  0.00            
ATOM   4635  CA  ALA A 390     176.442 145.530 201.344  1.00  0.00           C
ATOM   4636  HA  ALA A 390     176.691 145.199 202.254  1.00  0.00            
ATOM   4637  CB  ALA A 390     175.053 146.198 201.270  1.00  0.00           C
ATOM   4638  HB1 ALA A 390     174.345 145.516 201.453  1.00  0.00            
ATOM   4639  HB2 ALA A 390     174.997 146.927 201.952  1.00  0.00            
ATOM   4640  HB3 ALA A 390     174.917 146.584 200.357  1.00  0.00            
ATOM   4641  C   ALA A 390     176.462 144.327 200.392  1.00  0.00           C
ATOM   4642  O   ALA A 390     176.435 143.167 200.809  1.00  0.00           O
ATOM   4643  N   HIS A 391     176.528 144.593 199.075  1.00  0.00           N
ATOM   4644  HN  HIS A 391     176.724 145.537 198.808  1.00  0.00            
ATOM   4645  CA  HIS A 391     176.340 143.630 198.013  1.00  0.00           C
ATOM   4646  HA  HIS A 391     176.582 142.746 198.414  1.00  0.00            
ATOM   4647  CB  HIS A 391     174.872 143.674 197.511  1.00  0.00           C
ATOM   4648  HB1 HIS A 391     174.265 143.535 198.293  1.00  0.00            
ATOM   4649  HB2 HIS A 391     174.700 144.574 197.111  1.00  0.00            
ATOM   4650  ND1 HIS A 391     174.387 143.010 195.142  1.00  0.00           N
ATOM   4651  CG  HIS A 391     174.495 142.653 196.474  1.00  0.00           C
ATOM   4652  CE1 HIS A 391     173.993 141.919 194.520  1.00  0.00           C
ATOM   4653  HE1 HIS A 391     173.822 141.864 193.536  1.00  0.00            
ATOM   4654  NE2 HIS A 391     173.848 140.880 195.377  1.00  0.00           N
ATOM   4655  HE2 HIS A 391     173.563 139.951 195.142  1.00  0.00            
ATOM   4656  CD2 HIS A 391     174.168 141.347 196.634  1.00  0.00           C
ATOM   4657  HD2 HIS A 391     174.160 140.828 197.489  1.00  0.00            
ATOM   4658  C   HIS A 391     177.254 143.959 196.847  1.00  0.00           C
ATOM   4659  O   HIS A 391     176.970 144.844 196.055  1.00  0.00           O
ATOM   4660  N   SER A 392     178.365 143.211 196.710  1.00  0.00           N
ATOM   4661  HN  SER A 392     178.608 142.637 197.492  1.00  0.00            
ATOM   4662  CA  SER A 392     179.258 143.137 195.557  1.00  0.00           C
ATOM   4663  HA  SER A 392     180.073 142.840 196.055  1.00  0.00            
ATOM   4664  CB  SER A 392     178.711 142.108 194.519  1.00  0.00           C
ATOM   4665  HB1 SER A 392     178.906 141.176 194.825  1.00  0.00            
ATOM   4666  HB2 SER A 392     177.724 142.223 194.410  1.00  0.00            
ATOM   4667  OG  SER A 392     179.268 142.217 193.206  1.00  0.00           O
ATOM   4668  HG1 SER A 392     178.861 141.522 192.613  1.00  0.00            
ATOM   4669  C   SER A 392     179.833 144.407 194.913  1.00  0.00           C
ATOM   4670  O   SER A 392     179.157 145.360 194.532  1.00  0.00           O
ATOM   4671  N   PHE A 393     181.161 144.371 194.655  1.00  0.00           N
ATOM   4672  HN  PHE A 393     181.676 143.593 195.014  1.00  0.00            
ATOM   4673  CA  PHE A 393     181.904 145.370 193.898  1.00  0.00           C
ATOM   4674  HA  PHE A 393     181.812 146.228 194.403  1.00  0.00            
ATOM   4675  CB  PHE A 393     183.381 144.868 193.779  1.00  0.00           C
ATOM   4676  HB1 PHE A 393     183.814 144.939 194.678  1.00  0.00            
ATOM   4677  HB2 PHE A 393     183.369 143.911 193.489  1.00  0.00            
ATOM   4678  CG  PHE A 393     184.263 145.619 192.799  1.00  0.00           C
ATOM   4679  CD1 PHE A 393     184.287 147.025 192.739  1.00  0.00           C
ATOM   4680  HD1 PHE A 393     183.717 147.557 193.365  1.00  0.00            
ATOM   4681  CE1 PHE A 393     185.101 147.687 191.812  1.00  0.00           C
ATOM   4682  HE1 PHE A 393     185.116 148.687 191.785  1.00  0.00            
ATOM   4683  CZ  PHE A 393     185.893 146.951 190.924  1.00  0.00           C
ATOM   4684  HZ  PHE A 393     186.472 147.424 190.260  1.00  0.00            
ATOM   4685  CD2 PHE A 393     185.068 144.893 191.904  1.00  0.00           C
ATOM   4686  HD2 PHE A 393     185.065 143.894 191.937  1.00  0.00            
ATOM   4687  CE2 PHE A 393     185.874 145.552 190.967  1.00  0.00           C
ATOM   4688  HE2 PHE A 393     186.435 145.024 190.330  1.00  0.00            
ATOM   4689  C   PHE A 393     181.306 145.597 192.510  1.00  0.00           C
ATOM   4690  O   PHE A 393     181.113 146.732 192.079  1.00  0.00           O
ATOM   4691  N   TYR A 394     180.947 144.505 191.807  1.00  0.00           N
ATOM   4692  HN  TYR A 394     181.016 143.624 192.275  1.00  0.00            
ATOM   4693  CA  TYR A 394     180.469 144.482 190.434  1.00  0.00           C
ATOM   4694  HA  TYR A 394     181.167 145.039 189.984  1.00  0.00            
ATOM   4695  CB  TYR A 394     180.392 143.018 189.929  1.00  0.00           C
ATOM   4696  HB1 TYR A 394     179.749 142.495 190.488  1.00  0.00            
ATOM   4697  HB2 TYR A 394     180.096 142.999 188.974  1.00  0.00            
ATOM   4698  CG  TYR A 394     181.751 142.384 190.030  1.00  0.00           C
ATOM   4699  CD1 TYR A 394     182.773 142.776 189.150  1.00  0.00           C
ATOM   4700  HD1 TYR A 394     182.584 143.454 188.440  1.00  0.00            
ATOM   4701  CE1 TYR A 394     184.056 142.224 189.260  1.00  0.00           C
ATOM   4702  HE1 TYR A 394     184.779 142.510 188.631  1.00  0.00            
ATOM   4703  CZ  TYR A 394     184.326 141.274 190.249  1.00  0.00           C
ATOM   4704  OH  TYR A 394     185.620 140.729 190.347  1.00  0.00           O
ATOM   4705  HH  TYR A 394     185.648 140.070 191.099  1.00  0.00            
ATOM   4706  CD2 TYR A 394     182.033 141.426 191.021  1.00  0.00           C
ATOM   4707  HD2 TYR A 394     181.312 141.137 191.651  1.00  0.00            
ATOM   4708  CE2 TYR A 394     183.316 140.873 191.132  1.00  0.00           C
ATOM   4709  HE2 TYR A 394     183.510 140.194 191.840  1.00  0.00            
ATOM   4710  C   TYR A 394     179.136 145.180 190.166  1.00  0.00           C
ATOM   4711  O   TYR A 394     178.630 145.174 189.049  1.00  0.00           O
ATOM   4712  N   ASN A 395     178.566 145.888 191.157  1.00  0.00           N
ATOM   4713  HN  ASN A 395     178.992 145.870 192.062  1.00  0.00            
ATOM   4714  CA  ASN A 395     177.366 146.675 190.976  1.00  0.00           C
ATOM   4715  HA  ASN A 395     176.868 146.206 190.246  1.00  0.00            
ATOM   4716  CB  ASN A 395     176.546 146.719 192.281  1.00  0.00           C
ATOM   4717  HB1 ASN A 395     177.150 146.866 193.064  1.00  0.00            
ATOM   4718  HB2 ASN A 395     175.869 147.454 192.239  1.00  0.00            
ATOM   4719  CG  ASN A 395     175.840 145.379 192.423  1.00  0.00           C
ATOM   4720  OD1 ASN A 395     174.947 145.053 191.640  1.00  0.00           O
ATOM   4721  ND2 ASN A 395     176.226 144.584 193.437  1.00  0.00           N
ATOM   4722 1HD2 ASN A 395     176.950 144.883 194.059  1.00  0.00            
ATOM   4723 2HD2 ASN A 395     175.789 143.694 193.569  1.00  0.00            
ATOM   4724  C   ASN A 395     177.700 148.091 190.537  1.00  0.00           C
ATOM   4725  O   ASN A 395     176.802 148.889 190.284  1.00  0.00           O
ATOM   4726  N   PHE A 396     178.998 148.423 190.319  1.00  0.00           N
ATOM   4727  HN  PHE A 396     179.707 147.783 190.614  1.00  0.00            
ATOM   4728  CA  PHE A 396     179.412 149.668 189.675  1.00  0.00           C
ATOM   4729  HA  PHE A 396     178.999 150.352 190.277  1.00  0.00            
ATOM   4730  CB  PHE A 396     180.966 149.862 189.645  1.00  0.00           C
ATOM   4731  HB1 PHE A 396     181.165 150.791 189.333  1.00  0.00            
ATOM   4732  HB2 PHE A 396     181.321 149.738 190.572  1.00  0.00            
ATOM   4733  CG  PHE A 396     181.738 148.919 188.747  1.00  0.00           C
ATOM   4734  CD1 PHE A 396     181.857 149.184 187.372  1.00  0.00           C
ATOM   4735  HD1 PHE A 396     181.416 149.994 186.987  1.00  0.00            
ATOM   4736  CE1 PHE A 396     182.584 148.331 186.533  1.00  0.00           C
ATOM   4737  HE1 PHE A 396     182.650 148.527 185.555  1.00  0.00            
ATOM   4738  CZ  PHE A 396     183.219 147.203 187.068  1.00  0.00           C
ATOM   4739  HZ  PHE A 396     183.726 146.582 186.470  1.00  0.00            
ATOM   4740  CD2 PHE A 396     182.415 147.807 189.272  1.00  0.00           C
ATOM   4741  HD2 PHE A 396     182.377 147.627 190.255  1.00  0.00            
ATOM   4742  CE2 PHE A 396     183.143 146.946 188.441  1.00  0.00           C
ATOM   4743  HE2 PHE A 396     183.607 146.149 188.828  1.00  0.00            
ATOM   4744  C   PHE A 396     178.807 149.832 188.281  1.00  0.00           C
ATOM   4745  O   PHE A 396     178.454 150.930 187.853  1.00  0.00           O
ATOM   4746  N   ILE A 397     178.632 148.696 187.572  1.00  0.00           N
ATOM   4747  HN  ILE A 397     178.906 147.845 188.021  1.00  0.00            
ATOM   4748  CA  ILE A 397     178.090 148.573 186.230  1.00  0.00           C
ATOM   4749  HA  ILE A 397     178.706 149.111 185.654  1.00  0.00            
ATOM   4750  CB  ILE A 397     178.082 147.102 185.797  1.00  0.00           C
ATOM   4751  HB  ILE A 397     177.453 146.610 186.399  1.00  0.00            
ATOM   4752  CG2 ILE A 397     177.578 146.984 184.340  1.00  0.00           C
ATOM   4753 1HG2 ILE A 397     177.576 146.023 184.065  1.00  0.00            
ATOM   4754 2HG2 ILE A 397     176.650 147.351 184.278  1.00  0.00            
ATOM   4755 3HG2 ILE A 397     178.183 147.502 183.735  1.00  0.00            
ATOM   4756  CG1 ILE A 397     179.489 146.462 185.949  1.00  0.00           C
ATOM   4757 1HG1 ILE A 397     180.102 146.872 185.274  1.00  0.00            
ATOM   4758 2HG1 ILE A 397     179.830 146.653 186.869  1.00  0.00            
ATOM   4759  CD  ILE A 397     179.497 144.941 185.741  1.00  0.00           C
ATOM   4760  HD1 ILE A 397     180.428 144.594 185.852  1.00  0.00            
ATOM   4761  HD2 ILE A 397     178.898 144.509 186.415  1.00  0.00            
ATOM   4762  HD3 ILE A 397     179.170 144.729 184.820  1.00  0.00            
ATOM   4763  C   ILE A 397     176.688 149.163 186.133  1.00  0.00           C
ATOM   4764  O   ILE A 397     176.378 149.905 185.205  1.00  0.00           O
ATOM   4765  N   TYR A 398     175.823 148.910 187.144  1.00  0.00           N
ATOM   4766  HN  TYR A 398     176.130 148.302 187.876  1.00  0.00            
ATOM   4767  CA  TYR A 398     174.476 149.461 187.242  1.00  0.00           C
ATOM   4768  HA  TYR A 398     173.991 149.179 186.414  1.00  0.00            
ATOM   4769  CB  TYR A 398     173.838 148.903 188.556  1.00  0.00           C
ATOM   4770  HB1 TYR A 398     173.786 147.907 188.483  1.00  0.00            
ATOM   4771  HB2 TYR A 398     174.430 149.150 189.323  1.00  0.00            
ATOM   4772  CG  TYR A 398     172.445 149.393 188.899  1.00  0.00           C
ATOM   4773  CD1 TYR A 398     172.262 150.650 189.511  1.00  0.00           C
ATOM   4774  HD1 TYR A 398     173.042 151.267 189.614  1.00  0.00            
ATOM   4775  CE1 TYR A 398     171.004 151.046 189.976  1.00  0.00           C
ATOM   4776  HE1 TYR A 398     170.885 151.948 190.391  1.00  0.00            
ATOM   4777  CZ  TYR A 398     169.915 150.181 189.860  1.00  0.00           C
ATOM   4778  OH  TYR A 398     168.686 150.572 190.419  1.00  0.00           O
ATOM   4779  HH  TYR A 398     168.005 149.858 190.259  1.00  0.00            
ATOM   4780  CD2 TYR A 398     171.329 148.548 188.756  1.00  0.00           C
ATOM   4781  HD2 TYR A 398     171.434 147.662 188.304  1.00  0.00            
ATOM   4782  CE2 TYR A 398     170.069 148.936 189.241  1.00  0.00           C
ATOM   4783  HE2 TYR A 398     169.284 148.324 189.144  1.00  0.00            
ATOM   4784  C   TYR A 398     174.484 150.987 187.249  1.00  0.00           C
ATOM   4785  O   TYR A 398     173.758 151.634 186.498  1.00  0.00           O
ATOM   4786  N   PHE A 399     175.353 151.596 188.080  1.00  0.00           N
ATOM   4787  HN  PHE A 399     175.940 151.022 188.651  1.00  0.00            
ATOM   4788  CA  PHE A 399     175.486 153.037 188.194  1.00  0.00           C
ATOM   4789  HA  PHE A 399     174.535 153.333 188.286  1.00  0.00            
ATOM   4790  CB  PHE A 399     176.310 153.444 189.442  1.00  0.00           C
ATOM   4791  HB1 PHE A 399     177.179 152.950 189.456  1.00  0.00            
ATOM   4792  HB2 PHE A 399     176.486 154.428 189.431  1.00  0.00            
ATOM   4793  CG  PHE A 399     175.531 153.099 190.685  1.00  0.00           C
ATOM   4794  CD1 PHE A 399     175.680 151.844 191.295  1.00  0.00           C
ATOM   4795  HD1 PHE A 399     176.350 151.197 190.931  1.00  0.00            
ATOM   4796  CE1 PHE A 399     174.906 151.484 192.404  1.00  0.00           C
ATOM   4797  HE1 PHE A 399     175.010 150.579 192.816  1.00  0.00            
ATOM   4798  CZ  PHE A 399     173.986 152.395 192.934  1.00  0.00           C
ATOM   4799  HZ  PHE A 399     173.429 152.141 193.725  1.00  0.00            
ATOM   4800  CD2 PHE A 399     174.611 154.009 191.232  1.00  0.00           C
ATOM   4801  HD2 PHE A 399     174.500 154.912 190.816  1.00  0.00            
ATOM   4802  CE2 PHE A 399     173.847 153.663 192.355  1.00  0.00           C
ATOM   4803  HE2 PHE A 399     173.202 154.322 192.743  1.00  0.00            
ATOM   4804  C   PHE A 399     176.051 153.680 186.939  1.00  0.00           C
ATOM   4805  O   PHE A 399     175.551 154.708 186.495  1.00  0.00           O
ATOM   4806  N   ILE A 400     177.076 153.078 186.295  1.00  0.00           N
ATOM   4807  HN  ILE A 400     177.495 152.269 186.707  1.00  0.00            
ATOM   4808  CA  ILE A 400     177.594 153.566 185.017  1.00  0.00           C
ATOM   4809  HA  ILE A 400     177.801 154.525 185.211  1.00  0.00            
ATOM   4810  CB  ILE A 400     178.884 152.854 184.598  1.00  0.00           C
ATOM   4811  HB  ILE A 400     178.699 151.873 184.541  1.00  0.00            
ATOM   4812  CG2 ILE A 400     179.347 153.346 183.203  1.00  0.00           C
ATOM   4813 1HG2 ILE A 400     180.189 152.872 182.945  1.00  0.00            
ATOM   4814 2HG2 ILE A 400     178.635 153.152 182.528  1.00  0.00            
ATOM   4815 3HG2 ILE A 400     179.516 154.331 183.236  1.00  0.00            
ATOM   4816  CG1 ILE A 400     179.985 153.106 185.659  1.00  0.00           C
ATOM   4817 1HG1 ILE A 400     180.148 154.091 185.721  1.00  0.00            
ATOM   4818 2HG1 ILE A 400     179.660 152.766 186.541  1.00  0.00            
ATOM   4819  CD  ILE A 400     181.322 152.422 185.350  1.00  0.00           C
ATOM   4820  HD1 ILE A 400     181.978 152.630 186.075  1.00  0.00            
ATOM   4821  HD2 ILE A 400     181.186 151.433 185.297  1.00  0.00            
ATOM   4822  HD3 ILE A 400     181.674 152.757 184.476  1.00  0.00            
ATOM   4823  C   ILE A 400     176.550 153.507 183.903  1.00  0.00           C
ATOM   4824  O   ILE A 400     176.350 154.489 183.188  1.00  0.00           O
ATOM   4825  N   LEU A 401     175.800 152.387 183.768  1.00  0.00           N
ATOM   4826  HN  LEU A 401     176.001 151.606 184.359  1.00  0.00            
ATOM   4827  CA  LEU A 401     174.714 152.265 182.802  1.00  0.00           C
ATOM   4828  HA  LEU A 401     175.172 152.481 181.939  1.00  0.00            
ATOM   4829  CB  LEU A 401     174.109 150.839 182.808  1.00  0.00           C
ATOM   4830  HB1 LEU A 401     173.881 150.601 183.752  1.00  0.00            
ATOM   4831  HB2 LEU A 401     173.275 150.851 182.256  1.00  0.00            
ATOM   4832  CG  LEU A 401     175.035 149.739 182.249  1.00  0.00           C
ATOM   4833  HG  LEU A 401     175.915 149.820 182.716  1.00  0.00            
ATOM   4834  CD1 LEU A 401     174.427 148.355 182.524  1.00  0.00           C
ATOM   4835 1HD1 LEU A 401     175.032 147.647 182.159  1.00  0.00            
ATOM   4836 2HD1 LEU A 401     174.321 148.227 183.510  1.00  0.00            
ATOM   4837 3HD1 LEU A 401     173.533 148.290 182.081  1.00  0.00            
ATOM   4838  CD2 LEU A 401     175.310 149.907 180.747  1.00  0.00           C
ATOM   4839 1HD2 LEU A 401     175.912 149.173 180.434  1.00  0.00            
ATOM   4840 2HD2 LEU A 401     174.447 149.867 180.244  1.00  0.00            
ATOM   4841 3HD2 LEU A 401     175.750 150.790 180.585  1.00  0.00            
ATOM   4842  C   LEU A 401     173.590 153.266 183.042  1.00  0.00           C
ATOM   4843  O   LEU A 401     173.113 153.927 182.119  1.00  0.00           O
ATOM   4844  N   LEU A 402     173.176 153.445 184.311  1.00  0.00           N
ATOM   4845  HN  LEU A 402     173.563 152.854 185.019  1.00  0.00            
ATOM   4846  CA  LEU A 402     172.204 154.442 184.712  1.00  0.00           C
ATOM   4847  HA  LEU A 402     171.422 154.268 184.114  1.00  0.00            
ATOM   4848  CB  LEU A 402     171.848 154.248 186.204  1.00  0.00           C
ATOM   4849  HB1 LEU A 402     171.501 153.317 186.316  1.00  0.00            
ATOM   4850  HB2 LEU A 402     172.689 154.356 186.734  1.00  0.00            
ATOM   4851  CG  LEU A 402     170.797 155.212 186.792  1.00  0.00           C
ATOM   4852  HG  LEU A 402     171.181 156.134 186.748  1.00  0.00            
ATOM   4853  CD1 LEU A 402     169.486 155.244 185.990  1.00  0.00           C
ATOM   4854 1HD1 LEU A 402     168.848 155.884 186.419  1.00  0.00            
ATOM   4855 2HD1 LEU A 402     169.675 155.539 185.054  1.00  0.00            
ATOM   4856 3HD1 LEU A 402     169.082 154.330 185.976  1.00  0.00            
ATOM   4857  CD2 LEU A 402     170.503 154.814 188.245  1.00  0.00           C
ATOM   4858 1HD2 LEU A 402     169.822 155.437 188.630  1.00  0.00            
ATOM   4859 2HD2 LEU A 402     170.151 153.878 188.270  1.00  0.00            
ATOM   4860 3HD2 LEU A 402     171.345 154.868 188.782  1.00  0.00            
ATOM   4861  C   LEU A 402     172.658 155.871 184.439  1.00  0.00           C
ATOM   4862  O   LEU A 402     171.890 156.691 183.944  1.00  0.00           O
ATOM   4863  N   ILE A 403     173.930 156.221 184.703  1.00  0.00           N
ATOM   4864  HN  ILE A 403     174.526 155.564 185.165  1.00  0.00            
ATOM   4865  CA  ILE A 403     174.469 157.523 184.339  1.00  0.00           C
ATOM   4866  HA  ILE A 403     173.796 158.165 184.707  1.00  0.00            
ATOM   4867  CB  ILE A 403     175.824 157.758 185.003  1.00  0.00           C
ATOM   4868  HB  ILE A 403     176.397 156.955 184.839  1.00  0.00            
ATOM   4869  CG2 ILE A 403     176.579 158.968 184.396  1.00  0.00           C
ATOM   4870 1HG2 ILE A 403     177.457 159.081 184.862  1.00  0.00            
ATOM   4871 2HG2 ILE A 403     176.737 158.808 183.422  1.00  0.00            
ATOM   4872 3HG2 ILE A 403     176.031 159.796 184.513  1.00  0.00            
ATOM   4873  CG1 ILE A 403     175.582 157.964 186.515  1.00  0.00           C
ATOM   4874 1HG1 ILE A 403     175.146 158.854 186.650  1.00  0.00            
ATOM   4875 2HG1 ILE A 403     174.973 157.241 186.842  1.00  0.00            
ATOM   4876  CD  ILE A 403     176.857 157.927 187.355  1.00  0.00           C
ATOM   4877  HD1 ILE A 403     176.626 158.066 188.318  1.00  0.00            
ATOM   4878  HD2 ILE A 403     177.303 157.039 187.245  1.00  0.00            
ATOM   4879  HD3 ILE A 403     177.477 158.651 187.053  1.00  0.00            
ATOM   4880  C   ILE A 403     174.523 157.760 182.835  1.00  0.00           C
ATOM   4881  O   ILE A 403     174.062 158.793 182.353  1.00  0.00           O
ATOM   4882  N   ILE A 404     175.032 156.821 182.013  1.00  0.00           N
ATOM   4883  HN  ILE A 404     175.377 155.961 182.388  1.00  0.00            
ATOM   4884  CA  ILE A 404     175.079 157.062 180.573  1.00  0.00           C
ATOM   4885  HA  ILE A 404     175.439 157.995 180.561  1.00  0.00            
ATOM   4886  CB  ILE A 404     176.083 156.189 179.819  1.00  0.00           C
ATOM   4887  HB  ILE A 404     176.068 156.450 178.854  1.00  0.00            
ATOM   4888  CG2 ILE A 404     177.477 156.451 180.437  1.00  0.00           C
ATOM   4889 1HG2 ILE A 404     178.161 155.894 179.966  1.00  0.00            
ATOM   4890 2HG2 ILE A 404     177.709 157.419 180.337  1.00  0.00            
ATOM   4891 3HG2 ILE A 404     177.462 156.210 181.407  1.00  0.00            
ATOM   4892  CG1 ILE A 404     175.714 154.688 179.799  1.00  0.00           C
ATOM   4893 1HG1 ILE A 404     175.643 154.366 180.743  1.00  0.00            
ATOM   4894 2HG1 ILE A 404     174.830 154.584 179.344  1.00  0.00            
ATOM   4895  CD  ILE A 404     176.735 153.806 179.068  1.00  0.00           C
ATOM   4896  HD1 ILE A 404     176.432 152.853 179.095  1.00  0.00            
ATOM   4897  HD2 ILE A 404     176.812 154.104 178.117  1.00  0.00            
ATOM   4898  HD3 ILE A 404     177.626 153.886 179.516  1.00  0.00            
ATOM   4899  C   ILE A 404     173.707 157.102 179.901  1.00  0.00           C
ATOM   4900  O   ILE A 404     173.437 157.995 179.100  1.00  0.00           O
ATOM   4901  N   VAL A 405     172.783 156.175 180.237  1.00  0.00           N
ATOM   4902  HN  VAL A 405     173.031 155.473 180.905  1.00  0.00            
ATOM   4903  CA  VAL A 405     171.439 156.152 179.669  1.00  0.00           C
ATOM   4904  HA  VAL A 405     171.590 156.393 178.710  1.00  0.00            
ATOM   4905  CB  VAL A 405     170.816 154.760 179.809  1.00  0.00           C
ATOM   4906  HB  VAL A 405     170.771 154.541 180.784  1.00  0.00            
ATOM   4907  CG1 VAL A 405     169.383 154.724 179.235  1.00  0.00           C
ATOM   4908 1HG1 VAL A 405     169.004 153.804 179.341  1.00  0.00            
ATOM   4909 2HG1 VAL A 405     168.810 155.379 179.728  1.00  0.00            
ATOM   4910 3HG1 VAL A 405     169.406 154.965 178.265  1.00  0.00            
ATOM   4911  CG2 VAL A 405     171.694 153.732 179.066  1.00  0.00           C
ATOM   4912 1HG2 VAL A 405     171.290 152.822 179.156  1.00  0.00            
ATOM   4913 2HG2 VAL A 405     171.749 153.978 178.098  1.00  0.00            
ATOM   4914 3HG2 VAL A 405     172.612 153.729 179.462  1.00  0.00            
ATOM   4915  C   VAL A 405     170.508 157.186 180.295  1.00  0.00           C
ATOM   4916  O   VAL A 405     169.816 157.936 179.607  1.00  0.00           O
ATOM   4917  N   GLY A 406     170.466 157.263 181.638  1.00  0.00           N
ATOM   4918  HN  GLY A 406     171.143 156.748 182.164  1.00  0.00            
ATOM   4919  CA  GLY A 406     169.484 158.058 182.367  1.00  0.00           C
ATOM   4920  HA1 GLY A 406     168.655 158.099 181.809  1.00  0.00            
ATOM   4921  HA2 GLY A 406     169.286 157.581 183.223  1.00  0.00            
ATOM   4922  C   GLY A 406     169.917 159.454 182.685  1.00  0.00           C
ATOM   4923  O   GLY A 406     169.084 160.342 182.800  1.00  0.00           O
ATOM   4924  N   SER A 407     171.226 159.713 182.838  1.00  0.00           N
ATOM   4925  HN  SER A 407     171.891 158.970 182.768  1.00  0.00            
ATOM   4926  CA  SER A 407     171.682 161.072 183.106  1.00  0.00           C
ATOM   4927  HA  SER A 407     170.879 161.523 183.496  1.00  0.00            
ATOM   4928  CB  SER A 407     172.849 161.137 184.125  1.00  0.00           C
ATOM   4929  HB1 SER A 407     172.612 160.653 184.968  1.00  0.00            
ATOM   4930  HB2 SER A 407     173.681 160.741 183.737  1.00  0.00            
ATOM   4931  OG  SER A 407     173.149 162.483 184.482  1.00  0.00           O
ATOM   4932  HG1 SER A 407     173.903 162.494 185.138  1.00  0.00            
ATOM   4933  C   SER A 407     172.090 161.737 181.812  1.00  0.00           C
ATOM   4934  O   SER A 407     171.428 162.659 181.345  1.00  0.00           O
ATOM   4935  N   PHE A 408     173.167 161.263 181.153  1.00  0.00           N
ATOM   4936  HN  PHE A 408     173.621 160.435 181.483  1.00  0.00            
ATOM   4937  CA  PHE A 408     173.678 161.936 179.971  1.00  0.00           C
ATOM   4938  HA  PHE A 408     173.711 162.896 180.248  1.00  0.00            
ATOM   4939  CB  PHE A 408     175.080 161.356 179.612  1.00  0.00           C
ATOM   4940  HB1 PHE A 408     175.703 161.487 180.383  1.00  0.00            
ATOM   4941  HB2 PHE A 408     174.997 160.379 179.414  1.00  0.00            
ATOM   4942  CG  PHE A 408     175.680 162.032 178.402  1.00  0.00           C
ATOM   4943  CD1 PHE A 408     175.772 163.432 178.351  1.00  0.00           C
ATOM   4944  HD1 PHE A 408     175.528 163.974 179.155  1.00  0.00            
ATOM   4945  CE1 PHE A 408     176.202 164.077 177.187  1.00  0.00           C
ATOM   4946  HE1 PHE A 408     176.250 165.075 177.158  1.00  0.00            
ATOM   4947  CZ  PHE A 408     176.565 163.327 176.065  1.00  0.00           C
ATOM   4948  HZ  PHE A 408     176.876 163.788 175.234  1.00  0.00            
ATOM   4949  CD2 PHE A 408     176.051 161.285 177.270  1.00  0.00           C
ATOM   4950  HD2 PHE A 408     175.999 160.287 177.296  1.00  0.00            
ATOM   4951  CE2 PHE A 408     176.493 161.928 176.106  1.00  0.00           C
ATOM   4952  HE2 PHE A 408     176.757 161.389 175.306  1.00  0.00            
ATOM   4953  C   PHE A 408     172.742 161.862 178.766  1.00  0.00           C
ATOM   4954  O   PHE A 408     172.342 162.883 178.208  1.00  0.00           O
ATOM   4955  N   PHE A 409     172.331 160.647 178.348  1.00  0.00           N
ATOM   4956  HN  PHE A 409     172.606 159.830 178.855  1.00  0.00            
ATOM   4957  CA  PHE A 409     171.496 160.512 177.173  1.00  0.00           C
ATOM   4958  HA  PHE A 409     171.936 161.069 176.469  1.00  0.00            
ATOM   4959  CB  PHE A 409     171.446 159.011 176.768  1.00  0.00           C
ATOM   4960  HB1 PHE A 409     172.361 158.719 176.489  1.00  0.00            
ATOM   4961  HB2 PHE A 409     171.149 158.471 177.556  1.00  0.00            
ATOM   4962  CG  PHE A 409     170.507 158.706 175.631  1.00  0.00           C
ATOM   4963  CD1 PHE A 409     170.651 159.340 174.387  1.00  0.00           C
ATOM   4964  HD1 PHE A 409     171.409 159.975 174.238  1.00  0.00            
ATOM   4965  CE1 PHE A 409     169.740 159.089 173.354  1.00  0.00           C
ATOM   4966  HE1 PHE A 409     169.832 159.565 172.479  1.00  0.00            
ATOM   4967  CZ  PHE A 409     168.700 158.172 173.546  1.00  0.00           C
ATOM   4968  HZ  PHE A 409     168.061 157.979 172.801  1.00  0.00            
ATOM   4969  CD2 PHE A 409     169.445 157.805 175.821  1.00  0.00           C
ATOM   4970  HD2 PHE A 409     169.326 157.360 176.709  1.00  0.00            
ATOM   4971  CE2 PHE A 409     168.553 157.525 174.779  1.00  0.00           C
ATOM   4972  HE2 PHE A 409     167.814 156.865 174.915  1.00  0.00            
ATOM   4973  C   PHE A 409     170.107 161.113 177.370  1.00  0.00           C
ATOM   4974  O   PHE A 409     169.704 161.994 176.622  1.00  0.00           O
ATOM   4975  N   MET A 410     169.361 160.709 178.414  1.00  0.00           N
ATOM   4976  HN  MET A 410     169.762 160.080 179.080  1.00  0.00            
ATOM   4977  CA  MET A 410     167.994 161.156 178.606  1.00  0.00           C
ATOM   4978  HA  MET A 410     167.591 160.990 177.706  1.00  0.00            
ATOM   4979  CB  MET A 410     167.364 160.336 179.746  1.00  0.00           C
ATOM   4980  HB1 MET A 410     167.510 159.366 179.551  1.00  0.00            
ATOM   4981  HB2 MET A 410     167.827 160.578 180.599  1.00  0.00            
ATOM   4982  CG  MET A 410     165.858 160.563 179.940  1.00  0.00           C
ATOM   4983  HG1 MET A 410     165.773 161.507 180.258  1.00  0.00            
ATOM   4984  HG2 MET A 410     165.460 160.482 179.026  1.00  0.00            
ATOM   4985  SD  MET A 410     165.141 159.380 181.107  1.00  0.00           S
ATOM   4986  CE  MET A 410     165.606 160.253 182.625  1.00  0.00           C
ATOM   4987  HE1 MET A 410     165.285 159.736 183.419  1.00  0.00            
ATOM   4988  HE2 MET A 410     166.601 160.343 182.666  1.00  0.00            
ATOM   4989  HE3 MET A 410     165.189 161.162 182.628  1.00  0.00            
ATOM   4990  C   MET A 410     167.802 162.648 178.874  1.00  0.00           C
ATOM   4991  O   MET A 410     166.932 163.291 178.284  1.00  0.00           O
ATOM   4992  N   ILE A 411     168.623 163.253 179.757  1.00  0.00           N
ATOM   4993  HN  ILE A 411     169.337 162.709 180.199  1.00  0.00            
ATOM   4994  CA  ILE A 411     168.512 164.668 180.094  1.00  0.00           C
ATOM   4995  HA  ILE A 411     167.532 164.797 180.244  1.00  0.00            
ATOM   4996  CB  ILE A 411     169.237 165.012 181.394  1.00  0.00           C
ATOM   4997  HB  ILE A 411     170.211 164.863 181.224  1.00  0.00            
ATOM   4998  CG2 ILE A 411     169.022 166.496 181.768  1.00  0.00           C
ATOM   4999 1HG2 ILE A 411     169.504 166.698 182.620  1.00  0.00            
ATOM   5000 2HG2 ILE A 411     169.378 167.079 181.037  1.00  0.00            
ATOM   5001 3HG2 ILE A 411     168.045 166.671 181.888  1.00  0.00            
ATOM   5002  CG1 ILE A 411     168.797 164.083 182.561  1.00  0.00           C
ATOM   5003 1HG1 ILE A 411     169.021 163.141 182.312  1.00  0.00            
ATOM   5004 2HG1 ILE A 411     169.312 164.343 183.378  1.00  0.00            
ATOM   5005  CD  ILE A 411     167.304 164.126 182.919  1.00  0.00           C
ATOM   5006  HD1 ILE A 411     167.125 163.498 183.676  1.00  0.00            
ATOM   5007  HD2 ILE A 411     167.053 165.055 183.190  1.00  0.00            
ATOM   5008  HD3 ILE A 411     166.763 163.853 182.124  1.00  0.00            
ATOM   5009  C   ILE A 411     168.927 165.574 178.939  1.00  0.00           C
ATOM   5010  O   ILE A 411     168.291 166.588 178.658  1.00  0.00           O
ATOM   5011  N   ASN A 412     169.985 165.231 178.173  1.00  0.00           N
ATOM   5012  HN  ASN A 412     170.552 164.446 178.425  1.00  0.00            
ATOM   5013  CA  ASN A 412     170.299 166.004 176.982  1.00  0.00           C
ATOM   5014  HA  ASN A 412     170.103 166.939 177.277  1.00  0.00            
ATOM   5015  CB  ASN A 412     171.791 165.863 176.589  1.00  0.00           C
ATOM   5016  HB1 ASN A 412     172.025 164.894 176.513  1.00  0.00            
ATOM   5017  HB2 ASN A 412     171.947 166.313 175.710  1.00  0.00            
ATOM   5018  CG  ASN A 412     172.693 166.507 177.640  1.00  0.00           C
ATOM   5019  OD1 ASN A 412     173.630 165.912 178.165  1.00  0.00           O
ATOM   5020  ND2 ASN A 412     172.441 167.800 177.953  1.00  0.00           N
ATOM   5021 1HD2 ASN A 412     171.693 168.287 177.502  1.00  0.00            
ATOM   5022 2HD2 ASN A 412     173.003 168.268 178.635  1.00  0.00            
ATOM   5023  C   ASN A 412     169.378 165.694 175.798  1.00  0.00           C
ATOM   5024  O   ASN A 412     169.214 166.525 174.908  1.00  0.00           O
ATOM   5025  N   LEU A 413     168.688 164.536 175.770  1.00  0.00           N
ATOM   5026  HN  LEU A 413     168.871 163.859 176.483  1.00  0.00            
ATOM   5027  CA  LEU A 413     167.691 164.219 174.757  1.00  0.00           C
ATOM   5028  HA  LEU A 413     168.194 164.379 173.907  1.00  0.00            
ATOM   5029  CB  LEU A 413     167.215 162.755 174.893  1.00  0.00           C
ATOM   5030  HB1 LEU A 413     168.026 162.184 175.021  1.00  0.00            
ATOM   5031  HB2 LEU A 413     166.636 162.699 175.706  1.00  0.00            
ATOM   5032  CG  LEU A 413     166.416 162.165 173.716  1.00  0.00           C
ATOM   5033  HG  LEU A 413     165.612 162.734 173.543  1.00  0.00            
ATOM   5034  CD1 LEU A 413     167.236 162.150 172.417  1.00  0.00           C
ATOM   5035 1HD1 LEU A 413     166.684 161.761 171.679  1.00  0.00            
ATOM   5036 2HD1 LEU A 413     167.500 163.085 172.179  1.00  0.00            
ATOM   5037 3HD1 LEU A 413     168.057 161.594 172.548  1.00  0.00            
ATOM   5038  CD2 LEU A 413     166.005 160.735 174.098  1.00  0.00           C
ATOM   5039 1HD2 LEU A 413     165.483 160.327 173.349  1.00  0.00            
ATOM   5040 2HD2 LEU A 413     166.824 160.188 174.271  1.00  0.00            
ATOM   5041 3HD2 LEU A 413     165.440 160.760 174.923  1.00  0.00            
ATOM   5042  C   LEU A 413     166.486 165.149 174.764  1.00  0.00           C
ATOM   5043  O   LEU A 413     166.029 165.594 173.713  1.00  0.00           O
ATOM   5044  N   CYS A 414     165.951 165.527 175.948  1.00  0.00           N
ATOM   5045  HN  CYS A 414     166.303 165.124 176.793  1.00  0.00            
ATOM   5046  CA  CYS A 414     164.872 166.508 176.023  1.00  0.00           C
ATOM   5047  HA  CYS A 414     164.242 166.125 175.348  1.00  0.00            
ATOM   5048  CB  CYS A 414     164.139 166.554 177.394  1.00  0.00           C
ATOM   5049  HB1 CYS A 414     163.370 167.175 177.240  1.00  0.00            
ATOM   5050  HB2 CYS A 414     163.796 165.623 177.519  1.00  0.00            
ATOM   5051  SG  CYS A 414     165.149 167.086 178.811  1.00  0.00           S
ATOM   5052  HG1 CYS A 414     164.589 167.082 179.640  1.00  0.00            
ATOM   5053  C   CYS A 414     165.272 167.897 175.527  1.00  0.00           C
ATOM   5054  O   CYS A 414     164.474 168.574 174.884  1.00  0.00           O
ATOM   5055  N   LEU A 415     166.539 168.320 175.745  1.00  0.00           N
ATOM   5056  HN  LEU A 415     167.112 167.784 176.366  1.00  0.00            
ATOM   5057  CA  LEU A 415     167.123 169.510 175.131  1.00  0.00           C
ATOM   5058  HA  LEU A 415     166.499 170.240 175.408  1.00  0.00            
ATOM   5059  CB  LEU A 415     168.562 169.749 175.664  1.00  0.00           C
ATOM   5060  HB1 LEU A 415     168.507 169.859 176.656  1.00  0.00            
ATOM   5061  HB2 LEU A 415     169.107 168.939 175.448  1.00  0.00
[truncated: 1,079,705 more chars]
