# Supplementary material for: µ-Theraphotoxin Pn3a inhibition of CaV3.3 channels reveals a novel isoform-selective drug binding site
Source: eLife. 2022 Jul 20;11:e74040. doi: 10.7554/eLife.74040 (PMC9342953; doi:10.7554/eLife.74040)
Supplement: Figure 6—source data 1. [file elife-74040-fig6-data1.zip › Figure 6-Source Data 3.pdb]

ATOM      1  N   ASN A  78     102.482 158.025 138.029  1.00141.30
ATOM      2  CA  ASN A  78     103.471 159.065 138.282  1.00141.30
ATOM      3  C   ASN A  78     104.783 158.418 138.708  1.00141.30
ATOM      4  O   ASN A  78     104.790 157.632 139.664  1.00141.30
ATOM      5  CB  ASN A  78     102.959 160.014 139.364  1.00141.30
ATOM      6  CG  ASN A  78     103.836 161.242 139.542  1.00141.30
ATOM      7  OD1 ASN A  78     104.860 161.398 138.879  1.00141.30
ATOM      8  ND2 ASN A  78     103.430 162.126 140.446  1.00141.30
ATOM      9 1H   ASN A  78     102.892 157.128 138.193  1.00 99.99
ATOM     10 1HD2 ASN A  78     103.964 162.955 140.610  1.00 99.99
ATOM     11 2HD2 ASN A  78     102.590 161.962 140.963  1.00 99.99
ATOM     12 2H   ASN A  78     101.662 158.074 138.599  1.00 99.99
ATOM     13 3H   ASN A  78     102.116 158.007 137.098  1.00 99.99
ATOM     14  N   PRO A  79     105.902 158.701 138.036  1.00138.34
ATOM     15  CA  PRO A  79     107.186 158.132 138.481  1.00138.34
ATOM     16  C   PRO A  79     107.577 158.549 139.888  1.00138.34
ATOM     17  O   PRO A  79     108.445 157.903 140.489  1.00138.34
ATOM     18  CB  PRO A  79     108.186 158.656 137.440  1.00138.34
ATOM     19  CG  PRO A  79     107.488 159.799 136.762  1.00138.34
ATOM     20  CD  PRO A  79     106.039 159.439 136.771  1.00138.34
ATOM     21  N   TRP A  80     106.975 159.612 140.428  1.00134.96
ATOM     22  CA  TRP A  80     107.166 159.934 141.837  1.00134.96
ATOM     23  C   TRP A  80     106.737 158.778 142.730  1.00134.96
ATOM     24  O   TRP A  80     107.338 158.548 143.788  1.00134.96
ATOM     25  CB  TRP A  80     106.379 161.195 142.197  1.00134.96
ATOM     26  CG  TRP A  80     107.108 162.474 141.924  1.00134.96
ATOM     27  CD1 TRP A  80     108.437 162.622 141.656  1.00134.96
ATOM     28  CD2 TRP A  80     106.541 163.789 141.886  1.00134.96
ATOM     29  NE1 TRP A  80     108.734 163.949 141.457  1.00134.96
ATOM     30  CE2 TRP A  80     107.587 164.686 141.592  1.00134.96
ATOM     31  CE3 TRP A  80     105.251 164.295 142.074  1.00134.96
ATOM     32  CZ2 TRP A  80     107.383 166.061 141.482  1.00134.96
ATOM     33  CZ3 TRP A  80     105.051 165.660 141.964  1.00134.96
ATOM     34  CH2 TRP A  80     106.111 166.527 141.670  1.00134.96
ATOM     35  H   TRP A  80     106.223 160.097 139.982  1.00 99.99
ATOM     36  HD1 TRP A  80     109.080 161.742 141.629  1.00 99.99
ATOM     37  HE1 TRP A  80     109.672 164.229 141.251  1.00 99.99
ATOM     38  HE3 TRP A  80     104.476 163.664 142.509  1.00 99.99
ATOM     39  HZ2 TRP A  80     108.229 166.745 141.549  1.00 99.99
ATOM     40  HZ3 TRP A  80     104.012 165.946 142.129  1.00 99.99
ATOM     41  HH2 TRP A  80     106.045 167.610 141.564  1.00 99.99
ATOM     42  N   PHE A  81     105.702 158.040 142.321  1.00131.21
ATOM     43  CA  PHE A  81     105.258 156.895 143.107  1.00131.21
ATOM     44  C   PHE A  81     106.310 155.793 143.120  1.00131.21
ATOM     45  O   PHE A  81     106.570 155.192 144.165  1.00131.21
ATOM     46  CB  PHE A  81     103.932 156.367 142.567  1.00131.21
ATOM     47  CG  PHE A  81     103.178 155.523 143.547  1.00131.21
ATOM     48  CD1 PHE A  81     102.962 155.972 144.838  1.00131.21
ATOM     49  CD2 PHE A  81     102.685 154.284 143.182  1.00131.21
ATOM     50  CE1 PHE A  81     102.269 155.202 145.747  1.00131.21
ATOM     51  CE2 PHE A  81     101.991 153.508 144.086  1.00131.21
ATOM     52  CZ  PHE A  81     101.782 153.970 145.370  1.00131.21
ATOM     53  H   PHE A  81     105.059 158.346 141.619  1.00 99.99
ATOM     54  HD1 PHE A  81     103.391 156.957 145.020  1.00 99.99
ATOM     55  HD2 PHE A  81     102.909 154.026 142.147  1.00 99.99
ATOM     56  HE1 PHE A  81     102.179 155.530 146.783  1.00 99.99
ATOM     57  HE2 PHE A  81     101.673 152.503 143.810  1.00 99.99
ATOM     58  HZ  PHE A  81     101.250 153.453 146.168  1.00 99.99
ATOM     59  N   GLU A  82     106.934 155.516 141.974  1.00122.43
ATOM     60  CA  GLU A  82     108.022 154.543 141.964  1.00122.43
ATOM     61  C   GLU A  82     109.230 155.048 142.742  1.00122.43
ATOM     62  O   GLU A  82     109.947 154.251 143.360  1.00122.43
ATOM     63  CB  GLU A  82     108.414 154.199 140.528  1.00122.43
ATOM     64  CG  GLU A  82     107.405 153.319 139.808  1.00122.43
ATOM     65  CD  GLU A  82     107.873 152.899 138.428  1.00122.43
ATOM     66  OE1 GLU A  82     108.925 153.399 137.978  1.00122.43
ATOM     67  OE2 GLU A  82     107.190 152.067 137.794  1.00122.43
ATOM     68  H   GLU A  82     106.895 156.115 141.174  1.00 99.99
ATOM     69  N   CYS A  83     109.471 156.361 142.730  1.00119.02
ATOM     70  CA  CYS A  83     110.578 156.913 143.504  1.00119.02
ATOM     71  C   CYS A  83     110.360 156.702 144.998  1.00119.02
ATOM     72  O   CYS A  83     111.263 156.252 145.712  1.00119.02
ATOM     73  CB  CYS A  83     110.751 158.397 143.187  1.00119.02
ATOM     74  SG  CYS A  83     112.382 159.055 143.602  1.00119.02
ATOM     75  H   CYS A  83     108.807 157.034 142.403  1.00 99.99
ATOM     76  HG  CYS A  83     112.137 160.298 143.197  1.00 99.99
ATOM     77  N   VAL A  84     109.158 157.012 145.490  1.00109.61
ATOM     78  CA  VAL A  84     108.878 156.769 146.902  1.00109.61
ATOM     79  C   VAL A  84     108.805 155.273 147.193  1.00109.61
ATOM     80  O   VAL A  84     109.104 154.847 148.315  1.00109.61
ATOM     81  CB  VAL A  84     107.594 157.502 147.350  1.00109.61
ATOM     82  CG1 VAL A  84     106.367 156.942 146.660  1.00109.61
ATOM     83  CG2 VAL A  84     107.441 157.445 148.865  1.00109.61
ATOM     84  H   VAL A  84     108.350 157.138 144.915  1.00 99.99
ATOM     85  N   SER A  85     108.449 154.456 146.198  1.00 99.72
ATOM     86  CA  SER A  85     108.486 153.009 146.374  1.00 99.72
ATOM     87  C   SER A  85     109.909 152.528 146.631  1.00 99.72
ATOM     88  O   SER A  85     110.150 151.748 147.556  1.00 99.72
ATOM     89  CB  SER A  85     107.891 152.319 145.147  1.00 99.72
ATOM     90  OG  SER A  85     107.901 150.911 145.294  1.00 99.72
ATOM     91  H   SER A  85     108.340 154.764 145.253  1.00 99.99
ATOM     92  HG  SER A  85     108.300 150.671 146.179  1.00 99.99
ATOM     93  N   MET A  86     110.868 152.988 145.824  1.00 86.43
ATOM     94  CA  MET A  86     112.271 152.688 146.106  1.00 86.43
ATOM     95  C   MET A  86     112.722 153.256 147.442  1.00 86.43
ATOM     96  O   MET A  86     113.498 152.616 148.162  1.00 86.43
ATOM     97  CB  MET A  86     113.178 153.196 144.991  1.00 86.43
ATOM     98  CG  MET A  86     112.876 152.617 143.653  1.00 86.43
ATOM     99  SD  MET A  86     113.252 150.871 143.869  1.00 86.43
ATOM    100  CE  MET A  86     115.024 150.890 143.642  1.00 86.43
ATOM    101  H   MET A  86     110.718 153.724 145.164  1.00 99.99
ATOM    102  N   LEU A  87     112.276 154.464 147.781  1.00 86.58
ATOM    103  CA  LEU A  87     112.667 155.046 149.058  1.00 86.58
ATOM    104  C   LEU A  87     112.255 154.141 150.210  1.00 86.58
ATOM    105  O   LEU A  87     113.068 153.810 151.081  1.00 86.58
ATOM    106  CB  LEU A  87     112.050 156.434 149.217  1.00 86.58
ATOM    107  CG  LEU A  87     112.649 157.274 150.345  1.00 86.58
ATOM    108  CD1 LEU A  87     114.078 157.670 150.015  1.00 86.58
ATOM    109  CD2 LEU A  87     111.793 158.500 150.617  1.00 86.58
ATOM    110  H   LEU A  87     111.487 154.896 147.343  1.00 99.99
ATOM    111  N   VAL A  88     111.001 153.693 150.205  1.00 86.64
ATOM    112  CA  VAL A  88     110.531 152.855 151.301  1.00 86.64
ATOM    113  C   VAL A  88     111.104 151.448 151.207  1.00 86.64
ATOM    114  O   VAL A  88     111.265 150.781 152.229  1.00 86.64
ATOM    115  CB  VAL A  88     108.997 152.842 151.350  1.00 86.64
ATOM    116  CG1 VAL A  88     108.478 154.267 151.404  1.00 86.64
ATOM    117  CG2 VAL A  88     108.442 152.080 150.166  1.00 86.64
ATOM    118  H   VAL A  88     110.435 153.668 149.381  1.00 99.99
ATOM    119  N   ILE A  89     111.422 150.965 150.003  1.00 77.66
ATOM    120  CA  ILE A  89     112.050 149.650 149.882  1.00 77.66
ATOM    121  C   ILE A  89     113.432 149.664 150.521  1.00 77.66
ATOM    122  O   ILE A  89     113.792 148.764 151.289  1.00 77.66
ATOM    123  CB  ILE A  89     112.111 149.214 148.408  1.00 77.66
ATOM    124  CG1 ILE A  89     110.748 148.697 147.953  1.00 77.66
ATOM    125  CG2 ILE A  89     113.165 148.141 148.213  1.00 77.66
ATOM    126  CD  ILE A  89     110.332 147.431 148.649  1.00 77.66
ATOM    127  H   ILE A  89     111.476 151.536 149.184  1.00 99.99
ATOM    128  N   LEU A  90     114.224 150.696 150.224  1.00 71.57
ATOM    129  CA  LEU A  90     115.540 150.802 150.842  1.00 71.57
ATOM    130  C   LEU A  90     115.431 151.072 152.336  1.00 71.57
ATOM    131  O   LEU A  90     116.252 150.577 153.118  1.00 71.57
ATOM    132  CB  LEU A  90     116.361 151.904 150.169  1.00 99.99
ATOM    133  CG  LEU A  90     116.730 151.675 148.702  1.00 99.99
ATOM    134  CD1 LEU A  90     117.413 152.904 148.122  1.00 99.99
ATOM    135  CD2 LEU A  90     117.679 150.495 148.565  1.00 99.99
ATOM    136  H   LEU A  90     113.887 151.537 149.800  1.00 99.99
ATOM    137  N   LEU A  91     114.417 151.828 152.758  1.00 74.16
ATOM    138  CA  LEU A  91     114.211 152.025 154.187  1.00 74.16
ATOM    139  C   LEU A  91     113.847 150.710 154.868  1.00 74.16
ATOM    140  O   LEU A  91     114.299 150.439 155.984  1.00 74.16
ATOM    141  CB  LEU A  91     113.136 153.090 154.409  1.00 74.16
ATOM    142  CG  LEU A  91     112.851 153.613 155.817  1.00 74.16
ATOM    143  CD1 LEU A  91     112.297 155.023 155.728  1.00 74.16
ATOM    144  CD2 LEU A  91     111.869 152.729 156.549  1.00 74.16
ATOM    145  H   LEU A  91     113.632 152.057 152.182  1.00 99.99
ATOM    146  N   ASN A  92     113.043 149.877 154.204  1.00 69.44
ATOM    147  CA  ASN A  92     112.710 148.562 154.741  1.00 69.44
ATOM    148  C   ASN A  92     113.942 147.672 154.818  1.00 69.44
ATOM    149  O   ASN A  92     114.098 146.898 155.768  1.00 69.44
ATOM    150  CB  ASN A  92     111.626 147.905 153.888  1.00 69.44
ATOM    151  CG  ASN A  92     111.192 146.560 154.431  1.00 69.44
ATOM    152  OD1 ASN A  92     110.311 146.478 155.284  1.00 69.44
ATOM    153  ND2 ASN A  92     111.809 145.495 153.935  1.00 69.44
ATOM    154  H   ASN A  92     112.764 150.029 153.256  1.00 99.99
ATOM    155 1HD2 ASN A  92     111.564 144.580 154.256  1.00 99.99
ATOM    156 2HD2 ASN A  92     112.519 145.607 153.240  1.00 99.99
ATOM    157  N   CYS A  93     114.816 147.752 153.814  1.00 64.35
ATOM    158  CA  CYS A  93     116.077 147.022 153.881  1.00 64.35
ATOM    159  C   CYS A  93     116.900 147.464 155.083  1.00 64.35
ATOM    160  O   CYS A  93     117.459 146.630 155.805  1.00 64.35
ATOM    161  CB  CYS A  93     116.868 147.213 152.588  1.00 64.35
ATOM    162  SG  CYS A  93     116.043 146.600 151.105  1.00 64.35
ATOM    163  H   CYS A  93     114.777 148.464 153.113  1.00 99.99
ATOM    164  HG  CYS A  93     117.010 146.940 150.257  1.00 99.99
ATOM    165  N   VAL A  94     116.980 148.774 155.320  1.00 67.31
ATOM    166  CA  VAL A  94     117.723 149.276 156.475  1.00 67.31
ATOM    167  C   VAL A  94     117.076 148.808 157.774  1.00 67.31
ATOM    168  O   VAL A  94     117.766 148.514 158.757  1.00 67.31
ATOM    169  CB  VAL A  94     117.834 150.812 156.417  1.00 67.31
ATOM    170  CG1 VAL A  94     118.512 151.346 157.668  1.00 67.31
ATOM    171  CG2 VAL A  94     118.605 151.235 155.181  1.00 67.31
ATOM    172  H   VAL A  94     116.388 149.445 154.874  1.00 99.99
ATOM    173  N   THR A  95     115.745 148.728 157.803  1.00 68.51
ATOM    174  CA  THR A  95     115.070 148.278 159.017  1.00 68.51
ATOM    175  C   THR A  95     115.305 146.794 159.262  1.00 68.51
ATOM    176  O   THR A  95     115.424 146.359 160.413  1.00 68.51
ATOM    177  CB  THR A  95     113.572 148.570 158.945  1.00 68.51
ATOM    178  OG1 THR A  95     113.016 147.960 157.778  1.00 68.51
ATOM    179  CG2 THR A  95     113.321 150.067 158.913  1.00 68.51
ATOM    180  H   THR A  95     115.182 148.714 156.977  1.00 99.99
ATOM    181  HG1 THR A  95     112.036 148.154 157.735  1.00 99.99
ATOM    182  N   LEU A  96     115.360 146.000 158.193  1.00 63.22
ATOM    183  CA  LEU A  96     115.670 144.583 158.341  1.00 63.22
ATOM    184  C   LEU A  96     117.114 144.375 158.765  1.00 63.22
ATOM    185  O   LEU A  96     117.413 143.433 159.506  1.00 63.22
ATOM    186  CB  LEU A  96     115.391 143.839 157.039  1.00 63.22
ATOM    187  CG  LEU A  96     113.919 143.709 156.665  1.00 63.22
ATOM    188  CD1 LEU A  96     113.781 142.954 155.364  1.00 63.22
ATOM    189  CD2 LEU A  96     113.148 143.022 157.776  1.00 63.22
ATOM    190  H   LEU A  96     115.415 146.349 157.258  1.00 99.99
ATOM    191  N   GLY A  97     118.021 145.238 158.306  1.00 56.67
ATOM    192  CA  GLY A  97     119.423 145.078 158.635  1.00 56.67
ATOM    193  C   GLY A  97     119.761 145.319 160.089  1.00 56.67
ATOM    194  O   GLY A  97     120.797 144.841 160.560  1.00 56.67
ATOM    195  H   GLY A  97     117.779 146.123 157.908  1.00 99.99
ATOM    196  N   MET A  98     118.911 146.038 160.813  1.00 67.52
ATOM    197  CA  MET A  98     119.206 146.437 162.181  1.00 67.52
ATOM    198  C   MET A  98     118.833 145.375 163.206  1.00 67.52
ATOM    199  O   MET A  98     119.000 145.613 164.406  1.00 67.52
ATOM    200  CB  MET A  98     118.489 147.749 162.505  1.00 67.52
ATOM    201  CG  MET A  98     119.361 148.981 162.328  1.00 67.52
ATOM    202  SD  MET A  98     118.408 150.509 162.277  1.00 67.52
ATOM    203  CE  MET A  98     119.722 151.725 162.283  1.00 67.52
ATOM    204  H   MET A  98     118.017 146.368 160.510  1.00 99.99
ATOM    205  N   TYR A  99     118.321 144.227 162.767  1.00 63.12
ATOM    206  CA  TYR A  99     118.016 143.137 163.685  1.00 63.12
ATOM    207  C   TYR A  99     119.292 142.683 164.384  1.00 63.12
ATOM    208  O   TYR A  99     120.333 142.507 163.748  1.00 63.12
ATOM    209  CB  TYR A  99     117.381 141.975 162.916  1.00 63.12
ATOM    210  CG  TYR A  99     116.899 140.810 163.760  1.00 63.12
ATOM    211  CD1 TYR A  99     116.692 140.943 165.126  1.00 63.12
ATOM    212  CD2 TYR A  99     116.653 139.572 163.182  1.00 63.12
ATOM    213  CE1 TYR A  99     116.254 139.879 165.891  1.00 63.12
ATOM    214  CE2 TYR A  99     116.215 138.503 163.940  1.00 63.12
ATOM    215  CZ  TYR A  99     116.018 138.662 165.293  1.00 63.12
ATOM    216  OH  TYR A  99     115.581 137.602 166.053  1.00 63.12
ATOM    217  H   TYR A  99     117.975 144.105 161.837  1.00 99.99
ATOM    218  HD1 TYR A  99     116.912 141.948 165.487  1.00 99.99
ATOM    219  HD2 TYR A  99     116.844 139.565 162.109  1.00 99.99
ATOM    220  HE1 TYR A  99     116.203 139.972 166.976  1.00 99.99
ATOM    221  HE2 TYR A  99     115.927 137.571 163.453  1.00 99.99
ATOM    222  HH  TYR A  99     115.460 136.800 165.468  1.00 99.99
ATOM    223  N   GLN A 100     119.214 142.510 165.703  1.00 76.74
ATOM    224  CA  GLN A 100     120.325 142.010 166.511  1.00 76.74
ATOM    225  C   GLN A 100     119.870 140.713 167.166  1.00 76.74
ATOM    226  O   GLN A 100     119.332 140.730 168.283  1.00 76.74
ATOM    227  CB  GLN A 100     120.753 143.033 167.561  1.00 76.74
ATOM    228  CG  GLN A 100     121.364 144.301 166.992  1.00 76.74
ATOM    229  CD  GLN A 100     120.475 145.512 167.198  1.00 76.74
ATOM    230  OE1 GLN A 100     119.249 145.400 167.216  1.00 76.74
ATOM    231  NE2 GLN A 100     121.089 146.678 167.358  1.00 76.74
ATOM    232  H   GLN A 100     118.410 142.698 166.267  1.00 99.99
ATOM    233 1HE2 GLN A 100     120.553 147.510 167.498  1.00 99.99
ATOM    234 2HE2 GLN A 100     122.088 146.724 167.339  1.00 99.99
ATOM    235  N   PRO A 101     120.074 139.565 166.512  1.00 63.21
ATOM    236  CA  PRO A 101     119.539 138.308 167.065  1.00 63.21
ATOM    237  C   PRO A 101     120.029 138.006 168.468  1.00 63.21
ATOM    238  O   PRO A 101     119.265 137.488 169.292  1.00 63.21
ATOM    239  CB  PRO A 101     120.017 137.251 166.060  1.00 63.21
ATOM    240  CG  PRO A 101     120.394 138.001 164.834  1.00 63.21
ATOM    241  CD  PRO A 101     120.838 139.353 165.275  1.00 63.21
ATOM    242  N   CYS A 102     121.289 138.322 168.767  1.00 80.69
ATOM    243  CA  CYS A 102     121.809 138.090 170.109  1.00 80.69
ATOM    244  C   CYS A 102     121.156 139.016 171.127  1.00 80.69
ATOM    245  O   CYS A 102     120.864 138.601 172.254  1.00 80.69
ATOM    246  CB  CYS A 102     123.327 138.266 170.118  1.00 80.69
ATOM    247  SG  CYS A 102     123.906 139.774 169.306  1.00 80.69
ATOM    248  H   CYS A 102     121.853 138.914 168.192  1.00 99.99
ATOM    249  HG  CYS A 102     125.201 139.559 169.520  1.00 99.99
ATOM    250  N   ASP A 103     120.916 140.271 170.750  1.00 97.67
ATOM    251  CA  ASP A 103     120.450 141.281 171.691  1.00 97.67
ATOM    252  C   ASP A 103     118.954 141.552 171.614  1.00 97.67
ATOM    253  O   ASP A 103     118.350 141.900 172.634  1.00 97.67
ATOM    254  CB  ASP A 103     121.207 142.595 171.470  1.00 97.67
ATOM    255  CG  ASP A 103     122.568 142.601 172.138  1.00 97.67
ATOM    256  OD1 ASP A 103     122.707 141.975 173.210  1.00 97.67
ATOM    257  OD2 ASP A 103     123.499 143.229 171.592  1.00 97.67
ATOM    258  H   ASP A 103     120.977 140.575 169.799  1.00 99.99
ATOM    259  N   ASP A 104     118.336 141.405 170.441  1.00106.06
ATOM    260  CA  ASP A 104     116.905 141.670 170.288  1.00106.06
ATOM    261  C   ASP A 104     116.113 140.452 170.765  1.00106.06
ATOM    262  O   ASP A 104     115.540 139.685 169.988  1.00106.06
ATOM    263  CB  ASP A 104     116.573 142.026 168.845  1.00106.06
ATOM    264  CG  ASP A 104     116.679 143.514 168.571  1.00106.06
ATOM    265  OD1 ASP A 104     117.460 144.195 169.267  1.00106.06
ATOM    266  OD2 ASP A 104     115.983 144.003 167.655  1.00106.06
ATOM    267  H   ASP A 104     118.782 141.015 169.636  1.00 99.99
ATOM    268  N   MET A 105     116.094 140.282 172.085  1.00133.72
ATOM    269  CA  MET A 105     115.368 139.185 172.724  1.00133.72
ATOM    270  C   MET A 105     113.964 139.675 173.051  1.00133.72
ATOM    271  O   MET A 105     113.768 140.470 173.973  1.00133.72
ATOM    272  CB  MET A 105     116.102 138.707 173.972  1.00133.72
ATOM    273  CG  MET A 105     117.283 137.798 173.684  1.00133.72
ATOM    274  SD  MET A 105     116.849 136.052 173.768  1.00133.72
ATOM    275  CE  MET A 105     118.465 135.295 173.620  1.00133.72
ATOM    276  H   MET A 105     116.556 140.863 172.756  1.00 99.99
ATOM    277  N   ASP A 106     112.983 139.205 172.280  1.00152.33
ATOM    278  CA  ASP A 106     111.576 139.580 172.395  1.00152.33
ATOM    279  C   ASP A 106     111.348 141.075 172.193  1.00152.33
ATOM    280  O   ASP A 106     110.241 141.568 172.446  1.00152.33
ATOM    281  CB  ASP A 106     110.982 139.130 173.738  1.00152.33
ATOM    282  CG  ASP A 106     109.477 138.944 173.679  1.00152.33
ATOM    283  OD1 ASP A 106     109.027 137.912 173.139  1.00152.33
ATOM    284  OD2 ASP A 106     108.745 139.828 174.171  1.00152.33
ATOM    285  H   ASP A 106     113.105 138.544 171.539  1.00 99.99
ATOM    286  N   CYS A 107     112.371 141.805 171.743  1.00154.95
ATOM    287  CA  CYS A 107     112.260 143.220 171.385  1.00154.95
ATOM    288  C   CYS A 107     111.900 144.087 172.592  1.00154.95
ATOM    289  O   CYS A 107     111.047 144.975 172.517  1.00154.95
ATOM    290  CB  CYS A 107     111.256 143.417 170.246  1.00154.95
ATOM    291  SG  CYS A 107     111.629 142.468 168.754  1.00154.95
ATOM    292  H   CYS A 107     113.303 141.471 171.605  1.00 99.99
ATOM    293  N   LEU A 108     112.561 143.825 173.714  1.00154.23
ATOM    294  CA  LEU A 108     112.438 144.670 174.904  1.00154.23
ATOM    295  C   LEU A 108     113.571 145.693 174.957  1.00154.23
ATOM    296  O   LEU A 108     114.366 145.740 175.895  1.00154.23
ATOM    297  CB  LEU A 108     112.405 143.815 176.168  1.00154.23
ATOM    298  CG  LEU A 108     111.077 143.187 176.609  1.00154.23
ATOM    299  CD1 LEU A 108     110.067 144.272 176.965  1.00154.23
ATOM    300  CD2 LEU A 108     110.506 142.236 175.571  1.00154.23
ATOM    301  H   LEU A 108     113.185 143.058 173.861  1.00 99.99
ATOM    302  N   SER A 109     113.635 146.528 173.922  1.00139.54
ATOM    303  CA  SER A 109     114.661 147.557 173.835  1.00139.54
ATOM    304  C   SER A 109     114.121 148.729 173.030  1.00139.54
ATOM    305  O   SER A 109     113.085 148.632 172.369  1.00139.54
ATOM    306  CB  SER A 109     115.950 147.013 173.210  1.00139.54
ATOM    307  OG  SER A 109     117.016 147.934 173.361  1.00139.54
ATOM    308  H   SER A 109     112.930 146.574 173.215  1.00 99.99
ATOM    309  HG  SER A 109     117.844 147.557 172.946  1.00 99.99
ATOM    310  N   ASP A 110     114.836 149.853 173.108  1.00134.40
ATOM    311  CA  ASP A 110     114.416 151.059 172.401  1.00134.40
ATOM    312  C   ASP A 110     114.416 150.837 170.893  1.00134.40
ATOM    313  O   ASP A 110     113.360 150.855 170.243  1.00134.40
ATOM    314  CB  ASP A 110     115.337 152.222 172.771  1.00134.40
ATOM    315  CG  ASP A 110     115.181 152.654 174.215  1.00134.40
ATOM    316  OD1 ASP A 110     114.072 152.498 174.767  1.00134.40
ATOM    317  OD2 ASP A 110     116.168 153.148 174.798  1.00134.40
ATOM    318  H   ASP A 110     115.567 149.988 173.777  1.00 99.99
ATOM    319  N   ARG A 111     115.602 150.589 170.325  1.00124.09
ATOM    320  CA  ARG A 111     115.717 150.432 168.880  1.00124.09
ATOM    321  C   ARG A 111     114.794 149.345 168.361  1.00124.09
ATOM    322  O   ARG A 111     114.274 149.460 167.251  1.00124.09
ATOM    323  CB  ARG A 111     117.165 150.136 168.488  1.00124.09
ATOM    324  CG  ARG A 111     118.012 151.382 168.284  1.00124.09
ATOM    325  CD  ARG A 111     117.306 152.378 167.371  1.00124.09
ATOM    326  NE  ARG A 111     117.987 153.668 167.320  1.00124.09
ATOM    327  CZ  ARG A 111     117.873 154.533 166.317  1.00124.09
ATOM    328  NH1 ARG A 111     117.102 154.249 165.276  1.00124.09
ATOM    329  NH2 ARG A 111     118.530 155.683 166.355  1.00124.09
ATOM    330  H   ARG A 111     116.407 150.305 170.846  1.00 99.99
ATOM    331  HE  ARG A 111     118.545 153.806 168.138  1.00 99.99
ATOM    332 1HH1 ARG A 111     117.018 154.902 164.523  1.00 99.99
ATOM    333 2HH1 ARG A 111     116.604 153.382 165.244  1.00 99.99
ATOM    334 1HH2 ARG A 111     118.444 156.333 165.600  1.00 99.99
ATOM    335 2HH2 ARG A 111     119.112 155.901 167.138  1.00 99.99
ATOM    336  N   CYS A 112     114.540 148.309 169.159  1.00129.10
ATOM    337  CA  CYS A 112     113.546 147.321 168.763  1.00129.10
ATOM    338  C   CYS A 112     112.186 147.974 168.547  1.00129.10
ATOM    339  O   CYS A 112     111.513 147.706 167.546  1.00129.10
ATOM    340  CB  CYS A 112     113.442 146.215 169.814  1.00 99.99
ATOM    341  SG  CYS A 112     112.287 144.872 169.384  1.00 99.99
ATOM    342  H   CYS A 112     114.789 148.294 170.128  1.00 99.99
ATOM    343  N   LYS A 113     111.780 148.861 169.458  1.00129.00
ATOM    344  CA  LYS A 113     110.471 149.498 169.341  1.00129.00
ATOM    345  C   LYS A 113     110.416 150.466 168.162  1.00129.00
ATOM    346  O   LYS A 113     109.437 150.470 167.402  1.00129.00
ATOM    347  CB  LYS A 113     110.118 150.211 170.646  1.00129.00
ATOM    348  CG  LYS A 113     109.897 149.267 171.821  1.00129.00
ATOM    349  CD  LYS A 113     109.429 150.014 173.059  1.00129.00
ATOM    350  CE  LYS A 113     110.563 150.797 173.698  1.00129.00
ATOM    351  NZ  LYS A 113     111.571 149.894 174.315  1.00129.00
ATOM    352  H   LYS A 113     112.399 149.286 170.118  1.00 99.99
ATOM    353  HZ1 LYS A 113     112.301 150.440 174.725  1.00 99.99
ATOM    354  HZ2 LYS A 113     111.133 149.339 175.022  1.00 99.99
ATOM    355  HZ3 LYS A 113     111.957 149.295 173.613  1.00 99.99
ATOM    356  N   ILE A 114     111.448 151.299 167.992  1.00125.70
ATOM    357  CA  ILE A 114     111.446 152.210 166.844  1.00125.70
ATOM    358  C   ILE A 114     111.462 151.432 165.532  1.00125.70
ATOM    359  O   ILE A 114     110.800 151.819 164.561  1.00125.70
ATOM    360  CB  ILE A 114     112.598 153.235 166.920  1.00125.70
ATOM    361  CG1 ILE A 114     112.466 154.157 168.141  1.00125.70
ATOM    362  CG2 ILE A 114     112.669 154.064 165.649  1.00125.70
ATOM    363  CD  ILE A 114     113.105 153.684 169.403  1.00125.70
ATOM    364  H   ILE A 114     112.070 151.553 168.732  1.00 99.99
ATOM    365  N   LEU A 115     112.197 150.319 165.476  1.00114.66
ATOM    366  CA  LEU A 115     112.211 149.517 164.257  1.00114.66
ATOM    367  C   LEU A 115     110.867 148.839 164.015  1.00114.66
ATOM    368  O   LEU A 115     110.447 148.687 162.861  1.00114.66
ATOM    369  CB  LEU A 115     113.344 148.492 164.311  1.00114.66
ATOM    370  CG  LEU A 115     114.716 148.951 163.800  1.00114.66
ATOM    371  CD1 LEU A 115     114.606 149.248 162.330  1.00114.66
ATOM    372  CD2 LEU A 115     115.269 150.169 164.516  1.00114.66
ATOM    373  H   LEU A 115     112.548 149.856 166.290  1.00 99.99
ATOM    374  N   GLN A 116     110.176 148.420 165.080  1.00121.36
ATOM    375  CA  GLN A 116     108.817 147.917 164.904  1.00121.36
ATOM    376  C   GLN A 116     107.911 148.988 164.317  1.00121.36
ATOM    377  O   GLN A 116     107.114 148.708 163.417  1.00121.36
ATOM    378  CB  GLN A 116     108.240 147.411 166.226  1.00121.36
ATOM    379  CG  GLN A 116     108.913 146.181 166.794  1.00121.36
ATOM    380  CD  GLN A 116     108.297 145.754 168.111  1.00121.36
ATOM    381  OE1 GLN A 116     107.405 146.420 168.637  1.00121.36
ATOM    382  NE2 GLN A 116     108.758 144.630 168.642  1.00121.36
ATOM    383  H   GLN A 116     110.416 148.671 166.018  1.00 99.99
ATOM    384 1HE2 GLN A 116     108.389 144.299 169.510  1.00 99.99
ATOM    385 2HE2 GLN A 116     109.475 144.113 168.174  1.00 99.99
ATOM    386  N   VAL A 117     108.022 150.222 164.813  1.00118.04
ATOM    387  CA  VAL A 117     107.210 151.311 164.270  1.00118.04
ATOM    388  C   VAL A 117     107.545 151.547 162.801  1.00118.04
ATOM    389  O   VAL A 117     106.653 151.758 161.964  1.00118.04
ATOM    390  CB  VAL A 117     107.399 152.587 165.110  1.00118.04
ATOM    391  CG1 VAL A 117     106.640 153.749 164.490  1.00118.04
ATOM    392  CG2 VAL A 117     106.939 152.352 166.539  1.00118.04
ATOM    393  H   VAL A 117     108.788 150.512 165.386  1.00 99.99
ATOM    394  N   PHE A 118     108.837 151.520 162.467  1.00113.13
ATOM    395  CA  PHE A 118     109.263 151.720 161.085  1.00113.13
ATOM    396  C   PHE A 118     108.678 150.651 160.171  1.00113.13
ATOM    397  O   PHE A 118     108.116 150.959 159.113  1.00113.13
ATOM    398  CB  PHE A 118     110.789 151.710 161.004  1.00113.13
ATOM    399  CG  PHE A 118     111.411 153.075 161.021  1.00113.13
ATOM    400  CD1 PHE A 118     111.601 153.749 162.214  1.00113.13
ATOM    401  CD2 PHE A 118     111.823 153.676 159.847  1.00113.13
ATOM    402  CE1 PHE A 118     112.180 155.001 162.232  1.00113.13
ATOM    403  CE2 PHE A 118     112.402 154.928 159.858  1.00113.13
ATOM    404  CZ  PHE A 118     112.581 155.592 161.052  1.00113.13
ATOM    405  H   PHE A 118     109.574 151.531 163.142  1.00 99.99
ATOM    406  HD1 PHE A 118     111.251 153.186 163.079  1.00 99.99
ATOM    407  HD2 PHE A 118     111.637 153.059 158.968  1.00 99.99
ATOM    408  HE1 PHE A 118     112.343 155.512 163.181  1.00 99.99
ATOM    409  HE2 PHE A 118     112.765 155.369 158.930  1.00 99.99
ATOM    410  HZ  PHE A 118     113.112 156.544 161.072  1.00 99.99
ATOM    411  N   ASP A 119     108.802 149.381 160.567  1.00103.49
ATOM    412  CA  ASP A 119     108.257 148.296 159.759  1.00103.49
ATOM    413  C   ASP A 119     106.738 148.368 159.677  1.00103.49
ATOM    414  O   ASP A 119     106.156 148.006 158.647  1.00103.49
ATOM    415  CB  ASP A 119     108.697 146.946 160.323  1.00103.49
ATOM    416  CG  ASP A 119     109.984 146.443 159.696  1.00103.49
ATOM    417  OD1 ASP A 119     110.131 146.558 158.461  1.00103.49
ATOM    418  OD2 ASP A 119     110.847 145.930 160.438  1.00103.49
ATOM    419  H   ASP A 119     109.068 149.124 161.496  1.00 99.99
ATOM    420  N   ASP A 120     106.084 148.833 160.744  1.00113.21
ATOM    421  CA  ASP A 120     104.644 149.046 160.696  1.00113.21
ATOM    422  C   ASP A 120     104.286 150.053 159.615  1.00113.21
ATOM    423  O   ASP A 120     103.389 149.813 158.802  1.00113.21
ATOM    424  CB  ASP A 120     104.135 149.517 162.059  1.00113.21
ATOM    425  CG  ASP A 120     104.173 148.423 163.104  1.00113.21
ATOM    426  OD1 ASP A 120     104.387 147.251 162.731  1.00113.21
ATOM    427  OD2 ASP A 120     103.992 148.736 164.300  1.00113.21
ATOM    428  H   ASP A 120     106.546 149.245 161.529  1.00 99.99
ATOM    429  N   PHE A 121     104.990 151.187 159.586  1.00113.15
ATOM    430  CA  PHE A 121     104.730 152.185 158.550  1.00113.15
ATOM    431  C   PHE A 121     105.015 151.624 157.161  1.00113.15
ATOM    432  O   PHE A 121     104.279 151.905 156.204  1.00113.15
ATOM    433  CB  PHE A 121     105.563 153.443 158.798  1.00113.15
ATOM    434  CG  PHE A 121     105.035 154.321 159.897  1.00113.15
ATOM    435  CD1 PHE A 121     104.011 153.890 160.725  1.00113.15
ATOM    436  CD2 PHE A 121     105.557 155.589 160.093  1.00113.15
ATOM    437  CE1 PHE A 121     103.526 154.702 161.732  1.00113.15
ATOM    438  CE2 PHE A 121     105.077 156.406 161.099  1.00113.15
ATOM    439  CZ  PHE A 121     104.060 155.962 161.919  1.00113.15
ATOM    440  H   PHE A 121     105.850 151.307 160.082  1.00 99.99
ATOM    441  HD1 PHE A 121     103.666 152.885 160.483  1.00 99.99
ATOM    442  HD2 PHE A 121     106.349 155.834 159.386  1.00 99.99
ATOM    443  HE1 PHE A 121     102.754 154.332 162.406  1.00 99.99
ATOM    444  HE2 PHE A 121     105.542 157.374 161.283  1.00 99.99
ATOM    445  HZ  PHE A 121     103.725 156.577 162.754  1.00 99.99
ATOM    446  N   ILE A 122     106.077 150.826 157.035  1.00106.73
ATOM    447  CA  ILE A 122     106.419 150.241 155.740  1.00106.73
ATOM    448  C   ILE A 122     105.288 149.347 155.250  1.00106.73
ATOM    449  O   ILE A 122     104.874 149.417 154.087  1.00106.73
ATOM    450  CB  ILE A 122     107.742 149.460 155.829  1.00106.73
ATOM    451  CG1 ILE A 122     108.917 150.400 156.086  1.00106.73
ATOM    452  CG2 ILE A 122     107.979 148.671 154.555  1.00106.73
ATOM    453  CD  ILE A 122     110.023 149.751 156.883  1.00106.73
ATOM    454  H   ILE A 122     106.555 150.428 157.818  1.00 99.99
ATOM    455  N   PHE A 123     104.765 148.496 156.135  1.00111.76
ATOM    456  CA  PHE A 123     103.681 147.609 155.727  1.00111.76
ATOM    457  C   PHE A 123     102.394 148.378 155.462  1.00111.76
ATOM    458  O   PHE A 123     101.621 148.007 154.571  1.00111.76
ATOM    459  CB  PHE A 123     103.437 146.523 156.768  1.00111.76
ATOM    460  CG  PHE A 123     102.546 145.429 156.271  1.00111.76
ATOM    461  CD1 PHE A 123     102.988 144.549 155.300  1.00111.76
ATOM    462  CD2 PHE A 123     101.251 145.307 156.742  1.00111.76
ATOM    463  CE1 PHE A 123     102.163 143.554 154.825  1.00111.76
ATOM    464  CE2 PHE A 123     100.422 144.313 156.271  1.00111.76
ATOM    465  CZ  PHE A 123     100.879 143.437 155.310  1.00111.76
ATOM    466  H   PHE A 123     104.875 148.602 157.123  1.00 99.99
ATOM    467  HD1 PHE A 123     104.014 144.743 154.986  1.00 99.99
ATOM    468  HD2 PHE A 123     100.998 146.060 157.489  1.00 99.99
ATOM    469  HE1 PHE A 123     102.545 142.823 154.113  1.00 99.99
ATOM    470  HE2 PHE A 123      99.435 144.173 156.711  1.00 99.99
ATOM    471  HZ  PHE A 123     100.320 142.616 154.860  1.00 99.99
ATOM    472  N   ILE A 124     102.135 149.435 156.232  1.00111.65
ATOM    473  CA  ILE A 124     100.975 150.276 155.952  1.00111.65
ATOM    474  C   ILE A 124     101.062 150.835 154.540  1.00111.65
ATOM    475  O   ILE A 124     100.087 150.801 153.779  1.00111.65
ATOM    476  CB  ILE A 124     100.845 151.398 156.998  1.00111.65
ATOM    477  CG1 ILE A 124     100.601 150.814 158.389  1.00111.65
ATOM    478  CG2 ILE A 124      99.730 152.357 156.617  1.00111.65
ATOM    479  CD  ILE A 124     100.720 151.829 159.504  1.00111.65
ATOM    480  H   ILE A 124     102.812 149.839 156.847  1.00 99.99
ATOM    481  N   PHE A 125     102.237 151.341 154.159  1.00112.77
ATOM    482  CA  PHE A 125     102.344 151.939 152.834  1.00112.77
ATOM    483  C   PHE A 125     102.262 150.845 151.769  1.00112.77
ATOM    484  O   PHE A 125     101.676 151.053 150.704  1.00112.77
ATOM    485  CB  PHE A 125     103.648 152.737 152.707  1.00112.77
ATOM    486  CG  PHE A 125     103.980 153.186 151.293  1.00112.77
ATOM    487  CD1 PHE A 125     102.980 153.463 150.369  1.00112.77
ATOM    488  CD2 PHE A 125     105.288 153.312 150.883  1.00112.77
ATOM    489  CE1 PHE A 125     103.278 153.864 149.085  1.00112.77
ATOM    490  CE2 PHE A 125     105.591 153.716 149.591  1.00112.77
ATOM    491  CZ  PHE A 125     104.587 153.989 148.695  1.00112.77
ATOM    492  H   PHE A 125     103.106 151.069 154.572  1.00 99.99
ATOM    493  HD1 PHE A 125     101.981 153.325 150.783  1.00 99.99
ATOM    494  HD2 PHE A 125     106.004 153.065 151.667  1.00 99.99
ATOM    495  HE1 PHE A 125     102.477 154.148 148.403  1.00 99.99
ATOM    496  HE2 PHE A 125     106.663 153.781 149.403  1.00 99.99
ATOM    497  HZ  PHE A 125     104.827 154.413 147.720  1.00 99.99
ATOM    498  N   PHE A 126     102.834 149.667 152.039  1.00106.31
ATOM    499  CA  PHE A 126     102.726 148.573 151.075  1.00106.31
ATOM    500  C   PHE A 126     101.271 148.190 150.839  1.00106.31
ATOM    501  O   PHE A 126     100.847 148.000 149.693  1.00106.31
ATOM    502  CB  PHE A 126     103.522 147.355 151.547  1.00106.31
ATOM    503  CG  PHE A 126     105.008 147.489 151.372  1.00106.31
ATOM    504  CD1 PHE A 126     105.544 148.531 150.640  1.00106.31
ATOM    505  CD2 PHE A 126     105.867 146.552 151.920  1.00106.31
ATOM    506  CE1 PHE A 126     106.907 148.647 150.472  1.00106.31
ATOM    507  CE2 PHE A 126     107.232 146.664 151.754  1.00106.31
ATOM    508  CZ  PHE A 126     107.751 147.713 151.031  1.00106.31
ATOM    509  H   PHE A 126     103.106 149.392 152.961  1.00 99.99
ATOM    510  HD1 PHE A 126     104.784 149.203 150.241  1.00 99.99
ATOM    511  HD2 PHE A 126     105.345 145.766 152.465  1.00 99.99
ATOM    512  HE1 PHE A 126     107.319 149.497 149.927  1.00 99.99
ATOM    513  HE2 PHE A 126     107.901 145.957 152.245  1.00 99.99
ATOM    514  HZ  PHE A 126     108.831 147.829 150.937  1.00 99.99
ATOM    515  N   ALA A 127     100.485 148.089 151.911  1.00116.80
ATOM    516  CA  ALA A 127      99.064 147.797 151.756  1.00116.80
ATOM    517  C   ALA A 127      98.355 148.909 150.993  1.00116.80
ATOM    518  O   ALA A 127      97.515 148.640 150.122  1.00116.80
ATOM    519  CB  ALA A 127      98.420 147.587 153.126  1.00116.80
ATOM    520  H   ALA A 127     100.752 148.422 152.815  1.00 99.99
ATOM    521  N   MET A 128      98.679 150.165 151.308  1.00117.42
ATOM    522  CA  MET A 128      98.042 151.288 150.627  1.00117.42
ATOM    523  C   MET A 128      98.344 151.272 149.135  1.00117.42
ATOM    524  O   MET A 128      97.445 151.448 148.308  1.00117.42
ATOM    525  CB  MET A 128      98.493 152.609 151.253  1.00117.42
ATOM    526  CG  MET A 128      97.948 152.859 152.649  1.00117.42
ATOM    527  SD  MET A 128      96.405 151.982 152.968  1.00117.42
ATOM    528  CE  MET A 128      95.221 153.104 152.227  1.00117.42
ATOM    529  H   MET A 128      99.491 150.400 151.843  1.00 99.99
ATOM    530  N   GLU A 129      99.607 151.053 148.769  1.00118.98
ATOM    531  CA  GLU A 129      99.963 151.038 147.356  1.00118.98
ATOM    532  C   GLU A 129      99.361 149.832 146.653  1.00118.98
ATOM    533  O   GLU A 129      98.969 149.930 145.484  1.00118.98
ATOM    534  CB  GLU A 129     101.483 151.060 147.177  1.00118.98
ATOM    535  CG  GLU A 129     102.214 149.834 147.682  1.00118.98
ATOM    536  CD  GLU A 129     103.718 149.942 147.536  1.00118.98
ATOM    537  OE1 GLU A 129     104.200 150.991 147.058  1.00118.98
ATOM    538  OE2 GLU A 129     104.417 148.967 147.877  1.00118.98
ATOM    539  H   GLU A 129     100.290 150.655 149.381  1.00 99.99
ATOM    540  N   MET A 130      99.253 148.699 147.350  1.00123.00
ATOM    541  CA  MET A 130      98.586 147.544 146.766  1.00123.00
ATOM    542  C   MET A 130      97.138 147.869 146.431  1.00123.00
ATOM    543  O   MET A 130      96.697 147.675 145.291  1.00123.00
ATOM    544  CB  MET A 130      98.656 146.347 147.716  1.00 99.99
ATOM    545  CG  MET A 130     100.064 145.829 147.959  1.00 99.99
ATOM    546  SD  MET A 130     100.822 145.149 146.472  1.00 99.99
ATOM    547  CE  MET A 130     101.926 146.483 146.014  1.00 99.99
ATOM    548  H   MET A 130      99.388 148.654 148.340  1.00 99.99
ATOM    549  N   VAL A 131      96.383 148.382 147.408  1.00120.96
ATOM    550  CA  VAL A 131      94.973 148.668 147.153  1.00120.96
ATOM    551  C   VAL A 131      94.832 149.762 146.103  1.00120.96
ATOM    552  O   VAL A 131      93.908 149.725 145.281  1.00120.96
ATOM    553  CB  VAL A 131      94.221 149.016 148.458  1.00120.96
ATOM    554  CG1 VAL A 131      94.488 147.966 149.526  1.00120.96
ATOM    555  CG2 VAL A 131      94.584 150.403 148.965  1.00120.96
ATOM    556  H   VAL A 131      96.767 148.835 148.213  1.00 99.99
ATOM    557  N   LEU A 132      95.753 150.729 146.087  1.00121.24
ATOM    558  CA  LEU A 132      95.730 151.760 145.057  1.00121.24
ATOM    559  C   LEU A 132      95.901 151.157 143.670  1.00121.24
ATOM    560  O   LEU A 132      95.205 151.546 142.727  1.00121.24
ATOM    561  CB  LEU A 132      96.822 152.796 145.329  1.00121.24
ATOM    562  CG  LEU A 132      96.399 154.100 146.007  1.00121.24
ATOM    563  CD1 LEU A 132      95.659 153.834 147.307  1.00121.24
ATOM    564  CD2 LEU A 132      97.615 154.980 146.256  1.00121.24
ATOM    565  H   LEU A 132      96.594 150.689 146.626  1.00 99.99
ATOM    566  N   LYS A 133      96.818 150.201 143.525  1.00121.96
ATOM    567  CA  LYS A 133      97.030 149.600 142.216  1.00121.96
ATOM    568  C   LYS A 133      95.913 148.642 141.822  1.00121.96
ATOM    569  O   LYS A 133      95.652 148.477 140.625  1.00121.96
ATOM    570  CB  LYS A 133      98.388 148.901 142.168  1.00121.96
ATOM    571  CG  LYS A 133      99.554 149.872 142.031  1.00121.96
ATOM    572  CD  LYS A 133     100.883 149.152 141.898  1.00121.96
ATOM    573  CE  LYS A 133     101.382 148.676 143.248  1.00121.96
ATOM    574  NZ  LYS A 133     101.635 149.823 144.159  1.00121.96
ATOM    575  H   LYS A 133      97.188 149.680 144.294  1.00 99.99
ATOM    576  HZ1 LYS A 133     101.963 149.483 145.041  1.00 99.99
ATOM    577  HZ2 LYS A 133     102.326 150.423 143.756  1.00 99.99
ATOM    578  HZ3 LYS A 133     100.787 150.335 144.294  1.00 99.99
ATOM    579  N   MET A 134      95.243 147.995 142.783  1.00125.80
ATOM    580  CA  MET A 134      94.038 147.256 142.398  1.00125.80
ATOM    581  C   MET A 134      92.924 148.196 141.948  1.00125.80
ATOM    582  O   MET A 134      92.222 147.905 140.972  1.00125.80
ATOM    583  CB  MET A 134      93.507 146.322 143.498  1.00125.80
ATOM    584  CG  MET A 134      94.254 144.992 143.709  1.00125.80
ATOM    585  SD  MET A 134      95.861 144.866 144.492  1.00125.80
ATOM    586  CE  MET A 134      95.369 145.131 146.194  1.00125.80
ATOM    587  H   MET A 134      95.290 148.253 143.748  1.00 99.99
ATOM    588  N   VAL A 135      92.744 149.328 142.630  1.00124.91
ATOM    589  CA  VAL A 135      91.625 150.211 142.312  1.00124.91
ATOM    590  C   VAL A 135      91.996 151.151 141.173  1.00124.91
ATOM    591  O   VAL A 135      91.241 152.074 140.850  1.00124.91
ATOM    592  CB  VAL A 135      91.164 151.010 143.544  1.00124.91
ATOM    593  CG1 VAL A 135      90.849 150.077 144.703  1.00124.91
ATOM    594  CG2 VAL A 135      92.207 152.045 143.933  1.00124.91
ATOM    595  H   VAL A 135      93.452 149.734 143.208  1.00 99.99
ATOM    596  N   ALA A 136      93.155 150.928 140.553  1.00126.30
ATOM    597  CA  ALA A 136      93.564 151.728 139.409  1.00126.30
ATOM    598  C   ALA A 136      93.974 150.915 138.191  1.00126.30
ATOM    599  O   ALA A 136      94.242 151.513 137.143  1.00126.30
ATOM    600  CB  ALA A 136      94.722 152.664 139.788  1.00126.30
ATOM    601  H   ALA A 136      93.862 150.324 140.921  1.00 99.99
ATOM    602  N   LEU A 137      94.035 149.587 138.284  1.00124.58
ATOM    603  CA  LEU A 137      94.435 148.782 137.136  1.00124.58
ATOM    604  C   LEU A 137      93.606 147.522 136.931  1.00124.58
ATOM    605  O   LEU A 137      93.821 146.834 135.930  1.00124.58
ATOM    606  CB  LEU A 137      95.917 148.394 137.258  1.00124.58
ATOM    607  CG  LEU A 137      96.663 147.991 135.984  1.00124.58
ATOM    608  CD1 LEU A 137      96.458 149.032 134.895  1.00124.58
ATOM    609  CD2 LEU A 137      98.142 147.786 136.267  1.00124.58
ATOM    610  H   LEU A 137      94.025 149.101 139.158  1.00 99.99
ATOM    611  N   GLY A 138      92.656 147.206 137.805  1.00126.24
ATOM    612  CA  GLY A 138      91.910 145.971 137.700  1.00126.24
ATOM    613  C   GLY A 138      92.667 144.794 138.288  1.00126.24
ATOM    614  O   GLY A 138      93.853 144.866 138.608  1.00126.24
ATOM    615  H   GLY A 138      92.481 147.736 138.634  1.00 99.99
ATOM    616  N   ILE A 139      91.957 143.677 138.428  1.00123.97
ATOM    617  CA  ILE A 139      92.481 142.490 139.093  1.00123.97
ATOM    618  C   ILE A 139      92.216 141.273 138.217  1.00123.97
ATOM    619  O   ILE A 139      91.167 141.181 137.570  1.00123.97
ATOM    620  CB  ILE A 139      91.848 142.303 140.489  1.00123.97
ATOM    621  CG1 ILE A 139      92.128 143.518 141.369  1.00123.97
ATOM    622  CG2 ILE A 139      92.387 141.057 141.170  1.00123.97
ATOM    623  CD  ILE A 139      91.019 143.830 142.349  1.00123.97
ATOM    624  H   ILE A 139      91.021 143.536 138.104  1.00 99.99
ATOM    625  N   PHE A 140      93.178 140.348 138.188  1.00131.75
ATOM    626  CA  PHE A 140      93.007 139.024 137.587  1.00131.75
ATOM    627  C   PHE A 140      92.809 139.116 136.071  1.00131.75
ATOM    628  O   PHE A 140      91.833 138.618 135.508  1.00131.75
ATOM    629  CB  PHE A 140      91.849 138.277 138.260  1.00131.75
ATOM    630  CG  PHE A 140      91.988 136.783 138.230  1.00131.75
ATOM    631  CD1 PHE A 140      93.078 136.164 138.817  1.00131.75
ATOM    632  CD2 PHE A 140      91.018 135.997 137.633  1.00131.75
ATOM    633  CE1 PHE A 140      93.205 134.788 138.796  1.00131.75
ATOM    634  CE2 PHE A 140      91.139 134.621 137.609  1.00131.75
ATOM    635  CZ  PHE A 140      92.234 134.016 138.191  1.00131.75
ATOM    636  H   PHE A 140      94.098 140.457 138.565  1.00 99.99
ATOM    637  HD1 PHE A 140      93.775 136.871 139.268  1.00 99.99
ATOM    638  HD2 PHE A 140      90.199 136.581 137.212  1.00 99.99
ATOM    639  HE1 PHE A 140      94.045 134.310 139.300  1.00 99.99
ATOM    640  HE2 PHE A 140      90.346 134.012 137.176  1.00 99.99
ATOM    641  HZ  PHE A 140      92.298 132.929 138.233  1.00 99.99
ATOM    642  N   GLY A 141      93.764 139.769 135.416  1.00130.48
ATOM    643  CA  GLY A 141      93.744 139.890 133.968  1.00130.48
ATOM    644  C   GLY A 141      95.076 140.395 133.461  1.00130.48
ATOM    645  O   GLY A 141      95.918 140.870 134.227  1.00130.48
ATOM    646  H   GLY A 141      94.465 140.314 135.876  1.00 99.99
ATOM    647  N   LYS A 142      95.254 140.283 132.141  1.00129.07
ATOM    648  CA  LYS A 142      96.519 140.674 131.524  1.00129.07
ATOM    649  C   LYS A 142      96.805 142.155 131.738  1.00129.07
ATOM    650  O   LYS A 142      97.883 142.530 132.214  1.00129.07
ATOM    651  CB  LYS A 142      96.498 140.340 130.032  1.00129.07
ATOM    652  CG  LYS A 142      97.875 140.253 129.390  1.00129.07
ATOM    653  CD  LYS A 142      98.861 139.508 130.277  1.00129.07
ATOM    654  CE  LYS A 142      98.774 138.007 130.056  1.00129.07
ATOM    655  NZ  LYS A 142      99.831 137.269 130.800  1.00129.07
ATOM    656  H   LYS A 142      94.641 139.757 131.551  1.00 99.99
ATOM    657  HZ1 LYS A 142      99.738 136.288 130.627  1.00 99.99
ATOM    658  HZ2 LYS A 142     100.732 137.577 130.493  1.00 99.99
ATOM    659  HZ3 LYS A 142      99.735 137.445 131.780  1.00 99.99
ATOM    660  N   LYS A 143      95.848 143.016 131.389  1.00129.80
ATOM    661  CA  LYS A 143      95.985 144.438 131.681  1.00129.80
ATOM    662  C   LYS A 143      95.836 144.727 133.168  1.00129.80
ATOM    663  O   LYS A 143      96.265 145.788 133.631  1.00129.80
ATOM    664  CB  LYS A 143      94.955 145.239 130.878  1.00129.80
ATOM    665  CG  LYS A 143      95.119 146.751 130.962  1.00129.80
ATOM    666  CD  LYS A 143      94.901 147.417 129.615  1.00129.80
ATOM    667  CE  LYS A 143      94.833 148.930 129.754  1.00129.80
ATOM    668  NZ  LYS A 143      96.188 149.545 129.823  1.00129.80
ATOM    669  H   LYS A 143      94.932 142.728 131.110  1.00 99.99
ATOM    670  HZ1 LYS A 143      96.100 150.537 129.914  1.00 99.99
ATOM    671  HZ2 LYS A 143      96.680 149.181 130.614  1.00 99.99
ATOM    672  HZ3 LYS A 143      96.695 149.331 128.988  1.00 99.99
ATOM    673  N   CYS A 144      95.263 143.795 133.926  1.00129.35
ATOM    674  CA  CYS A 144      94.963 144.024 135.328  1.00129.35
ATOM    675  C   CYS A 144      96.245 144.050 136.159  1.00129.35
ATOM    676  O   CYS A 144      97.363 143.958 135.644  1.00129.35
ATOM    677  CB  CYS A 144      94.001 142.958 135.840  1.00129.35
ATOM    678  SG  CYS A 144      92.364 143.009 135.078  1.00129.35
ATOM    679  H   CYS A 144      95.058 142.874 133.595  1.00 99.99
ATOM    680  HG  CYS A 144      91.862 141.982 135.758  1.00 99.99
ATOM    681  N   TYR A 145      96.066 144.182 137.476  1.00118.42
ATOM    682  CA  TYR A 145      97.209 144.287 138.377  1.00118.42
ATOM    683  C   TYR A 145      98.066 143.029 138.334  1.00118.42
ATOM    684  O   TYR A 145      99.299 143.111 138.333  1.00118.42
ATOM    685  CB  TYR A 145      96.731 144.557 139.803  1.00118.42
ATOM    686  CG  TYR A 145      97.836 144.562 140.829  1.00118.42
ATOM    687  CD1 TYR A 145      98.929 145.406 140.695  1.00118.42
ATOM    688  CD2 TYR A 145      97.790 143.720 141.930  1.00118.42
ATOM    689  CE1 TYR A 145      99.942 145.416 141.632  1.00118.42
ATOM    690  CE2 TYR A 145      98.799 143.722 142.872  1.00118.42
ATOM    691  CZ  TYR A 145      99.873 144.571 142.718  1.00118.42
ATOM    692  OH  TYR A 145     100.883 144.576 143.652  1.00118.42
ATOM    693  H   TYR A 145      95.187 144.020 137.925  1.00 99.99
ATOM    694  HD1 TYR A 145      98.876 146.022 139.798  1.00 99.99
ATOM    695  HD2 TYR A 145      96.897 143.095 141.944  1.00 99.99
ATOM    696  HE1 TYR A 145     100.729 146.168 141.576  1.00 99.99
ATOM    697  HE2 TYR A 145      98.691 143.140 143.787  1.00 99.99
ATOM    698  HH  TYR A 145     100.678 143.909 144.369  1.00 99.99
ATOM    699  N   LEU A 146      97.436 141.856 138.289  1.00113.78
ATOM    700  CA  LEU A 146      98.192 140.612 138.243  1.00113.78
ATOM    701  C   LEU A 146      98.585 140.272 136.812  1.00113.78
ATOM    702  O   LEU A 146      98.361 139.149 136.350  1.00113.78
ATOM    703  CB  LEU A 146      97.380 139.468 138.852  1.00113.78
ATOM    704  CG  LEU A 146      96.869 139.640 140.284  1.00113.78
ATOM    705  CD1 LEU A 146      96.484 138.293 140.872  1.00113.78
ATOM    706  CD2 LEU A 146      97.910 140.320 141.154  1.00113.78
ATOM    707  H   LEU A 146      96.463 141.752 138.496  1.00 99.99
ATOM    708  N   GLY A 147      99.176 141.232 136.107  1.00113.71
ATOM    709  CA  GLY A 147      99.695 140.984 134.778  1.00113.71
ATOM    710  C   GLY A 147     101.177 140.682 134.802  1.00113.71
ATOM    711  O   GLY A 147     101.631 139.685 134.234  1.00113.71
ATOM    712  H   GLY A 147      99.184 142.191 136.392  1.00 99.99
ATOM    713  N   ASP A 148     101.939 141.544 135.467  1.00101.93
ATOM    714  CA  ASP A 148     103.370 141.337 135.616  1.00101.93
ATOM    715  C   ASP A 148     103.651 140.425 136.803  1.00101.93
ATOM    716  O   ASP A 148     102.933 140.437 137.807  1.00101.93
ATOM    717  CB  ASP A 148     104.092 142.672 135.792  1.00101.93
ATOM    718  CG  ASP A 148     104.530 143.274 134.473  1.00101.93
ATOM    719  OD1 ASP A 148     105.209 142.572 133.695  1.00101.93
ATOM    720  OD2 ASP A 148     104.192 144.447 134.211  1.00101.93
ATOM    721  H   ASP A 148     101.565 142.308 135.993  1.00 99.99
ATOM    722  N   THR A 149     104.708 139.621 136.670  1.00 88.82
ATOM    723  CA  THR A 149     105.037 138.639 137.698  1.00 88.82
ATOM    724  C   THR A 149     105.274 139.305 139.047  1.00 88.82
ATOM    725  O   THR A 149     104.748 138.860 140.073  1.00 88.82
ATOM    726  CB  THR A 149     106.266 137.834 137.274  1.00 88.82
ATOM    727  OG1 THR A 149     106.017 137.208 136.010  1.00 88.82
ATOM    728  CG2 THR A 149     106.588 136.768 138.310  1.00 88.82
ATOM    729  H   THR A 149     105.417 139.763 135.979  1.00 99.99
ATOM    730  HG1 THR A 149     106.821 136.682 135.734  1.00 99.99
ATOM    731  N   TRP A 150     106.061 140.382 139.064  1.00 77.50
ATOM    732  CA  TRP A 150     106.447 140.999 140.327  1.00 77.50
ATOM    733  C   TRP A 150     105.274 141.640 141.056  1.00 77.50
ATOM    734  O   TRP A 150     105.350 141.824 142.274  1.00 77.50
ATOM    735  CB  TRP A 150     107.550 142.027 140.087  1.00 77.50
ATOM    736  CG  TRP A 150     108.799 141.401 139.569  1.00 77.50
ATOM    737  CD1 TRP A 150     109.785 140.812 140.303  1.00 77.50
ATOM    738  CD2 TRP A 150     109.191 141.282 138.199  1.00 77.50
ATOM    739  NE1 TRP A 150     110.771 140.340 139.474  1.00 77.50
ATOM    740  CE2 TRP A 150     110.430 140.616 138.177  1.00 77.50
ATOM    741  CE3 TRP A 150     108.616 141.677 136.988  1.00 77.50
ATOM    742  CZ2 TRP A 150     111.105 140.338 136.992  1.00 77.50
ATOM    743  CZ3 TRP A 150     109.288 141.400 135.814  1.00 77.50
ATOM    744  CH2 TRP A 150     110.518 140.737 135.824  1.00 77.50
ATOM    745  H   TRP A 150     106.582 140.689 138.267  1.00 99.99
ATOM    746  HD1 TRP A 150     109.698 140.778 141.389  1.00 99.99
ATOM    747  HE1 TRP A 150     111.573 139.881 139.857  1.00 99.99
ATOM    748  HE3 TRP A 150     107.776 142.372 136.984  1.00 99.99
ATOM    749  HZ2 TRP A 150     112.168 140.099 137.014  1.00 99.99
ATOM    750  HZ3 TRP A 150     108.753 141.752 134.932  1.00 99.99
ATOM    751  HH2 TRP A 150     111.115 140.478 134.949  1.00 99.99
ATOM    752  N   ASN A 151     104.201 141.996 140.348  1.00 95.50
ATOM    753  CA  ASN A 151     102.995 142.441 141.037  1.00 95.50
ATOM    754  C   ASN A 151     102.407 141.314 141.876  1.00 95.50
ATOM    755  O   ASN A 151     101.952 141.537 143.005  1.00 95.50
ATOM    756  CB  ASN A 151     101.972 142.960 140.029  1.00 95.50
ATOM    757  CG  ASN A 151     102.445 144.207 139.310  1.00 95.50
ATOM    758  OD1 ASN A 151     102.580 144.218 138.089  1.00 95.50
ATOM    759  ND2 ASN A 151     102.709 145.263 140.069  1.00 95.50
ATOM    760  H   ASN A 151     104.070 141.738 139.391  1.00 99.99
ATOM    761 1HD2 ASN A 151     103.025 146.114 139.649  1.00 99.99
ATOM    762 2HD2 ASN A 151     102.592 145.208 141.061  1.00 99.99
ATOM    763  N   ARG A 152     102.417 140.092 141.339  1.00 93.88
ATOM    764  CA  ARG A 152     102.012 138.936 142.128  1.00 93.88
ATOM    765  C   ARG A 152     102.916 138.766 143.340  1.00 93.88
ATOM    766  O   ARG A 152     102.450 138.411 144.427  1.00 93.88
ATOM    767  CB  ARG A 152     102.034 137.674 141.267  1.00 93.88
ATOM    768  CG  ARG A 152     101.413 137.835 139.892  1.00 93.88
ATOM    769  CD  ARG A 152     101.503 136.539 139.105  1.00 93.88
ATOM    770  NE  ARG A 152     101.497 136.767 137.663  1.00 93.88
ATOM    771  CZ  ARG A 152     101.671 135.811 136.756  1.00 93.88
ATOM    772  NH1 ARG A 152     101.870 134.558 137.141  1.00 93.88
ATOM    773  NH2 ARG A 152     101.650 136.107 135.464  1.00 93.88
ATOM    774  H   ARG A 152     102.891 139.876 140.486  1.00 99.99
ATOM    775  HE  ARG A 152     101.345 137.734 137.458  1.00 99.99
ATOM    776 1HH1 ARG A 152     102.001 133.840 136.458  1.00 99.99
ATOM    777 2HH1 ARG A 152     101.889 134.331 138.115  1.00 99.99
ATOM    778 1HH2 ARG A 152     101.781 135.386 134.784  1.00 99.99
ATOM    779 2HH2 ARG A 152     101.503 137.051 135.170  1.00 99.99
ATOM    780  N   LEU A 153     104.217 139.018 143.173  1.00 89.53
ATOM    781  CA  LEU A 153     105.138 138.928 144.301  1.00 89.53
ATOM    782  C   LEU A 153     104.803 139.965 145.366  1.00 89.53
ATOM    783  O   LEU A 153     104.819 139.664 146.566  1.00 89.53
ATOM    784  CB  LEU A 153     106.575 139.098 143.810  1.00 89.53
ATOM    785  CG  LEU A 153     107.675 139.289 144.855  1.00 89.53
ATOM    786  CD1 LEU A 153     108.004 137.964 145.516  1.00 89.53
ATOM    787  CD2 LEU A 153     108.917 139.902 144.227  1.00 89.53
ATOM    788  H   LEU A 153     104.583 139.478 142.364  1.00 99.99
ATOM    789  N   ASP A 154     104.498 141.193 144.945  1.00 92.53
ATOM    790  CA  ASP A 154     104.098 142.224 145.896  1.00 92.53
ATOM    791  C   ASP A 154     102.841 141.810 146.644  1.00 92.53
ATOM    792  O   ASP A 154     102.748 141.983 147.865  1.00 92.53
ATOM    793  CB  ASP A 154     103.877 143.550 145.168  1.00 92.53
ATOM    794  CG  ASP A 154     104.090 144.750 146.066  1.00 92.53
ATOM    795  OD1 ASP A 154     103.652 144.707 147.233  1.00 92.53
ATOM    796  OD2 ASP A 154     104.699 145.738 145.604  1.00 92.53
ATOM    797  H   ASP A 154     104.320 141.411 143.985  1.00 99.99
ATOM    798  N   PHE A 155     101.868 141.248 145.925  1.00100.88
ATOM    799  CA  PHE A 155     100.669 140.732 146.575  1.00100.88
ATOM    800  C   PHE A 155     101.029 139.630 147.567  1.00100.88
ATOM    801  O   PHE A 155     100.414 139.512 148.631  1.00100.88
ATOM    802  CB  PHE A 155      99.691 140.214 145.517  1.00100.88
ATOM    803  CG  PHE A 155      98.298 139.963 146.032  1.00100.88
ATOM    804  CD1 PHE A 155      97.897 140.441 147.270  1.00100.88
ATOM    805  CD2 PHE A 155      97.371 139.295 145.249  1.00100.88
ATOM    806  CE1 PHE A 155      96.614 140.223 147.732  1.00100.88
ATOM    807  CE2 PHE A 155      96.088 139.072 145.707  1.00100.88
ATOM    808  CZ  PHE A 155      95.709 139.538 146.950  1.00100.88
ATOM    809  H   PHE A 155     101.988 140.965 144.973  1.00 99.99
ATOM    810  HD1 PHE A 155      98.689 140.979 147.792  1.00 99.99
ATOM    811  HD2 PHE A 155      97.774 138.991 144.283  1.00 99.99
ATOM    812  HE1 PHE A 155      96.334 140.543 148.736  1.00 99.99
ATOM    813  HE2 PHE A 155      95.387 138.495 145.104  1.00 99.99
ATOM    814  HZ  PHE A 155      94.716 139.311 147.338  1.00 99.99
ATOM    815  N   PHE A 156     102.035 138.820 147.233  1.00100.78
ATOM    816  CA  PHE A 156     102.444 137.720 148.102  1.00100.78
ATOM    817  C   PHE A 156     103.015 138.235 149.419  1.00100.78
ATOM    818  O   PHE A 156     102.625 137.772 150.498  1.00100.78
ATOM    819  CB  PHE A 156     103.461 136.841 147.373  1.00100.78
ATOM    820  CG  PHE A 156     103.918 135.654 148.166  1.00100.78
ATOM    821  CD1 PHE A 156     103.100 134.549 148.316  1.00100.78
ATOM    822  CD2 PHE A 156     105.170 135.640 148.754  1.00100.78
ATOM    823  CE1 PHE A 156     103.521 133.454 149.042  1.00100.78
ATOM    824  CE2 PHE A 156     105.596 134.549 149.482  1.00100.78
ATOM    825  CZ  PHE A 156     104.771 133.454 149.626  1.00100.78
ATOM    826  H   PHE A 156     102.648 139.001 146.464  1.00 99.99
ATOM    827  HD1 PHE A 156     102.140 134.660 147.812  1.00 99.99
ATOM    828  HD2 PHE A 156     105.734 136.555 148.571  1.00 99.99
ATOM    829  HE1 PHE A 156     102.850 132.608 149.190  1.00 99.99
ATOM    830  HE2 PHE A 156     106.561 134.575 149.989  1.00 99.99
ATOM    831  HZ  PHE A 156     105.078 132.619 150.256  1.00 99.99
ATOM    832  N   ILE A 157     103.951 139.187 149.352  1.00 96.29
ATOM    833  CA  ILE A 157     104.453 139.794 150.588  1.00 96.29
ATOM    834  C   ILE A 157     103.335 140.504 151.343  1.00 96.29
ATOM    835  O   ILE A 157     103.296 140.472 152.576  1.00 96.29
ATOM    836  CB  ILE A 157     105.658 140.731 150.348  1.00 96.29
ATOM    837  CG1 ILE A 157     106.899 139.980 149.846  1.00 96.29
ATOM    838  CG2 ILE A 157     105.992 141.514 151.604  1.00 96.29
ATOM    839  CD  ILE A 157     107.048 139.843 148.391  1.00 96.29
ATOM    840  H   ILE A 157     104.141 139.706 148.519  1.00 99.99
ATOM    841  N   VAL A 158     102.410 141.150 150.632  1.00108.86
ATOM    842  CA  VAL A 158     101.317 141.836 151.321  1.00108.86
ATOM    843  C   VAL A 158     100.486 140.839 152.121  1.00108.86
ATOM    844  O   VAL A 158     100.189 141.054 153.304  1.00108.86
ATOM    845  CB  VAL A 158     100.453 142.617 150.315  1.00108.86
ATOM    846  CG1 VAL A 158      99.106 142.963 150.928  1.00108.86
ATOM    847  CG2 VAL A 158     101.173 143.878 149.871  1.00108.86
ATOM    848  H   VAL A 158     102.257 140.983 149.658  1.00 99.99
ATOM    849  N   MET A 159     100.120 139.721 151.491  1.00115.37
ATOM    850  CA  MET A 159      99.331 138.700 152.175  1.00115.37
ATOM    851  C   MET A 159     100.095 138.104 153.350  1.00115.37
ATOM    852  O   MET A 159      99.535 137.928 154.440  1.00115.37
ATOM    853  CB  MET A 159      98.931 137.602 151.190  1.00115.37
ATOM    854  CG  MET A 159      97.826 137.995 150.223  1.00115.37
ATOM    855  SD  MET A 159      97.947 137.133 148.642  1.00115.37
ATOM    856  CE  MET A 159      97.927 135.424 149.177  1.00115.37
ATOM    857  H   MET A 159     100.509 139.438 150.614  1.00 99.99
ATOM    858  N   ALA A 160     101.374 137.780 153.147  1.00116.52
ATOM    859  CA  ALA A 160     102.159 137.175 154.217  1.00116.52
ATOM    860  C   ALA A 160     102.320 138.130 155.392  1.00116.52
ATOM    861  O   ALA A 160     102.235 137.717 156.554  1.00116.52
ATOM    862  CB  ALA A 160     103.522 136.739 153.684  1.00116.52
ATOM    863  H   ALA A 160     101.907 138.126 152.375  1.00 99.99
ATOM    864  N   GLY A 161     102.547 139.413 155.111  1.00118.66
ATOM    865  CA  GLY A 161     102.652 140.387 156.181  1.00118.66
ATOM    866  C   GLY A 161     101.343 140.587 156.917  1.00118.66
ATOM    867  O   GLY A 161     101.332 140.786 158.133  1.00118.66
ATOM    868  H   GLY A 161     102.424 139.800 154.197  1.00 99.99
ATOM    869  N   MET A 162     100.221 140.548 156.192  1.00122.97
ATOM    870  CA  MET A 162      98.925 140.637 156.857  1.00122.97
ATOM    871  C   MET A 162      98.704 139.444 157.777  1.00122.97
ATOM    872  O   MET A 162      98.210 139.598 158.901  1.00122.97
ATOM    873  CB  MET A 162      97.807 140.738 155.821  1.00122.97
ATOM    874  CG  MET A 162      97.311 142.156 155.584  1.00122.97
ATOM    875  SD  MET A 162      95.732 142.208 154.715  1.00122.97
ATOM    876  CE  MET A 162      96.176 141.435 153.162  1.00122.97
ATOM    877  H   MET A 162     100.191 140.207 155.252  1.00 99.99
ATOM    878  N   VAL A 163      99.070 138.246 157.316  1.00133.25
ATOM    879  CA  VAL A 163      98.966 137.057 158.160  1.00133.25
ATOM    880  C   VAL A 163      99.843 137.207 159.398  1.00133.25
ATOM    881  O   VAL A 163      99.426 136.896 160.521  1.00133.25
ATOM    882  CB  VAL A 163      99.332 135.796 157.358  1.00133.25
ATOM    883  CG1 VAL A 163      99.371 134.581 158.269  1.00133.25
ATOM    884  CG2 VAL A 163      98.337 135.579 156.232  1.00133.25
ATOM    885  H   VAL A 163      99.602 138.124 156.478  1.00 99.99
ATOM    886  N   GLU A 164     101.078 137.678 159.209  1.00130.33
ATOM    887  CA  GLU A 164     101.983 137.859 160.338  1.00130.33
ATOM    888  C   GLU A 164     101.429 138.870 161.333  1.00130.33
ATOM    889  O   GLU A 164     101.510 138.664 162.549  1.00130.33
ATOM    890  CB  GLU A 164     103.361 138.295 159.841  1.00130.33
ATOM    891  CG  GLU A 164     104.386 138.486 160.945  1.00130.33
ATOM    892  CD  GLU A 164     105.495 139.441 160.551  1.00130.33
ATOM    893  OE1 GLU A 164     105.795 139.540 159.343  1.00130.33
ATOM    894  OE2 GLU A 164     106.067 140.093 161.450  1.00130.33
ATOM    895  H   GLU A 164     101.369 138.118 158.359  1.00 99.99
ATOM    896  N   TYR A 165     100.859 139.968 160.835  1.00141.46
ATOM    897  CA  TYR A 165     100.263 140.968 161.714  1.00141.46
ATOM    898  C   TYR A 165      99.084 140.389 162.486  1.00141.46
ATOM    899  O   TYR A 165      98.920 140.659 163.683  1.00141.46
ATOM    900  CB  TYR A 165      99.831 142.183 160.891  1.00141.46
ATOM    901  CG  TYR A 165      99.234 143.310 161.700  1.00141.46
ATOM    902  CD1 TYR A 165     100.040 144.149 162.458  1.00141.46
ATOM    903  CD2 TYR A 165      97.865 143.541 161.700  1.00141.46
ATOM    904  CE1 TYR A 165      99.499 145.185 163.196  1.00141.46
ATOM    905  CE2 TYR A 165      97.314 144.574 162.436  1.00141.46
ATOM    906  CZ  TYR A 165      98.135 145.392 163.182  1.00141.46
ATOM    907  OH  TYR A 165      97.591 146.421 163.915  1.00141.46
ATOM    908  H   TYR A 165     100.649 140.080 159.864  1.00 99.99
ATOM    909  HD1 TYR A 165     101.096 143.889 162.391  1.00 99.99
ATOM    910  HD2 TYR A 165      97.320 142.834 161.074  1.00 99.99
ATOM    911  HE1 TYR A 165     100.130 145.758 163.875  1.00 99.99
ATOM    912  HE2 TYR A 165      96.231 144.667 162.519  1.00 99.99
ATOM    913  HH  TYR A 165      96.598 146.429 163.794  1.00 99.99
ATOM    914  N   SER A 166      98.251 139.589 161.815  1.00148.68
ATOM    915  CA  SER A 166      97.118 138.965 162.491  1.00148.68
ATOM    916  C   SER A 166      97.589 138.032 163.600  1.00148.68
ATOM    917  O   SER A 166      97.057 138.058 164.716  1.00148.68
ATOM    918  CB  SER A 166      96.258 138.209 161.480  1.00148.68
ATOM    919  OG  SER A 166      97.018 137.216 160.813  1.00148.68
ATOM    920  H   SER A 166      98.466 139.212 160.914  1.00 99.99
ATOM    921  HG  SER A 166      96.436 136.735 160.157  1.00 99.99
ATOM    922  N   LEU A 167      98.594 137.201 163.311  1.00153.03
ATOM    923  CA  LEU A 167      99.139 136.322 164.345  1.00153.03
ATOM    924  C   LEU A 167      99.794 137.113 165.470  1.00153.03
ATOM    925  O   LEU A 167      99.786 136.669 166.624  1.00153.03
ATOM    926  CB  LEU A 167     100.131 135.326 163.741  1.00153.03
ATOM    927  CG  LEU A 167      99.600 134.040 163.090  1.00153.03
ATOM    928  CD1 LEU A 167      98.914 133.180 164.137  1.00153.03
ATOM    929  CD2 LEU A 167      98.654 134.294 161.930  1.00153.03
ATOM    930  H   LEU A 167      99.165 137.300 162.496  1.00 99.99
ATOM    931  N   ASP A 168     100.373 138.274 165.157  1.00154.79
ATOM    932  CA  ASP A 168     100.883 139.150 166.207  1.00154.79
ATOM    933  C   ASP A 168      99.754 139.630 167.107  1.00154.79
ATOM    934  O   ASP A 168      99.908 139.693 168.333  1.00154.79
ATOM    935  CB  ASP A 168     101.619 140.340 165.590  1.00154.79
ATOM    936  CG  ASP A 168     102.915 139.937 164.917  1.00154.79
ATOM    937  OD1 ASP A 168     103.529 138.942 165.353  1.00154.79
ATOM    938  OD2 ASP A 168     103.319 140.615 163.948  1.00154.79
ATOM    939  H   ASP A 168     100.289 138.699 164.256  1.00 99.99
ATOM    940  N   LEU A 169      98.612 139.983 166.513  1.00158.78
ATOM    941  CA  LEU A 169      97.447 140.349 167.312  1.00158.78
ATOM    942  C   LEU A 169      96.966 139.175 168.156  1.00158.78
ATOM    943  O   LEU A 169      96.606 139.347 169.326  1.00158.78
ATOM    944  CB  LEU A 169      96.326 140.854 166.404  1.00158.78
ATOM    945  CG  LEU A 169      95.052 141.329 167.104  1.00158.78
ATOM    946  CD1 LEU A 169      95.344 142.525 167.999  1.00158.78
ATOM    947  CD2 LEU A 169      93.974 141.666 166.084  1.00158.78
ATOM    948  H   LEU A 169      98.423 139.807 165.547  1.00 99.99
ATOM    949  N   GLN A 170      96.959 137.972 167.582  1.00158.87
ATOM    950  CA  GLN A 170      96.518 136.758 168.269  1.00158.87
ATOM    951  C   GLN A 170      97.502 136.271 169.327  1.00158.87
ATOM    952  O   GLN A 170      97.259 135.184 169.871  1.00158.87
ATOM    953  CB  GLN A 170      96.266 135.644 167.252  1.00158.87
ATOM    954  CG  GLN A 170      95.174 135.953 166.242  1.00158.87
ATOM    955  CD  GLN A 170      93.785 135.844 166.835  1.00158.87
ATOM    956  OE1 GLN A 170      93.522 134.984 167.676  1.00158.87
ATOM    957  NE2 GLN A 170      92.885 136.716 166.398  1.00158.87
ATOM    958  H   GLN A 170      97.247 137.775 166.645  1.00 99.99
ATOM    959 1HE2 GLN A 170      91.951 136.691 166.754  1.00 99.99
ATOM    960 2HE2 GLN A 170      93.141 137.398 165.712  1.00 99.99
ATOM    961  N   ASN A 171      98.570 137.018 169.614  1.00161.87
ATOM    962  CA  ASN A 171      99.561 136.644 170.625  1.00161.87
ATOM    963  C   ASN A 171     100.213 135.300 170.314  1.00161.87
ATOM    964  O   ASN A 171     100.559 134.540 171.222  1.00161.87
ATOM    965  CB  ASN A 171      98.947 136.628 172.028  1.00161.87
ATOM    966  CG  ASN A 171      98.575 138.012 172.516  1.00161.87
ATOM    967  OD1 ASN A 171      99.333 138.967 172.348  1.00161.87
ATOM    968  ND2 ASN A 171      97.399 138.130 173.122  1.00161.87
ATOM    969  H   ASN A 171      98.802 137.889 169.182  1.00 99.99
ATOM    970 1HD2 ASN A 171      97.100 139.021 173.465  1.00 99.99
ATOM    971 2HD2 ASN A 171      96.812 137.328 173.235  1.00 99.99
ATOM    972  N   ILE A 172     100.382 134.996 169.032  1.00162.08
ATOM    973  CA  ILE A 172     101.067 133.790 168.581  1.00162.08
ATOM    974  C   ILE A 172     102.366 134.232 167.924  1.00162.08
ATOM    975  O   ILE A 172     102.356 134.754 166.802  1.00162.08
ATOM    976  CB  ILE A 172     100.204 132.966 167.617  1.00162.08
ATOM    977  CG1 ILE A 172      98.783 132.820 168.168  1.00162.08
ATOM    978  CG2 ILE A 172     100.835 131.605 167.368  1.00162.08
ATOM    979  CD  ILE A 172      97.904 131.883 167.367  1.00162.08
ATOM    980  H   ILE A 172     100.067 135.546 168.259  1.00 99.99
ATOM    981  N   ASN A 173     103.484 134.033 168.623  1.00157.04
ATOM    982  CA  ASN A 173     104.779 134.487 168.130  1.00157.04
ATOM    983  C   ASN A 173     105.134 133.802 166.817  1.00157.04
ATOM    984  O   ASN A 173     105.190 134.460 165.773  1.00157.04
ATOM    985  CB  ASN A 173     105.866 134.234 169.176  1.00157.04
ATOM    986  CG  ASN A 173     105.427 134.620 170.574  1.00157.04
ATOM    987  OD1 ASN A 173     105.361 133.780 171.471  1.00157.04
ATOM    988  ND2 ASN A 173     105.118 135.898 170.764  1.00157.04
ATOM    989  H   ASN A 173     103.485 133.694 169.564  1.00 99.99
ATOM    990 1HD2 ASN A 173     104.822 136.212 171.666  1.00 99.99
ATOM    991 2HD2 ASN A 173     105.182 136.546 170.005  1.00 99.99
ATOM    992  N   LEU A 174     105.345 132.487 166.861  1.00140.61
ATOM    993  CA  LEU A 174     105.578 131.663 165.674  1.00140.61
ATOM    994  C   LEU A 174     106.613 132.308 164.747  1.00140.61
ATOM    995  O   LEU A 174     106.316 132.748 163.636  1.00140.61
ATOM    996  CB  LEU A 174     104.261 131.396 164.937  1.00140.61
ATOM    997  CG  LEU A 174     104.309 130.364 163.806  1.00140.61
ATOM    998  CD1 LEU A 174     104.971 129.078 164.276  1.00140.61
ATOM    999  CD2 LEU A 174     102.914 130.089 163.268  1.00140.61
ATOM   1000  H   LEU A 174     105.367 131.932 167.693  1.00 99.99
ATOM   1001  N   SER A 175     107.847 132.372 165.245  1.00122.57
ATOM   1002  CA  SER A 175     108.898 133.047 164.494  1.00122.57
ATOM   1003  C   SER A 175     109.203 132.057 163.378  1.00122.57
ATOM   1004  O   SER A 175     110.195 131.323 163.434  1.00122.57
ATOM   1005  CB  SER A 175     110.117 133.304 165.380  1.00122.57
ATOM   1006  OG  SER A 175     111.232 133.704 164.601  1.00122.57
ATOM   1007  H   SER A 175     108.054 132.211 166.210  1.00 99.99
ATOM   1008  HG  SER A 175     112.016 133.866 165.200  1.00 99.99
ATOM   1009  N   ALA A 176     108.343 132.039 162.361  1.00111.52
ATOM   1010  CA  ALA A 176     108.591 131.414 161.071  1.00111.52
ATOM   1011  C   ALA A 176     107.922 132.144 159.920  1.00111.52
ATOM   1012  O   ALA A 176     108.258 131.867 158.765  1.00111.52
ATOM   1013  CB  ALA A 176     108.122 129.952 161.078  1.00111.52
ATOM   1014  H   ALA A 176     107.433 132.454 162.374  1.00 99.99
ATOM   1015  N   ILE A 177     106.991 133.059 160.188  1.00101.46
ATOM   1016  CA  ILE A 177     106.363 133.875 159.156  1.00101.46
ATOM   1017  C   ILE A 177     107.020 135.248 159.201  1.00101.46
ATOM   1018  O   ILE A 177     107.058 135.969 158.198  1.00101.46
ATOM   1019  CB  ILE A 177     104.838 133.958 159.357  1.00101.46
ATOM   1020  CG1 ILE A 177     104.227 132.557 159.325  1.00101.46
ATOM   1021  CG2 ILE A 177     104.191 134.825 158.290  1.00101.46
ATOM   1022  CD  ILE A 177     104.438 131.830 158.014  1.00101.46
ATOM   1023  H   ILE A 177     106.634 133.278 161.096  1.00 99.99
ATOM   1024  N   ARG A 178     107.560 135.610 160.368  1.00 98.64
ATOM   1025  CA  ARG A 178     108.443 136.769 160.442  1.00 98.64
ATOM   1026  C   ARG A 178     109.667 136.577 159.561  1.00 98.64
ATOM   1027  O   ARG A 178     110.315 137.553 159.171  1.00 98.64
ATOM   1028  CB  ARG A 178     108.871 137.021 161.886  1.00 98.64
ATOM   1029  CG  ARG A 178     107.793 136.754 162.921  1.00 98.64
ATOM   1030  CD  ARG A 178     108.279 137.056 164.336  1.00 98.64
ATOM   1031  NE  ARG A 178     108.921 138.364 164.448  1.00 98.64
ATOM   1032  CZ  ARG A 178     110.236 138.550 164.488  1.00 98.64
ATOM   1033  NH1 ARG A 178     111.056 137.510 164.418  1.00 98.64
ATOM   1034  NH2 ARG A 178     110.733 139.775 164.592  1.00 98.64
ATOM   1035  H   ARG A 178     107.226 135.276 161.250  1.00 99.99
ATOM   1036  HE  ARG A 178     108.236 139.091 164.490  1.00 99.99
ATOM   1037 1HH1 ARG A 178     112.046 137.651 164.448  1.00 99.99
ATOM   1038 2HH1 ARG A 178     110.685 136.585 164.335  1.00 99.99
ATOM   1039 1HH2 ARG A 178     111.723 139.912 164.622  1.00 99.99
ATOM   1040 2HH2 ARG A 178     110.118 140.562 164.641  1.00 99.99
ATOM   1041  N   THR A 179     109.997 135.329 159.242  1.00 83.01
ATOM   1042  CA  THR A 179     111.086 134.986 158.346  1.00 83.01
ATOM   1043  C   THR A 179     110.648 135.089 156.871  1.00 83.01
ATOM   1044  O   THR A 179     111.310 134.589 155.957  1.00 83.01
ATOM   1045  CB  THR A 179     111.599 133.587 158.719  1.00 83.01
ATOM   1046  OG1 THR A 179     112.051 133.617 160.076  1.00 83.01
ATOM   1047  CG2 THR A 179     112.799 133.168 157.895  1.00 83.01
ATOM   1048  H   THR A 179     109.539 134.506 159.579  1.00 99.99
ATOM   1049  HG1 THR A 179     112.389 132.712 160.335  1.00 99.99
ATOM   1050  N   VAL A 180     109.520 135.756 156.631  1.00 77.82
ATOM   1051  CA  VAL A 180     109.130 136.156 155.284  1.00 77.82
ATOM   1052  C   VAL A 180     109.521 137.607 155.010  1.00 77.82
ATOM   1053  O   VAL A 180     109.720 137.973 153.840  1.00 77.82
ATOM   1054  CB  VAL A 180     107.616 135.930 155.068  1.00 77.82
ATOM   1055  CG1 VAL A 180     107.077 136.746 153.904  1.00 77.82
ATOM   1056  CG2 VAL A 180     107.329 134.452 154.860  1.00 77.82
ATOM   1057  H   VAL A 180     108.850 136.041 157.317  1.00 99.99
ATOM   1058  N   ARG A 181     109.690 138.427 156.057  1.00 75.33
ATOM   1059  CA  ARG A 181     110.242 139.770 155.903  1.00 75.33
ATOM   1060  C   ARG A 181     111.477 139.776 155.017  1.00 75.33
ATOM   1061  O   ARG A 181     111.721 140.748 154.295  1.00 75.33
ATOM   1062  CB  ARG A 181     110.604 140.357 157.269  1.00 75.33
ATOM   1063  CG  ARG A 181     109.444 140.561 158.222  1.00 75.33
ATOM   1064  CD  ARG A 181     109.949 140.643 159.655  1.00 75.33
ATOM   1065  NE  ARG A 181     109.111 141.492 160.495  1.00 75.33
ATOM   1066  CZ  ARG A 181     109.581 142.443 161.295  1.00 75.33
ATOM   1067  NH1 ARG A 181     110.887 142.665 161.363  1.00 75.33
ATOM   1068  NH2 ARG A 181     108.749 143.172 162.025  1.00 75.33
ATOM   1069  H   ARG A 181     109.512 138.149 157.001  1.00 99.99
ATOM   1070  HE  ARG A 181     108.145 141.258 160.383  1.00 99.99
ATOM   1071 1HH1 ARG A 181     111.242 143.380 161.965  1.00 99.99
ATOM   1072 2HH1 ARG A 181     111.517 142.117 160.812  1.00 99.99
ATOM   1073 1HH2 ARG A 181     109.106 143.887 162.626  1.00 99.99
ATOM   1074 2HH2 ARG A 181     107.764 143.007 161.975  1.00 99.99
ATOM   1075  N   VAL A 182     112.263 138.698 155.056  1.00 59.75
ATOM   1076  CA  VAL A 182     113.488 138.610 154.276  1.00 59.75
ATOM   1077  C   VAL A 182     113.212 138.696 152.782  1.00 59.75
ATOM   1078  O   VAL A 182     114.114 139.018 152.002  1.00 59.75
ATOM   1079  CB  VAL A 182     114.223 137.301 154.632  1.00 59.75
ATOM   1080  CG1 VAL A 182     113.405 136.099 154.212  1.00 59.75
ATOM   1081  CG2 VAL A 182     115.573 137.259 153.999  1.00 59.75
ATOM   1082  H   VAL A 182     112.082 137.913 155.649  1.00 99.99
ATOM   1083  N   LEU A 183     111.978 138.446 152.359  1.00 57.45
ATOM   1084  CA  LEU A 183     111.632 138.537 150.949  1.00 57.45
ATOM   1085  C   LEU A 183     111.216 139.940 150.531  1.00 57.45
ATOM   1086  O   LEU A 183     111.093 140.199 149.330  1.00 57.45
ATOM   1087  CB  LEU A 183     110.510 137.549 150.618  1.00 57.45
ATOM   1088  CG  LEU A 183     110.926 136.240 149.945  1.00 57.45
ATOM   1089  CD1 LEU A 183     112.020 135.547 150.738  1.00 57.45
ATOM   1090  CD2 LEU A 183     109.725 135.327 149.778  1.00 57.45
ATOM   1091  H   LEU A 183     111.200 138.341 152.979  1.00 99.99
ATOM   1092  N   ARG A 184     110.995 140.843 151.485  1.00 62.79
ATOM   1093  CA  ARG A 184     110.593 142.203 151.138  1.00 62.79
ATOM   1094  C   ARG A 184     111.622 142.947 150.292  1.00 62.79
ATOM   1095  O   ARG A 184     111.206 143.661 149.363  1.00 62.79
ATOM   1096  CB  ARG A 184     110.252 142.982 152.415  1.00 62.79
ATOM   1097  CG  ARG A 184     109.006 142.467 153.112  1.00 62.79
ATOM   1098  CD  ARG A 184     108.329 143.528 153.960  1.00 62.79
ATOM   1099  NE  ARG A 184     109.080 143.827 155.175  1.00 62.79
ATOM   1100  CZ  ARG A 184     108.521 144.069 156.356  1.00 62.79
ATOM   1101  NH1 ARG A 184     107.202 144.041 156.486  1.00 62.79
ATOM   1102  NH2 ARG A 184     109.279 144.334 157.410  1.00 62.79
ATOM   1103  H   ARG A 184     110.878 140.600 152.448  1.00 99.99
ATOM   1104  HE  ARG A 184     110.063 143.824 154.993  1.00 99.99
ATOM   1105 1HH1 ARG A 184     106.783 144.223 157.376  1.00 99.99
ATOM   1106 2HH1 ARG A 184     106.626 143.837 155.694  1.00 99.99
ATOM   1107 1HH2 ARG A 184     108.855 144.516 158.297  1.00 99.99
ATOM   1108 2HH2 ARG A 184     110.275 144.352 157.318  1.00 99.99
ATOM   1109  N   PRO A 185     112.934 142.860 150.545  1.00 55.55
ATOM   1110  CA  PRO A 185     113.888 143.521 149.639  1.00 55.55
ATOM   1111  C   PRO A 185     113.762 143.078 148.195  1.00 55.55
ATOM   1112  O   PRO A 185     114.126 143.844 147.297  1.00 55.55
ATOM   1113  CB  PRO A 185     115.262 143.135 150.208  1.00 55.55
ATOM   1114  CG  PRO A 185     115.025 142.483 151.511  1.00 55.55
ATOM   1115  CD  PRO A 185     113.568 142.480 151.818  1.00 55.55
ATOM   1116  N   LEU A 186     113.258 141.870 147.941  1.00 49.70
ATOM   1117  CA  LEU A 186     113.200 141.351 146.580  1.00 49.70
ATOM   1118  C   LEU A 186     112.266 142.163 145.690  1.00 49.70
ATOM   1119  O   LEU A 186     112.336 142.040 144.463  1.00 49.70
ATOM   1120  CB  LEU A 186     112.774 139.882 146.617  1.00 49.70
ATOM   1121  CG  LEU A 186     112.751 139.074 145.322  1.00 49.70
ATOM   1122  CD1 LEU A 186     114.137 139.014 144.724  1.00 49.70
ATOM   1123  CD2 LEU A 186     112.229 137.677 145.588  1.00 49.70
ATOM   1124  H   LEU A 186     113.060 141.201 148.657  1.00 99.99
ATOM   1125  N   LYS A 187     111.407 143.002 146.275  1.00 64.11
ATOM   1126  CA  LYS A 187     110.498 143.821 145.481  1.00 64.11
ATOM   1127  C   LYS A 187     111.218 144.913 144.704  1.00 64.11
ATOM   1128  O   LYS A 187     110.645 145.463 143.759  1.00 64.11
ATOM   1129  CB  LYS A 187     109.435 144.455 146.376  1.00 64.11
ATOM   1130  CG  LYS A 187     108.383 143.485 146.864  1.00 64.11
ATOM   1131  CD  LYS A 187     107.152 144.216 147.361  1.00 64.11
ATOM   1132  CE  LYS A 187     107.500 145.233 148.429  1.00 64.11
ATOM   1133  NZ  LYS A 187     108.360 144.652 149.493  1.00 64.11
ATOM   1134  H   LYS A 187     111.217 142.990 147.257  1.00 99.99
ATOM   1135  HZ1 LYS A 187     108.566 145.353 150.176  1.00 99.99
ATOM   1136  HZ2 LYS A 187     107.881 143.891 149.931  1.00 99.99
ATOM   1137  HZ3 LYS A 187     109.212 144.320 149.089  1.00 99.99
ATOM   1138  N   ALA A 188     112.457 145.239 145.075  1.00 55.78
ATOM   1139  CA  ALA A 188     113.199 146.290 144.391  1.00 55.78
ATOM   1140  C   ALA A 188     113.559 145.920 142.961  1.00 55.78
ATOM   1141  O   ALA A 188     114.011 146.791 142.211  1.00 55.78
ATOM   1142  CB  ALA A 188     114.470 146.627 145.170  1.00 55.78
ATOM   1143  H   ALA A 188     112.881 144.901 145.915  1.00 99.99
ATOM   1144  N   ILE A 189     113.380 144.658 142.572  1.00 53.29
ATOM   1145  CA  ILE A 189     113.711 144.233 141.217  1.00 53.29
ATOM   1146  C   ILE A 189     112.807 144.918 140.200  1.00 53.29
ATOM   1147  O   ILE A 189     113.260 145.339 139.130  1.00 53.29
ATOM   1148  CB  ILE A 189     113.618 142.702 141.114  1.00 53.29
ATOM   1149  CG1 ILE A 189     114.868 142.046 141.698  1.00 53.29
ATOM   1150  CG2 ILE A 189     113.423 142.278 139.677  1.00 53.29
ATOM   1151  CD  ILE A 189     114.874 140.543 141.569  1.00 53.29
ATOM   1152  H   ILE A 189     113.175 143.915 143.210  1.00 99.99
ATOM   1153  N   ASN A 190     111.518 145.046 140.519  1.00 60.83
ATOM   1154  CA  ASN A 190     110.563 145.573 139.550  1.00 60.83
ATOM   1155  C   ASN A 190     110.690 147.080 139.383  1.00 60.83
ATOM   1156  O   ASN A 190     110.408 147.606 138.301  1.00 60.83
ATOM   1157  CB  ASN A 190     109.140 145.215 139.968  1.00 60.83
ATOM   1158  CG  ASN A 190     108.122 145.550 138.902  1.00 60.83
ATOM   1159  OD1 ASN A 190     108.433 145.562 137.712  1.00 60.83
ATOM   1160  ND2 ASN A 190     106.894 145.828 139.324  1.00 60.83
ATOM   1161  H   ASN A 190     111.182 144.997 141.460  1.00 99.99
ATOM   1162 1HD2 ASN A 190     106.178 146.057 138.664  1.00 99.99
ATOM   1163 2HD2 ASN A 190     106.685 145.808 140.302  1.00 99.99
ATOM   1164  N   ARG A 191     111.107 147.789 140.430  1.00 68.49
ATOM   1165  CA  ARG A 191     111.167 149.242 140.404  1.00 68.49
ATOM   1166  C   ARG A 191     112.521 149.767 139.934  1.00 68.49
ATOM   1167  O   ARG A 191     112.903 150.884 140.297  1.00 68.49
ATOM   1168  CB  ARG A 191     110.836 149.807 141.786  1.00 68.49
ATOM   1169  CG  ARG A 191     109.849 148.981 142.600  1.00 68.49
ATOM   1170  CD  ARG A 191     108.412 149.413 142.352  1.00 68.49
ATOM   1171  NE  ARG A 191     107.484 148.829 143.319  1.00 68.49
ATOM   1172  CZ  ARG A 191     107.123 147.550 143.342  1.00 68.49
ATOM   1173  NH1 ARG A 191     107.603 146.701 142.445  1.00 68.49
ATOM   1174  NH2 ARG A 191     106.274 147.117 144.264  1.00 68.49
ATOM   1175  H   ARG A 191     111.410 147.416 141.307  1.00 99.99
ATOM   1176  HE  ARG A 191     107.161 149.527 143.958  1.00 99.99
ATOM   1177 1HH1 ARG A 191     107.327 145.740 142.468  1.00 99.99
ATOM   1178 2HH1 ARG A 191     108.241 147.021 141.745  1.00 99.99
ATOM   1179 1HH2 ARG A 191     106.002 146.155 144.281  1.00 99.99
ATOM   1180 2HH2 ARG A 191     105.905 147.753 144.942  1.00 99.99
ATOM   1181  N   VAL A 192     113.251 148.982 139.147  1.00 59.80
ATOM   1182  CA  VAL A 192     114.494 149.405 138.504  1.00 59.80
ATOM   1183  C   VAL A 192     114.452 148.867 137.080  1.00 59.80
ATOM   1184  O   VAL A 192     114.284 147.655 136.893  1.00 59.80
ATOM   1185  CB  VAL A 192     115.732 148.889 139.256  1.00 59.80
ATOM   1186  CG1 VAL A 192     116.990 149.116 138.437  1.00 59.80
ATOM   1187  CG2 VAL A 192     115.862 149.563 140.593  1.00 59.80
ATOM   1188  H   VAL A 192     113.033 148.034 138.914  1.00 99.99
ATOM   1189  N   PRO A 193     114.604 149.702 136.052  1.00 60.71
ATOM   1190  CA  PRO A 193     114.404 149.203 134.687  1.00 60.71
ATOM   1191  C   PRO A 193     115.442 148.178 134.253  1.00 60.71
ATOM   1192  O   PRO A 193     115.075 147.090 133.800  1.00 60.71
ATOM   1193  CB  PRO A 193     114.460 150.478 133.837  1.00 60.71
ATOM   1194  CG  PRO A 193     115.214 151.480 134.654  1.00 60.71
ATOM   1195  CD  PRO A 193     115.352 150.970 136.064  1.00 60.71
ATOM   1196  N   SER A 194     116.731 148.495 134.394  1.00 59.43
ATOM   1197  CA  SER A 194     117.761 147.543 133.991  1.00 59.43
ATOM   1198  C   SER A 194     117.688 146.269 134.823  1.00 59.43
ATOM   1199  O   SER A 194     117.807 145.160 134.287  1.00 59.43
ATOM   1200  CB  SER A 194     119.144 148.180 134.109  1.00 59.43
ATOM   1201  OG  SER A 194     120.154 147.264 133.725  1.00 59.43
ATOM   1202  H   SER A 194     117.048 149.235 134.987  1.00 99.99
ATOM   1203  HG  SER A 194     121.050 147.700 133.809  1.00 99.99
ATOM   1204  N   MET A 195     117.488 146.409 136.136  1.00 61.25
ATOM   1205  CA  MET A 195     117.355 145.238 136.995  1.00 61.25
ATOM   1206  C   MET A 195     116.139 144.410 136.610  1.00 61.25
ATOM   1207  O   MET A 195     116.207 143.177 136.581  1.00 61.25
ATOM   1208  CB  MET A 195     117.261 145.664 138.458  1.00 61.25
ATOM   1209  CG  MET A 195     117.401 144.535 139.453  1.00 61.25
ATOM   1210  SD  MET A 195     119.073 144.403 140.097  1.00 61.25
ATOM   1211  CE  MET A 195     118.977 145.547 141.470  1.00 61.25
ATOM   1212  H   MET A 195     117.626 147.274 136.619  1.00 99.99
ATOM   1213  N   ARG A 196     115.014 145.068 136.322  1.00 61.71
ATOM   1214  CA  ARG A 196     113.815 144.333 135.932  1.00 61.71
ATOM   1215  C   ARG A 196     114.029 143.582 134.627  1.00 61.71
ATOM   1216  O   ARG A 196     113.624 142.423 134.502  1.00 61.71
ATOM   1217  CB  ARG A 196     112.622 145.280 135.813  1.00 61.71
ATOM   1218  CG  ARG A 196     111.329 144.595 135.399  1.00 61.71
ATOM   1219  CD  ARG A 196     110.297 145.603 134.918  1.00 61.71
ATOM   1220  NE  ARG A 196     110.605 146.102 133.581  1.00 61.71
ATOM   1221  CZ  ARG A 196     111.014 147.340 133.324  1.00 61.71
ATOM   1222  NH1 ARG A 196     111.166 148.209 134.314  1.00 61.71
ATOM   1223  NH2 ARG A 196     111.273 147.710 132.077  1.00 61.71
ATOM   1224  H   ARG A 196     114.991 146.048 136.125  1.00 99.99
ATOM   1225  HE  ARG A 196     110.466 145.387 132.895  1.00 99.99
ATOM   1226 1HH1 ARG A 196     111.474 149.140 134.119  1.00 99.99
ATOM   1227 2HH1 ARG A 196     110.973 147.933 135.256  1.00 99.99
ATOM   1228 1HH2 ARG A 196     111.581 148.642 131.886  1.00 99.99
ATOM   1229 2HH2 ARG A 196     111.161 147.057 131.328  1.00 99.99
ATOM   1230  N   ILE A 197     114.673 144.218 133.646  1.00 58.53
ATOM   1231  CA  ILE A 197     114.928 143.541 132.376  1.00 58.53
ATOM   1232  C   ILE A 197     115.851 142.347 132.580  1.00 58.53
ATOM   1233  O   ILE A 197     115.607 141.258 132.046  1.00 58.53
ATOM   1234  CB  ILE A 197     115.498 144.524 131.335  1.00 58.53
ATOM   1235  CG1 ILE A 197     114.509 145.658 131.059  1.00 58.53
ATOM   1236  CG2 ILE A 197     115.857 143.794 130.050  1.00 58.53
ATOM   1237  CD  ILE A 197     115.168 146.959 130.649  1.00 58.53
ATOM   1238  H   ILE A 197     115.204 145.052 133.795  1.00 99.99
ATOM   1239  N   LEU A 198     116.921 142.526 133.358  1.00 48.98
ATOM   1240  CA  LEU A 198     117.857 141.429 133.588  1.00 48.98
ATOM   1241  C   LEU A 198     117.185 140.270 134.316  1.00 48.98
ATOM   1242  O   LEU A 198     117.370 139.103 133.954  1.00 48.98
ATOM   1243  CB  LEU A 198     119.064 141.927 134.379  1.00 48.98
ATOM   1244  CG  LEU A 198     120.067 140.845 134.769  1.00 48.98
ATOM   1245  CD1 LEU A 198     120.564 140.119 133.532  1.00 48.98
ATOM   1246  CD2 LEU A 198     121.222 141.446 135.540  1.00 48.98
ATOM   1247  H   LEU A 198     117.017 143.301 133.982  1.00 99.99
ATOM   1248  N   VAL A 199     116.404 140.572 135.353  1.00 49.35
ATOM   1249  CA  VAL A 199     115.757 139.517 136.123  1.00 49.35
ATOM   1250  C   VAL A 199     114.688 138.822 135.292  1.00 49.35
ATOM   1251  O   VAL A 199     114.490 137.610 135.408  1.00 49.35
ATOM   1252  CB  VAL A 199     115.188 140.090 137.431  1.00 49.35
ATOM   1253  CG1 VAL A 199     114.268 139.089 138.104  1.00 49.35
ATOM   1254  CG2 VAL A 199     116.317 140.468 138.351  1.00 49.35
ATOM   1255  H   VAL A 199     116.053 141.493 135.520  1.00 99.99
ATOM   1256  N   ASN A 200     113.978 139.569 134.445  1.00 59.44
ATOM   1257  CA  ASN A 200     113.014 138.943 133.549  1.00 59.44
ATOM   1258  C   ASN A 200     113.713 138.026 132.556  1.00 59.44
ATOM   1259  O   ASN A 200     113.216 136.938 132.243  1.00 59.44
ATOM   1260  CB  ASN A 200     112.208 140.016 132.819  1.00 59.44
ATOM   1261  CG  ASN A 200     110.917 139.481 132.245  1.00 59.44
ATOM   1262  OD1 ASN A 200     110.645 138.283 132.309  1.00 59.44
ATOM   1263  ND2 ASN A 200     110.108 140.370 131.682  1.00 59.44
ATOM   1264  H   ASN A 200     114.224 140.510 134.211  1.00 99.99
ATOM   1265 1HD2 ASN A 200     109.239 140.074 131.285  1.00 99.99
ATOM   1266 2HD2 ASN A 200     110.367 141.335 131.655  1.00 99.99
ATOM   1267  N   LEU A 201     114.878 138.444 132.060  1.00 58.12
ATOM   1268  CA  LEU A 201     115.656 137.592 131.170  1.00 58.12
ATOM   1269  C   LEU A 201     116.101 136.320 131.882  1.00 58.12
ATOM   1270  O   LEU A 201     116.069 135.228 131.305  1.00 58.12
ATOM   1271  CB  LEU A 201     116.860 138.374 130.652  1.00 58.12
ATOM   1272  CG  LEU A 201     116.646 139.131 129.344  1.00 58.12
ATOM   1273  CD1 LEU A 201     117.752 140.140 129.148  1.00 58.12
ATOM   1274  CD2 LEU A 201     116.592 138.176 128.177  1.00 58.12
ATOM   1275  H   LEU A 201     115.365 139.243 132.413  1.00 99.99
ATOM   1276  N   LEU A 202     116.516 136.447 133.144  1.00 50.13
ATOM   1277  CA  LEU A 202     116.903 135.274 133.923  1.00 50.13
ATOM   1278  C   LEU A 202     115.714 134.348 134.162  1.00 50.13
ATOM   1279  O   LEU A 202     115.838 133.123 134.053  1.00 50.13
ATOM   1280  CB  LEU A 202     117.518 135.715 135.250  1.00 50.13
ATOM   1281  CG  LEU A 202     117.641 134.662 136.350  1.00 50.13
ATOM   1282  CD1 LEU A 202     118.596 133.553 135.934  1.00 50.13
ATOM   1283  CD2 LEU A 202     118.090 135.303 137.651  1.00 50.13
ATOM   1284  H   LEU A 202     116.397 137.286 133.675  1.00 99.99
ATOM   1285  N   LEU A 203     114.557 134.915 134.502  1.00 50.18
ATOM   1286  CA  LEU A 203     113.368 134.101 134.728  1.00 50.18
ATOM   1287  C   LEU A 203     112.884 133.450 133.442  1.00 50.18
ATOM   1288  O   LEU A 203     112.207 132.418 133.490  1.00 50.18
ATOM   1289  CB  LEU A 203     112.256 134.950 135.340  1.00 50.18
ATOM   1290  CG  LEU A 203     112.414 135.336 136.810  1.00 50.18
ATOM   1291  CD1 LEU A 203     111.309 136.286 137.232  1.00 50.18
ATOM   1292  CD2 LEU A 203     112.424 134.099 137.685  1.00 50.18
ATOM   1293  H   LEU A 203     114.388 135.897 134.423  1.00 99.99
ATOM   1294  N   ASP A 204     113.201 134.041 132.291  1.00 61.59
ATOM   1295  CA  ASP A 204     112.833 133.423 131.024  1.00 61.59
ATOM   1296  C   ASP A 204     113.852 132.385 130.575  1.00 61.59
ATOM   1297  O   ASP A 204     113.504 131.477 129.814  1.00 61.59
ATOM   1298  CB  ASP A 204     112.659 134.494 129.947  1.00 61.59
ATOM   1299  CG  ASP A 204     111.272 135.105 129.954  1.00 61.59
ATOM   1300  OD1 ASP A 204     110.443 134.684 130.789  1.00 61.59
ATOM   1301  OD2 ASP A 204     111.008 136.003 129.128  1.00 61.59
ATOM   1302  H   ASP A 204     113.879 134.773 132.223  1.00 99.99
ATOM   1303  N   THR A 205     115.105 132.504 131.010  1.00 57.87
ATOM   1304  CA  THR A 205     116.098 131.481 130.707  1.00 57.87
ATOM   1305  C   THR A 205     116.087 130.332 131.707  1.00 57.87
ATOM   1306  O   THR A 205     116.697 129.292 131.437  1.00 57.87
ATOM   1307  CB  THR A 205     117.505 132.090 130.649  1.00 57.87
ATOM   1308  OG1 THR A 205     118.389 131.176 129.994  1.00 57.87
ATOM   1309  CG2 THR A 205     118.040 132.345 132.038  1.00 57.87
ATOM   1310  H   THR A 205     115.378 133.164 131.710  1.00 99.99
ATOM   1311  HG1 THR A 205     119.307 131.570 129.955  1.00 99.99
ATOM   1312  N   LEU A 206     115.422 130.497 132.851  1.00 59.30
ATOM   1313  CA  LEU A 206     115.282 129.389 133.795  1.00 59.30
ATOM   1314  C   LEU A 206     114.528 128.189 133.230  1.00 59.30
ATOM   1315  O   LEU A 206     115.008 127.056 133.408  1.00 59.30
ATOM   1316  CB  LEU A 206     114.629 129.885 135.090  1.00 59.30
ATOM   1317  CG  LEU A 206     115.521 130.669 136.052  1.00 59.30
ATOM   1318  CD1 LEU A 206     114.868 130.782 137.418  1.00 59.30
ATOM   1319  CD2 LEU A 206     116.887 130.015 136.162  1.00 59.30
ATOM   1320  H   LEU A 206     115.181 131.396 133.216  1.00 99.99
ATOM   1321  N   PRO A 207     113.370 128.334 132.572  1.00 66.86
ATOM   1322  CA  PRO A 207     112.637 127.137 132.123  1.00 66.86
ATOM   1323  C   PRO A 207     113.391 126.289 131.114  1.00 66.86
ATOM   1324  O   PRO A 207     113.030 125.121 130.925  1.00 66.86
ATOM   1325  CB  PRO A 207     111.352 127.714 131.514  1.00 66.86
ATOM   1326  CG  PRO A 207     111.699 129.101 131.148  1.00 66.86
ATOM   1327  CD  PRO A 207     112.641 129.563 132.216  1.00 66.86
ATOM   1328  N   MET A 208     114.412 126.828 130.459  1.00 70.65
ATOM   1329  CA  MET A 208     115.259 126.046 129.573  1.00 70.65
ATOM   1330  C   MET A 208     116.456 125.448 130.302  1.00 70.65
ATOM   1331  O   MET A 208     117.322 124.841 129.664  1.00 70.65
ATOM   1332  CB  MET A 208     115.714 126.912 128.398  1.00 70.65
ATOM   1333  CG  MET A 208     114.546 127.521 127.634  1.00 70.65
ATOM   1334  SD  MET A 208     114.860 127.802 125.884  1.00 70.65
ATOM   1335  CE  MET A 208     115.273 129.544 125.902  1.00 70.65
ATOM   1336  H   MET A 208     114.696 127.786 130.502  1.00 99.99
ATOM   1337  N   LEU A 209     116.515 125.607 131.624  1.00 61.36
ATOM   1338  CA  LEU A 209     117.570 125.049 132.457  1.00 61.36
ATOM   1339  C   LEU A 209     117.151 123.749 133.132  1.00 61.36
ATOM   1340  O   LEU A 209     117.976 123.106 133.799  1.00 61.36
ATOM   1341  CB  LEU A 209     117.979 126.077 133.518  1.00 61.36
ATOM   1342  CG  LEU A 209     119.315 125.910 134.225  1.00 61.36
ATOM   1343  CD1 LEU A 209     120.399 126.173 133.217  1.00 61.36
ATOM   1344  CD2 LEU A 209     119.422 126.867 135.395  1.00 61.36
ATOM   1345  H   LEU A 209     115.854 126.117 132.175  1.00 99.99
ATOM   1346  N   GLY A 210     115.891 123.345 132.966  1.00 59.39
ATOM   1347  CA  GLY A 210     115.426 122.100 133.541  1.00 59.39
ATOM   1348  C   GLY A 210     116.155 120.887 133.018  1.00 59.39
ATOM   1349  O   GLY A 210     116.198 119.863 133.698  1.00 59.39
ATOM   1350  H   GLY A 210     115.172 123.939 132.606  1.00 99.99
ATOM   1351  N   ASN A 211     116.751 120.981 131.831  1.00 56.75
ATOM   1352  CA  ASN A 211     117.505 119.851 131.302  1.00 56.75
ATOM   1353  C   ASN A 211     118.764 119.593 132.124  1.00 56.75
ATOM   1354  O   ASN A 211     119.017 118.463 132.567  1.00 56.75
ATOM   1355  CB  ASN A 211     117.847 120.106 129.839  1.00 56.75
ATOM   1356  CG  ASN A 211     116.720 119.715 128.913  1.00 56.75
ATOM   1357  OD1 ASN A 211     116.642 118.578 128.462  1.00 56.75
ATOM   1358  ND2 ASN A 211     115.832 120.659 128.630  1.00 56.75
ATOM   1359  H   ASN A 211     116.924 121.855 131.376  1.00 99.99
ATOM   1360 1HD2 ASN A 211     115.064 120.457 128.022  1.00 99.99
ATOM   1361 2HD2 ASN A 211     115.930 121.573 129.025  1.00 99.99
ATOM   1362  N   VAL A 212     119.566 120.632 132.359  1.00 50.52
ATOM   1363  CA  VAL A 212     120.735 120.418 133.194  1.00 50.52
ATOM   1364  C   VAL A 212     120.319 120.173 134.636  1.00 50.52
ATOM   1365  O   VAL A 212     121.042 119.501 135.374  1.00 50.52
ATOM   1366  CB  VAL A 212     121.727 121.589 133.086  1.00 50.52
ATOM   1367  CG1 VAL A 212     121.145 122.835 133.690  1.00 50.52
ATOM   1368  CG2 VAL A 212     123.059 121.223 133.722  1.00 50.52
ATOM   1369  H   VAL A 212     119.259 121.582 132.297  1.00 99.99
ATOM   1370  N   LEU A 213     119.146 120.658 135.057  1.00 49.34
ATOM   1371  CA  LEU A 213     118.675 120.275 136.386  1.00 49.34
ATOM   1372  C   LEU A 213     118.306 118.794 136.438  1.00 49.34
ATOM   1373  O   LEU A 213     118.458 118.154 137.484  1.00 49.34
ATOM   1374  CB  LEU A 213     117.489 121.143 136.809  1.00 49.34
ATOM   1375  CG  LEU A 213     117.051 121.061 138.277  1.00 49.34
ATOM   1376  CD1 LEU A 213     116.483 122.394 138.728  1.00 49.34
ATOM   1377  CD2 LEU A 213     116.028 119.958 138.516  1.00 49.34
ATOM   1378  H   LEU A 213     118.434 120.980 134.433  1.00 99.99
ATOM   1379  N   LEU A 214     117.830 118.229 135.328  1.00 50.90
ATOM   1380  CA  LEU A 214     117.558 116.796 135.289  1.00 50.90
ATOM   1381  C   LEU A 214     118.855 115.999 135.310  1.00 50.90
ATOM   1382  O   LEU A 214     118.924 114.933 135.929  1.00 50.90
ATOM   1383  CB  LEU A 214     116.727 116.450 134.055  1.00 50.90
ATOM   1384  CG  LEU A 214     116.062 115.072 134.018  1.00 50.90
ATOM   1385  CD1 LEU A 214     114.761 115.146 133.240  1.00 50.90
ATOM   1386  CD2 LEU A 214     116.975 114.022 133.409  1.00 50.90
ATOM   1387  H   LEU A 214     117.850 118.680 134.436  1.00 99.99
ATOM   1388  N   LEU A 215     119.890 116.497 134.634  1.00 46.09
ATOM   1389  CA  LEU A 215     121.216 115.900 134.795  1.00 46.09
ATOM   1390  C   LEU A 215     121.665 115.964 136.249  1.00 46.09
ATOM   1391  O   LEU A 215     122.242 115.003 136.779  1.00 46.09
ATOM   1392  CB  LEU A 215     122.236 116.601 133.901  1.00 46.09
ATOM   1393  CG  LEU A 215     122.521 115.993 132.531  1.00 46.09
ATOM   1394  CD1 LEU A 215     123.660 116.737 131.864  1.00 46.09
ATOM   1395  CD2 LEU A 215     122.851 114.521 132.668  1.00 46.09
ATOM   1396  H   LEU A 215     119.884 117.408 134.222  1.00 99.99
ATOM   1397  N   CYS A 216     121.421 117.103 136.900  1.00 44.52
ATOM   1398  CA  CYS A 216     121.739 117.254 138.313  1.00 44.52
ATOM   1399  C   CYS A 216     121.041 116.185 139.138  1.00 44.52
ATOM   1400  O   CYS A 216     121.668 115.521 139.968  1.00 44.52
ATOM   1401  CB  CYS A 216     121.316 118.644 138.791  1.00 44.52
ATOM   1402  SG  CYS A 216     122.363 120.011 138.248  1.00 44.52
ATOM   1403  H   CYS A 216     120.899 117.857 136.501  1.00 99.99
ATOM   1404  HG  CYS A 216     121.668 120.968 138.856  1.00 99.99
ATOM   1405  N   PHE A 217     119.741 115.995 138.906  1.00 43.57
ATOM   1406  CA  PHE A 217     118.997 114.980 139.643  1.00 43.57
ATOM   1407  C   PHE A 217     119.532 113.584 139.362  1.00 43.57
ATOM   1408  O   PHE A 217     119.629 112.763 140.274  1.00 43.57
ATOM   1409  CB  PHE A 217     117.509 115.037 139.307  1.00 43.57
ATOM   1410  CG  PHE A 217     116.769 113.781 139.676  1.00 43.57
ATOM   1411  CD1 PHE A 217     116.402 113.539 140.989  1.00 43.57
ATOM   1412  CD2 PHE A 217     116.455 112.834 138.714  1.00 43.57
ATOM   1413  CE1 PHE A 217     115.734 112.383 141.333  1.00 43.57
ATOM   1414  CE2 PHE A 217     115.787 111.676 139.054  1.00 43.57
ATOM   1415  CZ  PHE A 217     115.425 111.452 140.364  1.00 43.57
ATOM   1416  H   PHE A 217     119.271 116.365 138.104  1.00 99.99
ATOM   1417  HD1 PHE A 217     116.697 114.340 141.666  1.00 99.99
ATOM   1418  HD2 PHE A 217     116.790 113.117 137.716  1.00 99.99
ATOM   1419  HE1 PHE A 217     115.485 112.187 142.376  1.00 99.99
ATOM   1420  HE2 PHE A 217     115.604 110.911 138.299  1.00 99.99
ATOM   1421  HZ  PHE A 217     114.919 110.526 140.639  1.00 99.99
ATOM   1422  N   PHE A 218     119.857 113.286 138.104  1.00 49.28
ATOM   1423  CA  PHE A 218     120.350 111.954 137.766  1.00 49.28
ATOM   1424  C   PHE A 218     121.638 111.640 138.509  1.00 49.28
ATOM   1425  O   PHE A 218     121.749 110.605 139.180  1.00 49.28
ATOM   1426  CB  PHE A 218     120.576 111.840 136.260  1.00 49.28
ATOM   1427  CG  PHE A 218     119.382 111.351 135.503  1.00 49.28
ATOM   1428  CD1 PHE A 218     118.120 111.403 136.064  1.00 49.28
ATOM   1429  CD2 PHE A 218     119.522 110.845 134.224  1.00 49.28
ATOM   1430  CE1 PHE A 218     117.020 110.956 135.368  1.00 49.28
ATOM   1431  CE2 PHE A 218     118.425 110.399 133.521  1.00 49.28
ATOM   1432  CZ  PHE A 218     117.173 110.454 134.093  1.00 49.28
ATOM   1433  H   PHE A 218     120.000 113.981 137.399  1.00 99.99
ATOM   1434  HD1 PHE A 218     118.121 111.821 137.071  1.00 99.99
ATOM   1435  HD2 PHE A 218     120.555 110.850 133.876  1.00 99.99
ATOM   1436  HE1 PHE A 218     116.044 110.924 135.853  1.00 99.99
ATOM   1437  HE2 PHE A 218     118.553 109.960 132.532  1.00 99.99
ATOM   1438  HZ  PHE A 218     116.310 110.065 133.553  1.00 99.99
ATOM   1439  N   VAL A 219     122.628 112.528 138.406  1.00 37.66
ATOM   1440  CA  VAL A 219     123.923 112.233 139.015  1.00 37.66
ATOM   1441  C   VAL A 219     123.980 112.624 140.480  1.00 37.66
ATOM   1442  O   VAL A 219     125.041 112.495 141.100  1.00 37.66
ATOM   1443  CB  VAL A 219     125.069 112.907 138.241  1.00 37.66
ATOM   1444  CG1 VAL A 219     125.032 112.489 136.777  1.00 37.66
ATOM   1445  CG2 VAL A 219     124.975 114.384 138.372  1.00 37.66
ATOM   1446  H   VAL A 219     122.475 113.491 138.184  1.00 99.99
ATOM   1447  N   PHE A 220     122.883 113.127 141.046  1.00 32.03
ATOM   1448  CA  PHE A 220     122.736 113.147 142.495  1.00 32.03
ATOM   1449  C   PHE A 220     122.064 111.888 143.011  1.00 32.03
ATOM   1450  O   PHE A 220     122.498 111.328 144.016  1.00 32.03
ATOM   1451  CB  PHE A 220     121.926 114.365 142.946  1.00 32.03
ATOM   1452  CG  PHE A 220     122.761 115.521 143.397  1.00 32.03
ATOM   1453  CD1 PHE A 220     123.301 115.541 144.665  1.00 32.03
ATOM   1454  CD2 PHE A 220     122.996 116.594 142.562  1.00 32.03
ATOM   1455  CE1 PHE A 220     124.061 116.602 145.092  1.00 32.03
ATOM   1456  CE2 PHE A 220     123.758 117.657 142.986  1.00 32.03
ATOM   1457  CZ  PHE A 220     124.291 117.660 144.251  1.00 32.03
ATOM   1458  H   PHE A 220     122.217 113.681 140.546  1.00 99.99
ATOM   1459  HD1 PHE A 220     123.054 114.651 145.243  1.00 99.99
ATOM   1460  HD2 PHE A 220     122.523 116.485 141.586  1.00 99.99
ATOM   1461  HE1 PHE A 220     124.429 116.631 146.118  1.00 99.99
ATOM   1462  HE2 PHE A 220     123.869 118.436 142.232  1.00 99.99
ATOM   1463  HZ  PHE A 220     124.846 118.528 144.607  1.00 99.99
ATOM   1464  N   PHE A 221     121.025 111.417 142.322  1.00 41.77
ATOM   1465  CA  PHE A 221     120.265 110.268 142.791  1.00 41.77
ATOM   1466  C   PHE A 221     121.057 108.979 142.641  1.00 41.77
ATOM   1467  O   PHE A 221     121.010 108.116 143.523  1.00 41.77
ATOM   1468  CB  PHE A 221     118.943 110.179 142.031  1.00 41.77
ATOM   1469  CG  PHE A 221     118.186 108.911 142.275  1.00 41.77
ATOM   1470  CD1 PHE A 221     117.485 108.727 143.451  1.00 41.77
ATOM   1471  CD2 PHE A 221     118.171 107.904 141.328  1.00 41.77
ATOM   1472  CE1 PHE A 221     116.783 107.564 143.675  1.00 41.77
ATOM   1473  CE2 PHE A 221     117.471 106.741 141.550  1.00 41.77
ATOM   1474  CZ  PHE A 221     116.783 106.567 142.726  1.00 41.77
ATOM   1475  H   PHE A 221     120.803 111.721 141.396  1.00 99.99
ATOM   1476  HD1 PHE A 221     117.562 109.577 144.129  1.00 99.99
ATOM   1477  HD2 PHE A 221     118.754 108.148 140.440  1.00 99.99
ATOM   1478  HE1 PHE A 221     116.250 107.422 144.615  1.00 99.99
ATOM   1479  HE2 PHE A 221     117.536 106.033 140.724  1.00 99.99
ATOM   1480  HZ  PHE A 221     116.287 105.619 142.932  1.00 99.99
ATOM   1481  N   ILE A 222     121.784 108.822 141.533  1.00 39.14
ATOM   1482  CA  ILE A 222     122.588 107.616 141.347  1.00 39.14
ATOM   1483  C   ILE A 222     123.609 107.488 142.471  1.00 39.14
ATOM   1484  O   ILE A 222     123.711 106.447 143.136  1.00 39.14
ATOM   1485  CB  ILE A 222     123.266 107.638 139.966  1.00 39.14
ATOM   1486  CG1 ILE A 222     122.268 107.257 138.874  1.00 39.14
ATOM   1487  CG2 ILE A 222     124.465 106.711 139.943  1.00 39.14
ATOM   1488  CD  ILE A 222     122.814 107.401 137.470  1.00 39.14
ATOM   1489  H   ILE A 222     122.005 109.576 140.915  1.00 99.99
ATOM   1490  N   PHE A 223     124.354 108.564 142.722  1.00 33.73
ATOM   1491  CA  PHE A 223     125.365 108.539 143.767  1.00 33.73
ATOM   1492  C   PHE A 223     124.740 108.476 145.153  1.00 33.73
ATOM   1493  O   PHE A 223     125.328 107.888 146.060  1.00 33.73
ATOM   1494  CB  PHE A 223     126.276 109.756 143.638  1.00 33.73
ATOM   1495  CG  PHE A 223     127.229 109.673 142.485  1.00 33.73
ATOM   1496  CD1 PHE A 223     126.853 110.102 141.230  1.00 33.73
ATOM   1497  CD2 PHE A 223     128.502 109.167 142.658  1.00 33.73
ATOM   1498  CE1 PHE A 223     127.722 110.029 140.170  1.00 33.73
ATOM   1499  CE2 PHE A 223     129.376 109.091 141.599  1.00 33.73
ATOM   1500  CZ  PHE A 223     128.985 109.521 140.354  1.00 33.73
ATOM   1501  H   PHE A 223     124.134 109.473 142.368  1.00 99.99
ATOM   1502  HD1 PHE A 223     125.832 110.483 141.202  1.00 99.99
ATOM   1503  HD2 PHE A 223     128.701 108.858 143.684  1.00 99.99
ATOM   1504  HE1 PHE A 223     127.432 110.431 139.199  1.00 99.99
ATOM   1505  HE2 PHE A 223     130.388 108.717 141.753  1.00 99.99
ATOM   1506  HZ  PHE A 223     129.694 109.509 139.526  1.00 99.99
ATOM   1507  N   GLY A 224     123.549 109.044 145.337  1.00 51.43
ATOM   1508  CA  GLY A 224     122.887 108.937 146.625  1.00 51.43
ATOM   1509  C   GLY A 224     122.461 107.519 146.934  1.00 51.43
ATOM   1510  O   GLY A 224     122.638 107.041 148.057  1.00 51.43
ATOM   1511  H   GLY A 224     122.960 109.331 144.582  1.00 99.99
ATOM   1512  N   ILE A 225     121.901 106.824 145.943  1.00 39.97
ATOM   1513  CA  ILE A 225     121.532 105.425 146.130  1.00 39.97
ATOM   1514  C   ILE A 225     122.768 104.582 146.396  1.00 39.97
ATOM   1515  O   ILE A 225     122.782 103.739 147.300  1.00 39.97
ATOM   1516  CB  ILE A 225     120.744 104.905 144.916  1.00 39.97
ATOM   1517  CG1 ILE A 225     119.466 105.712 144.751  1.00 39.97
ATOM   1518  CG2 ILE A 225     120.435 103.430 145.071  1.00 39.97
ATOM   1519  CD  ILE A 225     118.552 105.607 145.942  1.00 39.97
ATOM   1520  H   ILE A 225     121.888 107.141 144.995  1.00 99.99
ATOM   1521  N   ILE A 226     123.828 104.796 145.616  1.00 34.36
ATOM   1522  CA  ILE A 226     125.042 104.015 145.828  1.00 34.36
ATOM   1523  C   ILE A 226     125.608 104.278 147.217  1.00 34.36
ATOM   1524  O   ILE A 226     125.986 103.346 147.933  1.00 34.36
ATOM   1525  CB  ILE A 226     126.064 104.309 144.717  1.00 34.36
ATOM   1526  CG1 ILE A 226     125.592 103.667 143.411  1.00 34.36
ATOM   1527  CG2 ILE A 226     127.429 103.794 145.107  1.00 34.36
ATOM   1528  CD  ILE A 226     126.165 104.281 142.168  1.00 34.36
ATOM   1529  H   ILE A 226     123.952 105.633 145.082  1.00 99.99
ATOM   1530  N   GLY A 227     125.641 105.542 147.636  1.00 30.89
ATOM   1531  CA  GLY A 227     126.169 105.869 148.947  1.00 30.89
ATOM   1532  C   GLY A 227     125.349 105.289 150.081  1.00 30.89
ATOM   1533  O   GLY A 227     125.899 104.742 151.037  1.00 30.89
ATOM   1534  H   GLY A 227     125.128 106.277 147.192  1.00 99.99
ATOM   1535  N   VAL A 228     124.023 105.405 149.998  1.00 38.43
ATOM   1536  CA  VAL A 228     123.184 104.880 151.069  1.00 38.43
ATOM   1537  C   VAL A 228     123.252 103.360 151.107  1.00 38.43
ATOM   1538  O   VAL A 228     123.197 102.758 152.185  1.00 38.43
ATOM   1539  CB  VAL A 228     121.732 105.383 150.934  1.00 38.43
ATOM   1540  CG1 VAL A 228     121.083 104.861 149.672  1.00 38.43
ATOM   1541  CG2 VAL A 228     120.922 104.966 152.136  1.00 38.43
ATOM   1542  H   VAL A 228     123.545 105.591 149.139  1.00 99.99
ATOM   1543  N   GLN A 229     123.382 102.709 149.950  1.00 50.26
ATOM   1544  CA  GLN A 229     123.455 101.255 149.934  1.00 50.26
ATOM   1545  C   GLN A 229     124.800 100.743 150.426  1.00 50.26
ATOM   1546  O   GLN A 229     124.859  99.677 151.049  1.00 50.26
ATOM   1547  CB  GLN A 229     123.166 100.742 148.527  1.00 50.26
ATOM   1548  CG  GLN A 229     121.689 100.555 148.277  1.00 50.26
ATOM   1549  CD  GLN A 229     121.392  99.958 146.925  1.00 50.26
ATOM   1550  OE1 GLN A 229     122.299  99.690 146.145  1.00 50.26
ATOM   1551  NE2 GLN A 229     120.114  99.751 146.637  1.00 50.26
ATOM   1552  H   GLN A 229     123.670 103.156 149.103  1.00 99.99
ATOM   1553 1HE2 GLN A 229     119.858  99.357 145.754  1.00 99.99
ATOM   1554 2HE2 GLN A 229     119.407  99.989 147.303  1.00 99.99
ATOM   1555  N   LEU A 230     125.883 101.473 150.165  1.00 36.38
ATOM   1556  CA  LEU A 230     127.186 101.027 150.641  1.00 36.38
ATOM   1557  C   LEU A 230     127.387 101.356 152.113  1.00 36.38
ATOM   1558  O   LEU A 230     127.669 100.464 152.919  1.00 36.38
ATOM   1559  CB  LEU A 230     128.301 101.649 149.799  1.00 36.38
ATOM   1560  CG  LEU A 230     128.283 101.347 148.302  1.00 36.38
ATOM   1561  CD1 LEU A 230     129.554 101.841 147.642  1.00 36.38
ATOM   1562  CD2 LEU A 230     128.089  99.867 148.053  1.00 36.38
ATOM   1563  H   LEU A 230     125.839 102.434 149.891  1.00 99.99
ATOM   1564  N   TRP A 231     127.234 102.624 152.488  1.00 33.88
ATOM   1565  CA  TRP A 231     127.679 103.117 153.786  1.00 33.88
ATOM   1566  C   TRP A 231     126.514 103.499 154.694  1.00 33.88
ATOM   1567  O   TRP A 231     126.556 104.516 155.386  1.00 33.88
ATOM   1568  CB  TRP A 231     128.624 104.299 153.603  1.00 33.88
ATOM   1569  CG  TRP A 231     129.579 104.066 152.494  1.00 33.88
ATOM   1570  CD1 TRP A 231     130.479 103.057 152.395  1.00 33.88
ATOM   1571  CD2 TRP A 231     129.736 104.863 151.319  1.00 33.88
ATOM   1572  NE1 TRP A 231     131.185 103.164 151.224  1.00 33.88
ATOM   1573  CE2 TRP A 231     130.747 104.269 150.546  1.00 33.88
ATOM   1574  CE3 TRP A 231     129.119 106.020 150.845  1.00 33.88
ATOM   1575  CZ2 TRP A 231     131.153 104.791 149.330  1.00 33.88
ATOM   1576  CZ3 TRP A 231     129.526 106.536 149.640  1.00 33.88
ATOM   1577  CH2 TRP A 231     130.532 105.922 148.895  1.00 33.88
ATOM   1578  H   TRP A 231     126.813 103.348 151.941  1.00 99.99
ATOM   1579  HD1 TRP A 231     130.545 102.319 153.195  1.00 99.99
ATOM   1580  HE1 TRP A 231     131.887 102.490 150.995  1.00 99.99
ATOM   1581  HE3 TRP A 231     128.495 106.616 151.510  1.00 99.99
ATOM   1582  HZ2 TRP A 231     132.113 104.498 148.904  1.00 99.99
ATOM   1583  HZ3 TRP A 231     128.982 107.440 149.366  1.00 99.99
ATOM   1584  HH2 TRP A 231     130.914 106.260 147.932  1.00 99.99
ATOM   1585  N   ALA A 232     125.467 102.682 154.714  1.00 37.22
ATOM   1586  CA  ALA A 232     124.308 102.949 155.560  1.00 37.22
ATOM   1587  C   ALA A 232     124.706 102.749 157.014  1.00 37.22
ATOM   1588  O   ALA A 232     124.770 101.622 157.505  1.00 37.22
ATOM   1589  CB  ALA A 232     123.149 102.035 155.184  1.00 37.22
ATOM   1590  H   ALA A 232     125.463 101.791 154.261  1.00 99.99
ATOM   1591  N   GLY A 233     124.983 103.847 157.710  1.00 42.12
ATOM   1592  CA  GLY A 233     125.315 103.789 159.115  1.00 42.12
ATOM   1593  C   GLY A 233     126.740 103.395 159.425  1.00 42.12
ATOM   1594  O   GLY A 233     127.092 103.299 160.607  1.00 42.12
ATOM   1595  H   GLY A 233     124.870 104.769 157.340  1.00 99.99
ATOM   1596  N   LEU A 234     127.569 103.158 158.407  1.00 47.45
ATOM   1597  CA  LEU A 234     128.954 102.775 158.653  1.00 47.45
ATOM   1598  C   LEU A 234     129.716 103.875 159.381  1.00 47.45
ATOM   1599  O   LEU A 234     130.530 103.593 160.265  1.00 47.45
ATOM   1600  CB  LEU A 234     129.640 102.418 157.338  1.00 47.45
ATOM   1601  CG  LEU A 234     129.406 100.970 156.917  1.00 47.45
ATOM   1602  CD1 LEU A 234     129.892 100.746 155.510  1.00 47.45
ATOM   1603  CD2 LEU A 234     130.092 100.019 157.879  1.00 47.45
ATOM   1604  H   LEU A 234     127.253 103.022 157.468  1.00 99.99
ATOM   1605  N   LEU A 235     129.468 105.135 159.022  1.00 44.01
ATOM   1606  CA  LEU A 235     130.146 106.265 159.649  1.00 44.01
ATOM   1607  C   LEU A 235     130.005 106.288 161.166  1.00 44.01
ATOM   1608  O   LEU A 235     130.752 107.016 161.825  1.00 44.01
ATOM   1609  CB  LEU A 235     129.611 107.577 159.073  1.00 44.01
ATOM   1610  CG  LEU A 235     130.193 108.121 157.766  1.00 44.01
ATOM   1611  CD1 LEU A 235     131.643 108.464 157.960  1.00 44.01
ATOM   1612  CD2 LEU A 235     130.024 107.151 156.611  1.00 44.01
ATOM   1613  H   LEU A 235     128.791 105.380 158.328  1.00 99.99
ATOM   1614  N   ARG A 236     129.074 105.523 161.736  1.00 47.76
ATOM   1615  CA  ARG A 236     128.801 105.603 163.164  1.00 47.76
ATOM   1616  C   ARG A 236     129.757 104.778 164.017  1.00 47.76
ATOM   1617  O   ARG A 236     129.866 105.039 165.219  1.00 47.76
ATOM   1618  CB  ARG A 236     127.367 105.155 163.444  1.00 47.76
ATOM   1619  CG  ARG A 236     126.313 106.018 162.783  1.00 47.76
ATOM   1620  CD  ARG A 236     124.926 105.661 163.270  1.00 47.76
ATOM   1621  NE  ARG A 236     123.946 106.665 162.874  1.00 47.76
ATOM   1622  CZ  ARG A 236     122.696 106.703 163.322  1.00 47.76
ATOM   1623  NH1 ARG A 236     122.272 105.789 164.182  1.00 47.76
ATOM   1624  NH2 ARG A 236     121.872 107.655 162.910  1.00 47.76
ATOM   1625  H   ARG A 236     128.629 104.763 161.263  1.00 99.99
ATOM   1626  HE  ARG A 236     124.345 107.313 162.225  1.00 99.99
ATOM   1627 1HH1 ARG A 236     121.331 105.818 164.519  1.00 99.99
ATOM   1628 2HH1 ARG A 236     122.893 105.070 164.494  1.00 99.99
ATOM   1629 1HH2 ARG A 236     120.931 107.683 163.248  1.00 99.99
ATOM   1630 2HH2 ARG A 236     122.191 108.346 162.261  1.00 99.99
ATOM   1631  N   ASN A 237     130.457 103.803 163.437  1.00 52.92
ATOM   1632  CA  ASN A 237     131.163 102.815 164.247  1.00 52.92
ATOM   1633  C   ASN A 237     132.425 103.369 164.899  1.00 52.92
ATOM   1634  O   ASN A 237     133.522 103.256 164.347  1.00 52.92
ATOM   1635  CB  ASN A 237     131.508 101.580 163.408  1.00 52.92
ATOM   1636  CG  ASN A 237     132.105 101.927 162.064  1.00 52.92
ATOM   1637  OD1 ASN A 237     132.626 103.019 161.869  1.00 52.92
ATOM   1638  ND2 ASN A 237     132.028 100.995 161.123  1.00 52.92
ATOM   1639  H   ASN A 237     130.711 103.816 162.470  1.00 99.99
ATOM   1640 1HD2 ASN A 237     132.407 101.170 160.214  1.00 99.99
ATOM   1641 2HD2 ASN A 237     131.591 100.118 161.323  1.00 99.99
ATOM   1642  N   ARG A 238     132.282 103.969 166.075  1.00 57.59
ATOM   1643  CA  ARG A 238     133.450 104.350 166.850  1.00 57.59
ATOM   1644  C   ARG A 238     133.977 103.146 167.629  1.00 57.59
ATOM   1645  O   ARG A 238     133.298 102.129 167.788  1.00 57.59
ATOM   1646  CB  ARG A 238     133.116 105.508 167.786  1.00 57.59
ATOM   1647  CG  ARG A 238     132.238 106.568 167.148  1.00 57.59
ATOM   1648  CD  ARG A 238     132.849 107.072 165.847  1.00 57.59
ATOM   1649  NE  ARG A 238     132.066 108.143 165.241  1.00 57.59
ATOM   1650  CZ  ARG A 238     131.957 109.368 165.743  1.00 57.59
ATOM   1651  NH1 ARG A 238     131.221 110.277 165.120  1.00 57.59
ATOM   1652  NH2 ARG A 238     132.590 109.691 166.860  1.00 57.59
ATOM   1653  H   ARG A 238     131.423 104.384 166.374  1.00 99.99
ATOM   1654  HE  ARG A 238     131.627 107.825 164.401  1.00 99.99
ATOM   1655 1HH1 ARG A 238     131.139 111.199 165.498  1.00 99.99
ATOM   1656 2HH1 ARG A 238     130.747 110.041 164.272  1.00 99.99
ATOM   1657 1HH2 ARG A 238     132.505 110.615 167.234  1.00 99.99
ATOM   1658 2HH2 ARG A 238     133.153 109.011 167.330  1.00 99.99
ATOM   1659  N   CYS A 239     135.205 103.272 168.126  1.00 82.82
ATOM   1660  CA  CYS A 239     135.922 102.159 168.740  1.00 82.82
ATOM   1661  C   CYS A 239     135.702 102.190 170.247  1.00 82.82
ATOM   1662  O   CYS A 239     136.237 103.060 170.941  1.00 82.82
ATOM   1663  CB  CYS A 239     137.408 102.222 168.397  1.00 82.82
ATOM   1664  SG  CYS A 239     138.256 100.637 168.524  1.00 82.82
ATOM   1665  H   CYS A 239     135.749 104.111 168.132  1.00 99.99
ATOM   1666  N   PHE A 240     134.939 101.223 170.751  1.00 89.09
ATOM   1667  CA  PHE A 240     134.509 101.188 172.138  1.00 89.09
ATOM   1668  C   PHE A 240     135.462 100.356 172.989  1.00 89.09
ATOM   1669  O   PHE A 240     136.392  99.714 172.497  1.00 89.09
ATOM   1670  CB  PHE A 240     133.094 100.619 172.247  1.00 89.09
ATOM   1671  CG  PHE A 240     132.030 101.535 171.740  1.00 89.09
ATOM   1672  CD1 PHE A 240     131.525 102.537 172.545  1.00 89.09
ATOM   1673  CD2 PHE A 240     131.529 101.392 170.459  1.00 89.09
ATOM   1674  CE1 PHE A 240     130.545 103.381 172.083  1.00 89.09
ATOM   1675  CE2 PHE A 240     130.548 102.235 169.992  1.00 89.09
ATOM   1676  CZ  PHE A 240     130.057 103.230 170.806  1.00 89.09
ATOM   1677  H   PHE A 240     134.588 100.436 170.243  1.00 99.99
ATOM   1678  HD1 PHE A 240     131.985 102.560 173.533  1.00 99.99
ATOM   1679  HD2 PHE A 240     131.992 100.571 169.911  1.00 99.99
ATOM   1680  HE1 PHE A 240     130.108 104.125 172.749  1.00 99.99
ATOM   1681  HE2 PHE A 240     130.102 102.062 169.013  1.00 99.99
ATOM   1682  HZ  PHE A 240     129.285 103.956 170.551  1.00 99.99
ATOM   1683  N   LEU A 241     135.212 100.372 174.295  1.00105.47
ATOM   1684  CA  LEU A 241     135.843  99.435 175.205  1.00105.47
ATOM   1685  C   LEU A 241     135.256  98.041 175.002  1.00105.47
ATOM   1686  O   LEU A 241     134.270  97.847 174.286  1.00105.47
ATOM   1687  CB  LEU A 241     135.652  99.882 176.654  1.00105.47
ATOM   1688  CG  LEU A 241     136.330 101.180 177.091  1.00105.47
ATOM   1689  CD1 LEU A 241     135.921 101.541 178.508  1.00105.47
ATOM   1690  CD2 LEU A 241     137.836 101.030 176.999  1.00105.47
ATOM   1691  H   LEU A 241     134.649 101.073 174.733  1.00 99.99
ATOM   1692  N   GLU A 242     135.882  97.058 175.643  1.00129.48
ATOM   1693  CA  GLU A 242     135.362  95.700 175.605  1.00129.48
ATOM   1694  C   GLU A 242     133.957  95.653 176.201  1.00129.48
ATOM   1695  O   GLU A 242     133.534  96.546 176.941  1.00129.48
ATOM   1696  CB  GLU A 242     136.292  94.751 176.357  1.00129.48
ATOM   1697  CG  GLU A 242     136.391  95.039 177.842  1.00129.48
ATOM   1698  CD  GLU A 242     137.390  94.143 178.541  1.00129.48
ATOM   1699  OE1 GLU A 242     138.024  93.312 177.859  1.00129.48
ATOM   1700  OE2 GLU A 242     137.542  94.271 179.774  1.00129.48
ATOM   1701  H   GLU A 242     136.591  97.220 176.330  1.00 99.99
ATOM   1702  N   GLU A 243     133.227  94.589 175.861  1.00134.78
ATOM   1703  CA  GLU A 243     131.828  94.487 176.263  1.00134.78
ATOM   1704  C   GLU A 243     131.690  94.431 177.780  1.00134.78
ATOM   1705  O   GLU A 243     130.931  95.205 178.375  1.00134.78
ATOM   1706  CB  GLU A 243     131.189  93.259 175.614  1.00134.78
ATOM   1707  CG  GLU A 243     131.444  93.142 174.116  1.00134.78
ATOM   1708  CD  GLU A 243     132.709  92.368 173.791  1.00134.78
ATOM   1709  OE1 GLU A 243     133.796  92.782 174.246  1.00134.78
ATOM   1710  OE2 GLU A 243     132.616  91.347 173.077  1.00134.78
ATOM   1711  H   GLU A 243     133.628  93.744 175.508  1.00 99.99
ATOM   1712  N   ASN A 244     132.418  93.526 178.424  1.00140.44
ATOM   1713  CA  ASN A 244     132.415  93.390 179.879  1.00140.44
ATOM   1714  C   ASN A 244     133.748  93.931 180.388  1.00140.44
ATOM   1715  O   ASN A 244     134.731  93.198 180.507  1.00140.44
ATOM   1716  CB  ASN A 244     132.193  91.938 180.299  1.00140.44
ATOM   1717  CG  ASN A 244     130.753  91.495 180.128  1.00140.44
ATOM   1718  OD1 ASN A 244     130.464  90.548 179.397  1.00140.44
ATOM   1719  ND2 ASN A 244     129.839  92.180 180.805  1.00140.44
ATOM   1720  H   ASN A 244     133.029  92.860 177.996  1.00 99.99
ATOM   1721 1HD2 ASN A 244     128.873  91.933 180.731  1.00 99.99
ATOM   1722 2HD2 ASN A 244     130.117  92.943 181.389  1.00 99.99
ATOM   1723  N   PHE A 245     133.774  95.226 180.688  1.00140.99
ATOM   1724  CA  PHE A 245     134.990  95.911 181.103  1.00140.99
ATOM   1725  C   PHE A 245     135.042  95.995 182.622  1.00140.99
ATOM   1726  O   PHE A 245     134.039  96.320 183.266  1.00140.99
ATOM   1727  CB  PHE A 245     135.058  97.311 180.491  1.00140.99
ATOM   1728  CG  PHE A 245     136.357  98.016 180.738  1.00140.99
ATOM   1729  CD1 PHE A 245     137.440  97.805 179.904  1.00140.99
ATOM   1730  CD2 PHE A 245     136.495  98.892 181.801  1.00140.99
ATOM   1731  CE1 PHE A 245     138.636  98.451 180.126  1.00140.99
ATOM   1732  CE2 PHE A 245     137.691  99.542 182.029  1.00140.99
ATOM   1733  CZ  PHE A 245     138.763  99.321 181.190  1.00140.99
ATOM   1734  H   PHE A 245     132.990  95.847 180.662  1.00 99.99
ATOM   1735  HD1 PHE A 245     137.225  97.101 179.100  1.00 99.99
ATOM   1736  HD2 PHE A 245     135.584  98.988 182.392  1.00 99.99
ATOM   1737  HE1 PHE A 245     139.489  98.258 179.475  1.00 99.99
ATOM   1738  HE2 PHE A 245     137.810 100.170 182.912  1.00 99.99
ATOM   1739  HZ  PHE A 245     139.726  99.786 181.402  1.00 99.99
ATOM   1740  N   THR A 246     136.210  95.705 183.187  1.00153.79
ATOM   1741  CA  THR A 246     136.424  95.729 184.629  1.00153.79
ATOM   1742  C   THR A 246     137.368  96.873 184.972  1.00153.79
ATOM   1743  O   THR A 246     138.480  96.947 184.437  1.00153.79
ATOM   1744  CB  THR A 246     136.992  94.399 185.124  1.00153.79
ATOM   1745  OG1 THR A 246     136.055  93.348 184.858  1.00153.79
ATOM   1746  CG2 THR A 246     137.267  94.460 186.618  1.00153.79
ATOM   1747  H   THR A 246     137.044  95.447 182.699  1.00 99.99
ATOM   1748  HG1 THR A 246     136.428  92.479 185.182  1.00 99.99
ATOM   1749  N   ILE A 247     136.926  97.755 185.863  1.00158.99
ATOM   1750  CA  ILE A 247     137.720  98.885 186.327  1.00158.99
ATOM   1751  C   ILE A 247     137.650  98.933 187.847  1.00158.99
ATOM   1752  O   ILE A 247     136.585  98.720 188.437  1.00158.99
ATOM   1753  CB  ILE A 247     137.240 100.215 185.703  1.00158.99
ATOM   1754  CG1 ILE A 247     138.105 101.383 186.182  1.00158.99
ATOM   1755  CG2 ILE A 247     135.764 100.451 185.991  1.00158.99
ATOM   1756  CD  ILE A 247     139.538 101.319 185.704  1.00158.99
ATOM   1757  H   ILE A 247     136.026  97.739 186.299  1.00 99.99
ATOM   1758  N   GLN A 248     138.798  99.184 188.482  1.00162.88
ATOM   1759  CA  GLN A 248     138.837  99.247 189.940  1.00162.88
ATOM   1760  C   GLN A 248     137.989 100.397 190.470  1.00162.88
ATOM   1761  O   GLN A 248     137.258 100.237 191.454  1.00162.88
ATOM   1762  CB  GLN A 248     140.283  99.380 190.419  1.00162.88
ATOM   1763  CG  GLN A 248     141.144 100.281 189.550  1.00162.88
ATOM   1764  CD  GLN A 248     142.626 100.079 189.790  1.00162.88
ATOM   1765  OE1 GLN A 248     143.036  99.120 190.443  1.00162.88
ATOM   1766  NE2 GLN A 248     143.440 100.986 189.262  1.00162.88
ATOM   1767  H   GLN A 248     139.692  99.119 188.038  1.00 99.99
ATOM   1768 1HE2 GLN A 248     144.429 100.904 189.388  1.00 99.99
ATOM   1769 2HE2 GLN A 248     143.064 101.751 188.739  1.00 99.99
ATOM   1770  N   GLY A 249     138.070 101.557 189.833  1.00161.54
ATOM   1771  CA  GLY A 249     137.309 102.707 190.273  1.00161.54
ATOM   1772  C   GLY A 249     137.746 103.947 189.525  1.00161.54
ATOM   1773  O   GLY A 249     138.672 103.918 188.707  1.00161.54
ATOM   1774  H   GLY A 249     138.762 101.749 189.138  1.00 99.99
ATOM   1775  N   ASP A 250     137.059 105.047 189.833  1.00163.16
ATOM   1776  CA  ASP A 250     137.300 106.343 189.200  1.00163.16
ATOM   1777  C   ASP A 250     137.254 106.212 187.675  1.00163.16
ATOM   1778  O   ASP A 250     138.242 106.400 186.966  1.00163.16
ATOM   1779  CB  ASP A 250     138.633 106.936 189.669  1.00163.16
ATOM   1780  CG  ASP A 250     138.781 108.403 189.308  1.00163.16
ATOM   1781  OD1 ASP A 250     137.872 108.956 188.652  1.00163.16
ATOM   1782  OD2 ASP A 250     139.809 109.006 189.682  1.00163.16
ATOM   1783  H   ASP A 250     136.326 105.103 190.511  1.00 99.99
ATOM   1784  N   VAL A 251     136.059 105.877 187.191  1.00157.94
ATOM   1785  CA  VAL A 251     135.864 105.574 185.778  1.00157.94
ATOM   1786  C   VAL A 251     135.940 106.862 184.972  1.00157.94
ATOM   1787  O   VAL A 251     134.957 107.604 184.866  1.00157.94
ATOM   1788  CB  VAL A 251     134.521 104.861 185.544  1.00157.94
ATOM   1789  CG1 VAL A 251     134.423 104.367 184.108  1.00157.94
ATOM   1790  CG2 VAL A 251     134.344 103.720 186.532  1.00157.94
ATOM   1791  H   VAL A 251     135.263 105.710 187.773  1.00 99.99
ATOM   1792  N   ALA A 252     137.111 107.132 184.394  1.00146.82
ATOM   1793  CA  ALA A 252     137.313 108.300 183.552  1.00146.82
ATOM   1794  C   ALA A 252     137.355 107.972 182.068  1.00146.82
ATOM   1795  O   ALA A 252     137.430 108.895 181.250  1.00146.82
ATOM   1796  CB  ALA A 252     138.610 109.022 183.947  1.00146.82
ATOM   1797  H   ALA A 252     137.943 106.583 184.474  1.00 99.99
ATOM   1798  N   LEU A 253     137.308 106.700 181.702  1.00130.99
ATOM   1799  CA  LEU A 253     137.410 106.313 180.302  1.00130.99
ATOM   1800  C   LEU A 253     136.103 106.596 179.575  1.00130.99
ATOM   1801  O   LEU A 253     135.046 106.125 180.014  1.00130.99
ATOM   1802  CB  LEU A 253     137.769 104.837 180.185  1.00130.99
ATOM   1803  CG  LEU A 253     139.152 104.439 180.703  1.00130.99
ATOM   1804  CD1 LEU A 253     139.325 102.930 180.656  1.00130.99
ATOM   1805  CD2 LEU A 253     140.241 105.133 179.902  1.00130.99
ATOM   1806  H   LEU A 253     137.356 105.943 182.354  1.00 99.99
ATOM   1807  N   PRO A 254     136.120 107.352 178.482  1.00112.05
ATOM   1808  CA  PRO A 254     134.907 107.540 177.685  1.00112.05
ATOM   1809  C   PRO A 254     134.466 106.228 177.065  1.00112.05
ATOM   1810  O   PRO A 254     135.289 105.320 176.872  1.00112.05
ATOM   1811  CB  PRO A 254     135.341 108.551 176.610  1.00112.05
ATOM   1812  CG  PRO A 254     136.585 109.187 177.155  1.00112.05
ATOM   1813  CD  PRO A 254     137.257 108.118 177.949  1.00112.05
ATOM   1814  N   PRO A 255     133.174 106.081 176.752  1.00 99.64
ATOM   1815  CA  PRO A 255     132.696 104.788 176.230  1.00 99.64
ATOM   1816  C   PRO A 255     133.417 104.336 174.972  1.00 99.64
ATOM   1817  O   PRO A 255     133.628 103.131 174.788  1.00 99.64
ATOM   1818  CB  PRO A 255     131.203 105.047 175.976  1.00 99.64
ATOM   1819  CG  PRO A 255     131.076 106.534 175.878  1.00 99.64
ATOM   1820  CD  PRO A 255     132.101 107.086 176.816  1.00 99.64
ATOM   1821  N   TYR A 256     133.808 105.264 174.101  1.00 88.02
ATOM   1822  CA  TYR A 256     134.633 104.907 172.954  1.00 88.02
ATOM   1823  C   TYR A 256     135.880 105.778 172.911  1.00 88.02
ATOM   1824  O   TYR A 256     136.145 106.535 173.850  1.00 88.02
ATOM   1825  CB  TYR A 256     133.845 105.024 171.645  1.00 88.02
ATOM   1826  CG  TYR A 256     133.136 106.340 171.432  1.00 88.02
ATOM   1827  CD1 TYR A 256     131.838 106.532 171.880  1.00 88.02
ATOM   1828  CD2 TYR A 256     133.755 107.382 170.758  1.00 88.02
ATOM   1829  CE1 TYR A 256     131.183 107.727 171.679  1.00 88.02
ATOM   1830  CE2 TYR A 256     133.109 108.583 170.552  1.00 88.02
ATOM   1831  CZ  TYR A 256     131.823 108.749 171.015  1.00 88.02
ATOM   1832  OH  TYR A 256     131.172 109.944 170.813  1.00 88.02
ATOM   1833  H   TYR A 256     133.738 106.245 174.282  1.00 99.99
ATOM   1834  HD1 TYR A 256     131.435 105.654 172.384  1.00 99.99
ATOM   1835  HD2 TYR A 256     134.765 107.130 170.434  1.00 99.99
ATOM   1836  HE1 TYR A 256     130.216 107.904 172.149  1.00 99.99
ATOM   1837  HE2 TYR A 256     133.657 109.434 170.148  1.00 99.99
ATOM   1838  HH  TYR A 256     131.773 110.572 170.319  1.00 99.99
ATOM   1839  N   TYR A 257     136.656 105.676 171.837  1.00 94.60
ATOM   1840  CA  TYR A 257     137.905 106.411 171.703  1.00 94.60
ATOM   1841  C   TYR A 257     137.744 107.529 170.685  1.00 94.60
ATOM   1842  O   TYR A 257     137.309 107.288 169.554  1.00 94.60
ATOM   1843  CB  TYR A 257     139.050 105.493 171.277  1.00 94.60
ATOM   1844  CG  TYR A 257     140.315 106.252 170.954  1.00 94.60
ATOM   1845  CD1 TYR A 257     140.941 107.032 171.916  1.00 94.60
ATOM   1846  CD2 TYR A 257     140.877 106.200 169.687  1.00 94.60
ATOM   1847  CE1 TYR A 257     142.093 107.732 171.629  1.00 94.60
ATOM   1848  CE2 TYR A 257     142.031 106.898 169.390  1.00 94.60
ATOM   1849  CZ  TYR A 257     142.634 107.662 170.365  1.00 94.60
ATOM   1850  OH  TYR A 257     143.783 108.360 170.078  1.00 94.60
ATOM   1851  H   TYR A 257     136.473 105.106 171.036  1.00 99.99
ATOM   1852  HD1 TYR A 257     140.421 107.013 172.874  1.00 99.99
ATOM   1853  HD2 TYR A 257     140.312 105.568 169.002  1.00 99.99
ATOM   1854  HE1 TYR A 257     142.636 108.239 172.427  1.00 99.99
ATOM   1855  HE2 TYR A 257     142.525 106.750 168.430  1.00 99.99
ATOM   1856  HH  TYR A 257     144.040 108.202 169.125  1.00 99.99
ATOM   1857  N   GLN A 258     138.103 108.744 171.091  1.00 99.41
ATOM   1858  CA  GLN A 258     138.095 109.898 170.210  1.00 99.41
ATOM   1859  C   GLN A 258     139.449 110.593 170.299  1.00 99.41
ATOM   1860  O   GLN A 258     139.934 110.871 171.411  1.00 99.41
ATOM   1861  CB  GLN A 258     136.947 110.860 170.566  1.00 99.41
ATOM   1862  CG  GLN A 258     137.064 111.553 171.916  1.00 99.41
ATOM   1863  CD  GLN A 258     136.537 110.707 173.059  1.00 99.41
ATOM   1864  OE1 GLN A 258     136.359 109.498 172.921  1.00 99.41
ATOM   1865  NE2 GLN A 258     136.286 111.342 174.197  1.00 99.41
ATOM   1866  H   GLN A 258     138.406 108.985 172.013  1.00 99.99
ATOM   1867 1HE2 GLN A 258     135.937 110.836 174.986  1.00 99.99
ATOM   1868 2HE2 GLN A 258     136.446 112.327 174.266  1.00 99.99
ATOM   1869  N   PRO A 259     140.116 110.840 169.170  1.00 94.24
ATOM   1870  CA  PRO A 259     141.392 111.572 169.234  1.00 94.24
ATOM   1871  C   PRO A 259     141.235 112.985 169.767  1.00 94.24
ATOM   1872  O   PRO A 259     141.916 113.366 170.728  1.00 94.24
ATOM   1873  CB  PRO A 259     141.877 111.551 167.777  1.00 94.24
ATOM   1874  CG  PRO A 259     141.161 110.403 167.147  1.00 94.24
ATOM   1875  CD  PRO A 259     139.825 110.344 167.816  1.00 94.24
ATOM   1876  N   GLU A 260     140.349 113.773 169.169  1.00104.71
ATOM   1877  CA  GLU A 260     140.094 115.139 169.594  1.00104.71
ATOM   1878  C   GLU A 260     138.852 115.198 170.476  1.00104.71
ATOM   1879  O   GLU A 260     137.999 114.308 170.451  1.00104.71
ATOM   1880  CB  GLU A 260     139.931 116.060 168.383  1.00104.71
ATOM   1881  CG  GLU A 260     140.432 117.475 168.610  1.00104.71
ATOM   1882  CD  GLU A 260     140.542 118.267 167.322  1.00104.71
ATOM   1883  OE1 GLU A 260     140.148 117.737 166.262  1.00104.71
ATOM   1884  OE2 GLU A 260     141.024 119.418 167.369  1.00104.71
ATOM   1885  H   GLU A 260     139.780 113.520 168.387  1.00 99.99
ATOM   1886  N   GLU A 261     138.763 116.266 171.262  1.00113.36
ATOM   1887  CA  GLU A 261     137.674 116.406 172.218  1.00113.36
ATOM   1888  C   GLU A 261     136.343 116.618 171.507  1.00113.36
ATOM   1889  O   GLU A 261     136.277 117.264 170.458  1.00113.36
ATOM   1890  CB  GLU A 261     137.950 117.570 173.168  1.00113.36
ATOM   1891  CG  GLU A 261     138.890 117.224 174.309  1.00113.36
ATOM   1892  CD  GLU A 261     138.680 115.815 174.827  1.00113.36
ATOM   1893  OE1 GLU A 261     139.528 114.943 174.547  1.00113.36
ATOM   1894  OE2 GLU A 261     137.662 115.579 175.512  1.00113.36
ATOM   1895  H   GLU A 261     139.504 116.929 171.366  1.00 99.99
ATOM   1896  N   ASP A 262     135.281 116.061 172.091  1.00111.68
ATOM   1897  CA  ASP A 262     133.911 116.217 171.596  1.00111.68
ATOM   1898  C   ASP A 262     133.758 115.734 170.157  1.00111.68
ATOM   1899  O   ASP A 262     132.956 116.278 169.394  1.00111.68
ATOM   1900  CB  ASP A 262     133.437 117.668 171.723  1.00111.68
ATOM   1901  CG  ASP A 262     133.144 118.059 173.156  1.00111.68
ATOM   1902  OD1 ASP A 262     132.148 117.557 173.718  1.00111.68
ATOM   1903  OD2 ASP A 262     133.911 118.865 173.722  1.00111.68
ATOM   1904  H   ASP A 262     135.305 115.490 172.911  1.00 99.99
ATOM   1905  N   ASP A 263     134.523 114.706 169.786  1.00 97.69
ATOM   1906  CA  ASP A 263     134.415 114.064 168.474  1.00 97.69
ATOM   1907  C   ASP A 263     134.589 115.064 167.333  1.00 97.69
ATOM   1908  O   ASP A 263     133.917 114.978 166.304  1.00 97.69
ATOM   1909  CB  ASP A 263     133.086 113.318 168.337  1.00 97.69
ATOM   1910  CG  ASP A 263     133.151 111.907 168.879  1.00 97.69
ATOM   1911  OD1 ASP A 263     134.264 111.350 168.958  1.00 97.69
ATOM   1912  OD2 ASP A 263     132.087 111.350 169.220  1.00 97.69
ATOM   1913  H   ASP A 263     135.231 114.276 170.346  1.00 99.99
ATOM   1914  N   GLU A 264     135.496 116.027 167.512  1.00 97.61
ATOM   1915  CA  GLU A 264     135.787 116.953 166.422  1.00 97.61
ATOM   1916  C   GLU A 264     136.476 116.249 165.261  1.00 97.61
ATOM   1917  O   GLU A 264     136.221 116.582 164.098  1.00 97.61
ATOM   1918  CB  GLU A 264     136.635 118.120 166.924  1.00 97.61
ATOM   1919  CG  GLU A 264     135.907 119.031 167.895  1.00 97.61
ATOM   1920  CD  GLU A 264     136.775 120.168 168.390  1.00 97.61
ATOM   1921  OE1 GLU A 264     137.983 120.175 168.073  1.00 97.61
ATOM   1922  OE2 GLU A 264     136.250 121.056 169.093  1.00 97.61
ATOM   1923  H   GLU A 264     135.797 116.330 168.416  1.00 99.99
ATOM   1924  N   MET A 265     137.343 115.282 165.551  1.00 88.21
ATOM   1925  CA  MET A 265     137.965 114.441 164.531  1.00 88.21
ATOM   1926  C   MET A 265     137.661 113.002 164.924  1.00 88.21
ATOM   1927  O   MET A 265     138.445 112.357 165.634  1.00 88.21
ATOM   1928  CB  MET A 265     139.465 114.704 164.420  1.00 88.21
ATOM   1929  CG  MET A 265     140.196 113.769 163.467  1.00 88.21
ATOM   1930  SD  MET A 265     140.129 114.348 161.760  1.00 88.21
ATOM   1931  CE  MET A 265     141.552 113.516 161.060  1.00 88.21
ATOM   1932  H   MET A 265     137.653 115.034 166.469  1.00 99.99
ATOM   1933  N   PRO A 266     136.518 112.476 164.498  1.00 68.62
ATOM   1934  CA  PRO A 266     136.086 111.154 164.959  1.00 68.62
ATOM   1935  C   PRO A 266     136.979 110.033 164.452  1.00 68.62
ATOM   1936  O   PRO A 266     137.694 110.155 163.456  1.00 68.62
ATOM   1937  CB  PRO A 266     134.669 111.031 164.394  1.00 68.62
ATOM   1938  CG  PRO A 266     134.632 111.998 163.275  1.00 68.62
ATOM   1939  CD  PRO A 266     135.488 113.136 163.685  1.00 68.62
ATOM   1940  N   PHE A 267     136.913 108.916 165.172  1.00 67.95
ATOM   1941  CA  PHE A 267     137.800 107.767 165.006  1.00 67.95
ATOM   1942  C   PHE A 267     137.110 106.596 164.317  1.00 67.95
ATOM   1943  O   PHE A 267     137.244 105.455 164.764  1.00 67.95
ATOM   1944  CB  PHE A 267     138.350 107.345 166.365  1.00 67.95
ATOM   1945  CG  PHE A 267     139.597 106.513 166.289  1.00 67.95
ATOM   1946  CD1 PHE A 267     140.786 107.066 165.852  1.00 67.95
ATOM   1947  CD2 PHE A 267     139.586 105.187 166.683  1.00 67.95
ATOM   1948  CE1 PHE A 267     141.934 106.308 165.790  1.00 67.95
ATOM   1949  CE2 PHE A 267     140.730 104.426 166.626  1.00 67.95
ATOM   1950  CZ  PHE A 267     141.906 104.987 166.177  1.00 67.95
ATOM   1951  H   PHE A 267     136.252 108.743 165.902  1.00 99.99
ATOM   1952  HD1 PHE A 267     140.691 108.118 165.582  1.00 99.99
ATOM   1953  HD2 PHE A 267     138.605 104.854 167.023  1.00 99.99
ATOM   1954  HE1 PHE A 267     142.876 106.768 165.491  1.00 99.99
ATOM   1955  HE2 PHE A 267     140.722 103.401 166.997  1.00 99.99
ATOM   1956  HZ  PHE A 267     142.821 104.395 166.161  1.00 99.99
ATOM   1957  N   ILE A 268     136.340 106.849 163.255  1.00 50.02
ATOM   1958  CA  ILE A 268     135.558 105.816 162.577  1.00 50.02
ATOM   1959  C   ILE A 268     136.424 104.602 162.266  1.00 50.02
ATOM   1960  O   ILE A 268     137.420 104.704 161.542  1.00 50.02
ATOM   1961  CB  ILE A 268     134.917 106.353 161.284  1.00 50.02
ATOM   1962  CG1 ILE A 268     133.879 107.432 161.585  1.00 50.02
ATOM   1963  CG2 ILE A 268     134.311 105.226 160.481  1.00 50.02
ATOM   1964  CD  ILE A 268     134.434 108.821 161.604  1.00 50.02
ATOM   1965  H   ILE A 268     136.219 107.743 162.823  1.00 99.99
ATOM   1966  N   CYS A 269     136.039 103.447 162.802  1.00 60.85
ATOM   1967  CA  CYS A 269     136.809 102.221 162.668  1.00 60.85
ATOM   1968  C   CYS A 269     136.404 101.500 161.388  1.00 60.85
ATOM   1969  O   CYS A 269     135.706 102.043 160.530  1.00 60.85
ATOM   1970  CB  CYS A 269     136.580 101.296 163.858  1.00 60.85
ATOM   1971  SG  CYS A 269     134.912 100.604 163.862  1.00 60.85
ATOM   1972  H   CYS A 269     135.207 103.302 163.337  1.00 99.99
ATOM   1973  N   SER A 270     136.839 100.252 161.260  1.00 54.35
ATOM   1974  CA  SER A 270     136.345  99.339 160.243  1.00 54.35
ATOM   1975  C   SER A 270     135.726  98.138 160.941  1.00 54.35
ATOM   1976  O   SER A 270     136.315  97.591 161.879  1.00 54.35
ATOM   1977  CB  SER A 270     137.468  98.897 159.307  1.00 54.35
ATOM   1978  OG  SER A 270     137.018  97.893 158.418  1.00 54.35
ATOM   1979  H   SER A 270     137.534  99.818 161.833  1.00 99.99
ATOM   1980  HG  SER A 270     136.055  97.693 158.600  1.00 99.99
ATOM   1981  N   LEU A 271     134.540  97.739 160.494  1.00 62.80
ATOM   1982  CA  LEU A 271     133.847  96.628 161.125  1.00 62.80
ATOM   1983  C   LEU A 271     134.483  95.297 160.739  1.00 62.80
ATOM   1984  O   LEU A 271     135.126  95.160 159.695  1.00 62.80
ATOM   1985  CB  LEU A 271     132.373  96.616 160.731  1.00 62.80
ATOM   1986  CG  LEU A 271     131.484  97.716 161.299  1.00 62.80
ATOM   1987  CD1 LEU A 271     130.121  97.642 160.644  1.00 62.80
ATOM   1988  CD2 LEU A 271     131.372  97.585 162.808  1.00 62.80
ATOM   1989  H   LEU A 271     133.983  98.284 159.868  1.00 99.99
ATOM   1990  N   SER A 272     134.292  94.305 161.607  1.00 72.15
ATOM   1991  CA  SER A 272     134.677  92.939 161.285  1.00 72.15
ATOM   1992  C   SER A 272     133.879  92.471 160.076  1.00 72.15
ATOM   1993  O   SER A 272     132.658  92.304 160.156  1.00 72.15
ATOM   1994  CB  SER A 272     134.447  92.013 162.481  1.00 72.15
ATOM   1995  OG  SER A 272     135.186  92.447 163.610  1.00 72.15
ATOM   1996  H   SER A 272     134.036  94.458 162.562  1.00 99.99
ATOM   1997  HG  SER A 272     135.019  91.827 164.377  1.00 99.99
ATOM   1998  N   GLY A 273     134.558  92.269 158.952  1.00 75.28
ATOM   1999  CA  GLY A 273     133.886  91.946 157.711  1.00 75.28
ATOM   2000  C   GLY A 273     133.898  93.108 156.741  1.00 75.28
ATOM   2001  O   GLY A 273     134.097  92.918 155.537  1.00 75.28
ATOM   2002  H   GLY A 273     135.555  92.200 158.923  1.00 99.99
ATOM   2003  N   ASP A 274     133.687  94.319 157.253  1.00 64.36
ATOM   2004  CA  ASP A 274     133.812  95.533 156.448  1.00 64.36
ATOM   2005  C   ASP A 274     135.291  95.885 156.371  1.00 64.36
ATOM   2006  O   ASP A 274     135.850  96.485 157.290  1.00 64.36
ATOM   2007  CB  ASP A 274     132.995  96.671 157.047  1.00 64.36
ATOM   2008  CG  ASP A 274     131.559  96.678 156.559  1.00 64.36
ATOM   2009  OD1 ASP A 274     131.349  96.682 155.329  1.00 64.36
ATOM   2010  OD2 ASP A 274     130.640  96.677 157.405  1.00 64.36
ATOM   2011  H   ASP A 274     133.439  94.470 158.210  1.00 99.99
ATOM   2012  N   ASN A 275     135.929  95.514 155.263  1.00 54.02
ATOM   2013  CA  ASN A 275     137.380  95.619 155.119  1.00 54.02
ATOM   2014  C   ASN A 275     137.765  97.071 154.849  1.00 54.02
ATOM   2015  O   ASN A 275     138.085  97.473 153.728  1.00 54.02
ATOM   2016  CB  ASN A 275     137.869  94.693 154.012  1.00 54.02
ATOM   2017  CG  ASN A 275     137.004  94.766 152.770  1.00 54.02
ATOM   2018  OD1 ASN A 275     136.056  95.546 152.706  1.00 54.02
ATOM   2019  ND2 ASN A 275     137.326  93.948 151.775  1.00 54.02
ATOM   2020  H   ASN A 275     135.501  95.138 154.441  1.00 99.99
ATOM   2021 1HD2 ASN A 275     136.790  93.953 150.931  1.00 99.99
ATOM   2022 2HD2 ASN A 275     138.104  93.327 151.870  1.00 99.99
ATOM   2023  N   GLY A 276     137.739  97.874 155.909  1.00 49.71
ATOM   2024  CA  GLY A 276     138.239  99.235 155.854  1.00 49.71
ATOM   2025  C   GLY A 276     139.750  99.266 155.906  1.00 49.71
ATOM   2026  O   GLY A 276     140.431  98.353 155.426  1.00 49.71
ATOM   2027  H   GLY A 276     137.409  97.581 156.806  1.00 99.99
ATOM   2028  N   ILE A 277     140.294 100.333 156.493  1.00 51.47
ATOM   2029  CA  ILE A 277     141.730 100.472 156.694  1.00 51.47
ATOM   2030  C   ILE A 277     142.077 100.668 158.166  1.00 51.47
ATOM   2031  O   ILE A 277     142.804  99.862 158.753  1.00 51.47
ATOM   2032  CB  ILE A 277     142.318 101.610 155.827  1.00 51.47
ATOM   2033  CG1 ILE A 277     141.477 102.882 155.927  1.00 51.47
ATOM   2034  CG2 ILE A 277     142.428 101.165 154.381  1.00 51.47
ATOM   2035  CD  ILE A 277     142.057 104.052 155.163  1.00 51.47
ATOM   2036  H   ILE A 277     139.793 101.124 156.845  1.00 99.99
ATOM   2037  N   MET A 278     141.559 101.726 158.782  1.00 58.42
ATOM   2038  CA  MET A 278     141.868 102.026 160.179  1.00 58.42
ATOM   2039  C   MET A 278     140.962 101.170 161.055  1.00 58.42
ATOM   2040  O   MET A 278     139.777 101.465 161.221  1.00 58.42
ATOM   2041  CB  MET A 278     141.698 103.515 160.456  1.00 58.42
ATOM   2042  CG  MET A 278     142.264 103.972 161.787  1.00 58.42
ATOM   2043  SD  MET A 278     141.163 105.084 162.671  1.00 58.42
ATOM   2044  CE  MET A 278     139.971 103.920 163.312  1.00 58.42
ATOM   2045  H   MET A 278     140.853 102.303 158.372  1.00 99.99
ATOM   2046  N   GLY A 279     141.519 100.098 161.614  1.00 75.14
ATOM   2047  CA  GLY A 279     140.725  99.085 162.283  1.00 75.14
ATOM   2048  C   GLY A 279     141.011  98.856 163.754  1.00 75.14
ATOM   2049  O   GLY A 279     141.091  97.705 164.194  1.00 75.14
ATOM   2050  H   GLY A 279     142.509  99.967 161.674  1.00 99.99
ATOM   2051  N   CYS A 280     141.191  99.932 164.518  1.00 90.35
ATOM   2052  CA  CYS A 280     141.350  99.930 165.972  1.00 90.35
ATOM   2053  C   CYS A 280     142.659  99.314 166.451  1.00 90.35
ATOM   2054  O   CYS A 280     142.910  99.308 167.663  1.00 90.35
ATOM   2055  CB  CYS A 280     140.191  99.229 166.694  1.00 90.35
ATOM   2056  SG  CYS A 280     138.613 100.096 166.598  1.00 90.35
ATOM   2057  H   CYS A 280     141.238 100.870 164.175  1.00 99.99
ATOM   2058  N   HIS A 281     143.493  98.785 165.562  1.00 90.95
ATOM   2059  CA  HIS A 281     144.868  98.464 165.910  1.00 90.95
ATOM   2060  C   HIS A 281     145.837  99.540 165.443  1.00 90.95
ATOM   2061  O   HIS A 281     147.045  99.411 165.663  1.00 90.95
ATOM   2062  CB  HIS A 281     145.265  97.097 165.341  1.00 90.95
ATOM   2063  CG  HIS A 281     145.418  97.074 163.853  1.00 90.95
ATOM   2064  ND1 HIS A 281     144.405  96.677 163.007  1.00 90.95
ATOM   2065  CD2 HIS A 281     146.473  97.376 163.060  1.00 90.95
ATOM   2066  CE1 HIS A 281     144.825  96.747 161.757  1.00 90.95
ATOM   2067  NE2 HIS A 281     146.077  97.167 161.761  1.00 90.95
ATOM   2068  H   HIS A 281     143.197  98.458 164.665  1.00 99.99
ATOM   2069  HD1 HIS A 281     143.522  96.397 163.384  1.00 99.99
ATOM   2070  N   GLU A 282     145.328 100.597 164.810  1.00 88.22
ATOM   2071  CA  GLU A 282     146.104 101.771 164.440  1.00 88.22
ATOM   2072  C   GLU A 282     145.925 102.910 165.434  1.00 88.22
ATOM   2073  O   GLU A 282     146.292 104.050 165.132  1.00 88.22
ATOM   2074  CB  GLU A 282     145.720 102.246 163.037  1.00 88.22
ATOM   2075  CG  GLU A 282     146.384 101.489 161.902  1.00 88.22
ATOM   2076  CD  GLU A 282     145.661 100.205 161.553  1.00 88.22
ATOM   2077  OE1 GLU A 282     144.690  99.855 162.255  1.00 88.22
ATOM   2078  OE2 GLU A 282     146.063  99.543 160.573  1.00 88.22
ATOM   2079  H   GLU A 282     144.374 100.696 164.526  1.00 99.99
ATOM   2080  N   ILE A 283     145.358 102.626 166.603  1.00100.56
ATOM   2081  CA  ILE A 283     145.041 103.647 167.598  1.00100.56
ATOM   2082  C   ILE A 283     146.315 104.365 168.024  1.00100.56
ATOM   2083  O   ILE A 283     147.378 103.737 168.126  1.00100.56
ATOM   2084  CB  ILE A 283     144.333 103.034 168.816  1.00100.56
ATOM   2085  CG1 ILE A 283     145.202 101.942 169.441  1.00100.56
ATOM   2086  CG2 ILE A 283     142.985 102.465 168.420  1.00100.56
ATOM   2087  CD  ILE A 283     144.889 101.669 170.887  1.00100.56
ATOM   2088  H   ILE A 283     145.096 101.713 166.917  1.00 99.99
ATOM   2089  N   PRO A 284     146.264 105.671 168.256  1.00112.71
ATOM   2090  CA  PRO A 284     147.428 106.377 168.789  1.00112.71
ATOM   2091  C   PRO A 284     147.711 105.946 170.216  1.00112.71
ATOM   2092  O   PRO A 284     146.846 106.078 171.096  1.00112.71
ATOM   2093  CB  PRO A 284     147.006 107.853 168.727  1.00112.71
ATOM   2094  CG  PRO A 284     145.956 107.897 167.667  1.00112.71
ATOM   2095  CD  PRO A 284     145.217 106.600 167.801  1.00112.71
ATOM   2096  N   PRO A 285     148.904 105.418 170.487  1.00125.73
ATOM   2097  CA  PRO A 285     149.267 105.074 171.870  1.00125.73
ATOM   2098  C   PRO A 285     149.423 106.339 172.701  1.00125.73
ATOM   2099  O   PRO A 285     150.268 107.186 172.408  1.00125.73
ATOM   2100  CB  PRO A 285     150.598 104.326 171.715  1.00125.73
ATOM   2101  CG  PRO A 285     150.663 103.942 170.260  1.00125.73
ATOM   2102  CD  PRO A 285     149.959 105.040 169.535  1.00125.73
ATOM   2103  N   LEU A 286     148.591 106.465 173.733  1.00134.08
ATOM   2104  CA  LEU A 286     148.593 107.668 174.555  1.00134.08
ATOM   2105  C   LEU A 286     149.938 107.838 175.251  1.00134.08
ATOM   2106  O   LEU A 286     150.476 106.891 175.831  1.00134.08
ATOM   2107  CB  LEU A 286     147.465 107.598 175.584  1.00134.08
ATOM   2108  CG  LEU A 286     147.279 108.790 176.525  1.00134.08
ATOM   2109  CD1 LEU A 286     147.404 110.111 175.776  1.00134.08
ATOM   2110  CD2 LEU A 286     145.938 108.700 177.238  1.00134.08
ATOM   2111  H   LEU A 286     148.064 105.701 174.104  1.00 99.99
ATOM   2112  N   LYS A 287     150.477 109.051 175.191  1.00128.98
ATOM   2113  CA  LYS A 287     151.767 109.354 175.800  1.00128.98
ATOM   2114  C   LYS A 287     151.869 110.839 176.130  1.00128.98
ATOM   2115  O   LYS A 287     151.885 111.685 175.235  1.00128.98
ATOM   2116  CB  LYS A 287     152.910 108.931 174.871  1.00128.98
ATOM   2117  CG  LYS A 287     154.303 109.096 175.465  1.00128.98
ATOM   2118  CD  LYS A 287     154.984 110.358 174.952  1.00128.98
ATOM   2119  CE  LYS A 287     156.393 110.492 175.505  1.00128.98
ATOM   2120  NZ  LYS A 287     157.042 111.758 175.066  1.00128.98
ATOM   2121  H   LYS A 287     150.025 109.827 174.751  1.00 99.99
ATOM   2122  HZ1 LYS A 287     157.964 111.810 175.448  1.00 99.99
ATOM   2123  HZ2 LYS A 287     157.094 111.778 174.068  1.00 99.99
ATOM   2124  HZ3 LYS A 287     156.504 112.538 175.387  1.00 99.99
ATOM   2125  N   CYS A 316     153.376 105.953 182.597  1.00158.47
ATOM   2126  CA  CYS A 316     151.984 105.721 182.961  1.00158.47
ATOM   2127  C   CYS A 316     151.459 104.436 182.330  1.00158.47
ATOM   2128  O   CYS A 316     152.215 103.492 182.100  1.00158.47
ATOM   2129  CB  CYS A 316     151.115 106.908 182.542  1.00158.47
ATOM   2130  SG  CYS A 316     151.023 107.170 180.755  1.00158.47
ATOM   2131 1H   CYS A 316     153.694 105.213 182.005  1.00 99.99
ATOM   2132  HG  CYS A 316     150.222 108.230 180.811  1.00 99.99
ATOM   2133 2H   CYS A 316     153.548 106.807 182.105  1.00 99.99
ATOM   2134 3H   CYS A 316     154.013 105.997 183.367  1.00 99.99
ATOM   2135  N   VAL A 317     150.159 104.406 182.052  1.00154.45
ATOM   2136  CA  VAL A 317     149.493 103.246 181.474  1.00154.45
ATOM   2137  C   VAL A 317     148.834 103.673 180.170  1.00154.45
ATOM   2138  O   VAL A 317     148.132 104.690 180.128  1.00154.45
ATOM   2139  CB  VAL A 317     148.457 102.645 182.443  1.00154.45
ATOM   2140  CG1 VAL A 317     147.576 101.634 181.726  1.00154.45
ATOM   2141  CG2 VAL A 317     149.155 101.999 183.629  1.00154.45
ATOM   2142  H   VAL A 317     149.515 105.156 182.205  1.00 99.99
ATOM   2143  N   ASN A 318     149.058 102.895 179.111  1.00140.93
ATOM   2144  CA  ASN A 318     148.456 103.191 177.818  1.00140.93
ATOM   2145  C   ASN A 318     146.974 102.844 177.848  1.00140.93
ATOM   2146  O   ASN A 318     146.581 101.726 177.500  1.00140.93
ATOM   2147  CB  ASN A 318     149.166 102.426 176.699  1.00140.93
ATOM   2148  CG  ASN A 318     148.590 102.729 175.328  1.00140.93
ATOM   2149  OD1 ASN A 318     147.972 103.772 175.117  1.00140.93
ATOM   2150  ND2 ASN A 318     148.789 101.813 174.387  1.00140.93
ATOM   2151  H   ASN A 318     149.502 102.001 179.176  1.00 99.99
ATOM   2152 1HD2 ASN A 318     148.432 101.958 173.464  1.00 99.99
ATOM   2153 2HD2 ASN A 318     149.296 100.978 174.601  1.00 99.99
ATOM   2154  N   TRP A 319     146.148 103.801 178.274  1.00135.61
ATOM   2155  CA  TRP A 319     144.714 103.570 178.391  1.00135.61
ATOM   2156  C   TRP A 319     144.062 103.274 177.049  1.00135.61
ATOM   2157  O   TRP A 319     142.966 102.704 177.016  1.00135.61
ATOM   2158  CB  TRP A 319     144.044 104.788 179.029  1.00135.61
ATOM   2159  CG  TRP A 319     143.969 104.744 180.527  1.00135.61
ATOM   2160  CD1 TRP A 319     144.389 105.712 181.392  1.00135.61
ATOM   2161  CD2 TRP A 319     143.429 103.692 181.338  1.00135.61
ATOM   2162  NE1 TRP A 319     144.155 105.326 182.688  1.00135.61
ATOM   2163  CE2 TRP A 319     143.565 104.090 182.683  1.00135.61
ATOM   2164  CE3 TRP A 319     142.848 102.451 181.059  1.00135.61
ATOM   2165  CZ2 TRP A 319     143.142 103.294 183.743  1.00135.61
ATOM   2166  CZ3 TRP A 319     142.428 101.664 182.114  1.00135.61
ATOM   2167  CH2 TRP A 319     142.578 102.087 183.439  1.00135.61
ATOM   2168  H   TRP A 319     146.469 104.667 178.658  1.00 99.99
ATOM   2169  HD1 TRP A 319     144.834 106.625 180.997  1.00 99.99
ATOM   2170  HE1 TRP A 319     144.412 105.926 183.446  1.00 99.99
ATOM   2171  HE3 TRP A 319     142.926 102.025 180.059  1.00 99.99
ATOM   2172  HZ2 TRP A 319     143.516 103.483 184.749  1.00 99.99
ATOM   2173  HZ3 TRP A 319     141.989 100.722 181.785  1.00 99.99
ATOM   2174  HH2 TRP A 319     142.278 101.532 184.328  1.00 99.99
ATOM   2175  N   ASN A 320     144.708 103.649 175.944  1.00124.90
ATOM   2176  CA  ASN A 320     144.075 103.535 174.635  1.00124.90
ATOM   2177  C   ASN A 320     143.912 102.085 174.197  1.00124.90
ATOM   2178  O   ASN A 320     142.958 101.764 173.480  1.00124.90
ATOM   2179  CB  ASN A 320     144.882 104.313 173.597  1.00124.90
ATOM   2180  CG  ASN A 320     144.621 105.803 173.656  1.00124.90
ATOM   2181  OD1 ASN A 320     143.643 106.249 174.255  1.00124.90
ATOM   2182  ND2 ASN A 320     145.498 106.583 173.036  1.00124.90
ATOM   2183  H   ASN A 320     145.547 104.192 175.962  1.00 99.99
ATOM   2184 1HD2 ASN A 320     145.376 107.576 173.042  1.00 99.99
ATOM   2185 2HD2 ASN A 320     146.281 106.178 172.563  1.00 99.99
ATOM   2186  N   ARG A 321     144.821 101.199 174.610  1.00124.84
ATOM   2187  CA  ARG A 321     144.788  99.824 174.121  1.00124.84
ATOM   2188  C   ARG A 321     143.530  99.078 174.550  1.00124.84
ATOM   2189  O   ARG A 321     143.197  98.054 173.944  1.00124.84
ATOM   2190  CB  ARG A 321     146.028  99.062 174.590  1.00124.84
ATOM   2191  CG  ARG A 321     146.107  98.864 176.091  1.00124.84
ATOM   2192  CD  ARG A 321     146.981  97.674 176.452  1.00124.84
ATOM   2193  NE  ARG A 321     147.375  97.698 177.858  1.00124.84
ATOM   2194  CZ  ARG A 321     148.068  96.736 178.458  1.00124.84
ATOM   2195  NH1 ARG A 321     148.446  95.664 177.775  1.00124.84
ATOM   2196  NH2 ARG A 321     148.382  96.844 179.741  1.00124.84
ATOM   2197  H   ARG A 321     145.406 101.350 175.406  1.00 99.99
ATOM   2198  HE  ARG A 321     147.051  98.535 178.300  1.00 99.99
ATOM   2199 1HH1 ARG A 321     148.967  94.941 178.228  1.00 99.99
ATOM   2200 2HH1 ARG A 321     148.210  95.579 176.807  1.00 99.99
ATOM   2201 1HH2 ARG A 321     148.904  96.119 180.191  1.00 99.99
ATOM   2202 2HH2 ARG A 321     148.097  97.650 180.259  1.00 99.99
ATOM   2203  N   TYR A 322     142.823  99.564 175.572  1.00122.88
ATOM   2204  CA  TYR A 322     141.600  98.906 176.017  1.00122.88
ATOM   2205  C   TYR A 322     140.417  99.169 175.094  1.00122.88
ATOM   2206  O   TYR A 322     139.360  98.560 175.286  1.00122.88
ATOM   2207  CB  TYR A 322     141.253  99.330 177.449  1.00122.88
ATOM   2208  CG  TYR A 322     142.233  98.863 178.513  1.00122.88
ATOM   2209  CD1 TYR A 322     143.452  98.293 178.173  1.00122.88
ATOM   2210  CD2 TYR A 322     141.932  98.993 179.862  1.00122.88
ATOM   2211  CE1 TYR A 322     144.342  97.866 179.141  1.00122.88
ATOM   2212  CE2 TYR A 322     142.815  98.568 180.838  1.00122.88
ATOM   2213  CZ  TYR A 322     144.018  98.007 180.472  1.00122.88
ATOM   2214  OH  TYR A 322     144.900  97.584 181.441  1.00122.88
ATOM   2215  H   TYR A 322     143.172 100.270 176.189  1.00 99.99
ATOM   2216  HD1 TYR A 322     143.598  98.234 177.094  1.00 99.99
ATOM   2217  HD2 TYR A 322     140.957  99.451 180.031  1.00 99.99
ATOM   2218  HE1 TYR A 322     145.340  97.534 178.855  1.00 99.99
ATOM   2219  HE2 TYR A 322     142.605  98.770 181.888  1.00 99.99
ATOM   2220  HH  TYR A 322     144.511  97.759 182.346  1.00 99.99
ATOM   2221  N   TYR A 323     140.564 100.053 174.110  1.00102.84
ATOM   2222  CA  TYR A 323     139.547 100.254 173.078  1.00102.84
ATOM   2223  C   TYR A 323     139.743  99.173 172.024  1.00102.84
ATOM   2224  O   TYR A 323     140.412  99.372 171.010  1.00102.84
ATOM   2225  CB  TYR A 323     139.653 101.651 172.481  1.00102.84
ATOM   2226  CG  TYR A 323     139.420 102.766 173.476  1.00102.84
ATOM   2227  CD1 TYR A 323     138.179 102.945 174.067  1.00102.84
ATOM   2228  CD2 TYR A 323     140.445 103.631 173.831  1.00102.84
ATOM   2229  CE1 TYR A 323     137.961 103.961 174.977  1.00102.84
ATOM   2230  CE2 TYR A 323     140.236 104.649 174.741  1.00102.84
ATOM   2231  CZ  TYR A 323     138.993 104.808 175.311  1.00102.84
ATOM   2232  OH  TYR A 323     138.781 105.819 176.218  1.00102.84
ATOM   2233  H   TYR A 323     141.354 100.651 173.975  1.00 99.99
ATOM   2234  HD1 TYR A 323     137.445 102.213 173.731  1.00 99.99
ATOM   2235  HD2 TYR A 323     141.381 103.406 173.320  1.00 99.99
ATOM   2236  HE1 TYR A 323     137.013 104.019 175.512  1.00 99.99
ATOM   2237  HE2 TYR A 323     141.076 105.249 175.090  1.00 99.99
ATOM   2238  HH  TYR A 323     137.832 105.793 176.531  1.00 99.99
ATOM   2239  N   ASN A 324     139.146  98.006 172.268  1.00 94.81
ATOM   2240  CA  ASN A 324     139.388  96.827 171.441  1.00 94.81
ATOM   2241  C   ASN A 324     138.375  96.694 170.306  1.00 94.81
ATOM   2242  O   ASN A 324     138.751  96.664 169.130  1.00 94.81
ATOM   2243  CB  ASN A 324     139.375  95.570 172.318  1.00 94.81
ATOM   2244  CG  ASN A 324     140.216  94.448 171.743  1.00 94.81
ATOM   2245  OD1 ASN A 324     141.299  94.679 171.207  1.00 94.81
ATOM   2246  ND2 ASN A 324     139.719  93.221 171.852  1.00 94.81
ATOM   2247  H   ASN A 324     138.542  97.856 173.051  1.00 99.99
ATOM   2248 1HD2 ASN A 324     140.230  92.441 171.491  1.00 99.99
ATOM   2249 2HD2 ASN A 324     138.834  93.077 172.295  1.00 99.99
ATOM   2250  N   VAL A 325     137.091  96.613 170.644  1.00 81.33
ATOM   2251  CA  VAL A 325     136.040  96.308 169.681  1.00 81.33
ATOM   2252  C   VAL A 325     135.275  97.584 169.367  1.00 81.33
ATOM   2253  O   VAL A 325     135.168  98.491 170.201  1.00 81.33
ATOM   2254  CB  VAL A 325     135.109  95.202 170.227  1.00 81.33
ATOM   2255  CG1 VAL A 325     134.470  95.638 171.538  1.00 81.33
ATOM   2256  CG2 VAL A 325     134.057  94.802 169.201  1.00 81.33
ATOM   2257  H   VAL A 325     136.721  96.748 171.563  1.00 99.99
ATOM   2258  N   CYS A 326     134.750  97.668 168.146  1.00 74.27
ATOM   2259  CA  CYS A 326     134.029  98.847 167.687  1.00 74.27
ATOM   2260  C   CYS A 326     132.686  98.441 167.097  1.00 74.27
ATOM   2261  O   CYS A 326     132.613  97.522 166.275  1.00 74.27
ATOM   2262  CB  CYS A 326     134.866  99.631 166.671  1.00 74.27
ATOM   2263  SG  CYS A 326     135.029  98.945 165.023  1.00 74.27
ATOM   2264  H   CYS A 326     134.792  96.960 167.441  1.00 99.99
ATOM   2265  N   ARG A 327     131.625  99.126 167.526  1.00 68.87
ATOM   2266  CA  ARG A 327     130.256  98.786 167.169  1.00 68.87
ATOM   2267  C   ARG A 327     129.527 100.023 166.659  1.00 68.87
ATOM   2268  O   ARG A 327     129.782 101.143 167.109  1.00 68.87
ATOM   2269  CB  ARG A 327     129.506  98.191 168.368  1.00 68.87
ATOM   2270  CG  ARG A 327     130.345  97.241 169.207  1.00 68.87
ATOM   2271  CD  ARG A 327     129.768  97.074 170.598  1.00 68.87
ATOM   2272  NE  ARG A 327     130.005  98.252 171.425  1.00 68.87
ATOM   2273  CZ  ARG A 327     129.041  98.993 171.958  1.00 68.87
ATOM   2274  NH1 ARG A 327     127.771  98.678 171.747  1.00 68.87
ATOM   2275  NH2 ARG A 327     129.344 100.050 172.698  1.00 68.87
ATOM   2276  H   ARG A 327     131.655  99.927 168.124  1.00 99.99
ATOM   2277  HE  ARG A 327     130.985  98.419 171.531  1.00 99.99
ATOM   2278 1HH1 ARG A 327     127.044  99.236 172.148  1.00 99.99
ATOM   2279 2HH1 ARG A 327     127.540  97.883 171.187  1.00 99.99
ATOM   2280 1HH2 ARG A 327     128.615 100.606 173.098  1.00 99.99
ATOM   2281 2HH2 ARG A 327     130.301 100.292 172.856  1.00 99.99
ATOM   2282  N   THR A 328     128.603  99.805 165.720  1.00 61.15
ATOM   2283  CA  THR A 328     127.941 100.896 165.003  1.00 61.15
ATOM   2284  C   THR A 328     126.824 101.530 165.836  1.00 61.15
ATOM   2285  O   THR A 328     125.657 101.556 165.449  1.00 61.15
ATOM   2286  CB  THR A 328     127.385 100.393 163.676  1.00 61.15
ATOM   2287  OG1 THR A 328     126.530  99.269 163.911  1.00 61.15
ATOM   2288  CG2 THR A 328     128.500  99.977 162.748  1.00 61.15
ATOM   2289  H   THR A 328     128.277  98.909 165.418  1.00 99.99
ATOM   2290  HG1 THR A 328     126.165  98.939 163.040  1.00 99.99
ATOM   2291  N   GLY A 329     127.196 102.053 167.000  1.00 63.57
ATOM   2292  CA  GLY A 329     126.253 102.874 167.732  1.00 63.57
ATOM   2293  C   GLY A 329     126.869 104.115 168.339  1.00 63.57
ATOM   2294  O   GLY A 329     127.631 104.025 169.304  1.00 63.57
ATOM   2295  H   GLY A 329     127.950 101.687 167.545  1.00 99.99
ATOM   2296  N   SER A 330     126.525 105.281 167.792  1.00 54.99
ATOM   2297  CA  SER A 330     126.972 106.564 168.321  1.00 54.99
ATOM   2298  C   SER A 330     126.306 107.698 167.558  1.00 54.99
ATOM   2299  O   SER A 330     125.427 107.464 166.724  1.00 54.99
ATOM   2300  CB  SER A 330     128.492 106.705 168.232  1.00 54.99
ATOM   2301  OG  SER A 330     128.879 108.065 168.337  1.00 54.99
ATOM   2302  H   SER A 330     125.943 105.398 166.987  1.00 99.99
ATOM   2303  HG  SER A 330     129.875 108.134 168.276  1.00 99.99
ATOM   2304  N   ALA A 331     126.706 108.930 167.850  1.00 52.19
ATOM   2305  CA  ALA A 331     126.549 110.003 166.884  1.00 52.19
ATOM   2306  C   ALA A 331     127.692 109.919 165.883  1.00 52.19
ATOM   2307  O   ALA A 331     128.832 109.617 166.247  1.00 52.19
ATOM   2308  CB  ALA A 331     126.539 111.365 167.574  1.00 52.19
ATOM   2309  H   ALA A 331     126.919 109.227 168.781  1.00 99.99
ATOM   2310  N   ASN A 332     127.386 110.186 164.627  1.00 39.98
ATOM   2311  CA  ASN A 332     128.309 110.033 163.517  1.00 39.98
ATOM   2312  C   ASN A 332     128.885 111.392 163.111  1.00 39.98
ATOM   2313  O   ASN A 332     128.403 112.436 163.559  1.00 39.98
ATOM   2314  CB  ASN A 332     127.584 109.328 162.364  1.00 39.98
ATOM   2315  CG  ASN A 332     126.200 109.861 162.133  1.00 39.98
ATOM   2316  OD1 ASN A 332     125.853 110.947 162.586  1.00 39.98
ATOM   2317  ND2 ASN A 332     125.374 109.063 161.471  1.00 39.98
ATOM   2318  H   ASN A 332     126.498 110.518 164.308  1.00 99.99
ATOM   2319 1HD2 ASN A 332     124.437 109.358 161.284  1.00 99.99
ATOM   2320 2HD2 ASN A 332     125.688 108.166 161.159  1.00 99.99
ATOM   2321  N   PRO A 333     129.929 111.421 162.266  1.00 35.90
ATOM   2322  CA  PRO A 333     130.881 112.537 162.324  1.00 35.90
ATOM   2323  C   PRO A 333     130.258 113.901 162.069  1.00 35.90
ATOM   2324  O   PRO A 333     129.233 114.031 161.397  1.00 35.90
ATOM   2325  CB  PRO A 333     131.895 112.189 161.234  1.00 35.90
ATOM   2326  CG  PRO A 333     131.157 111.392 160.282  1.00 35.90
ATOM   2327  CD  PRO A 333     130.189 110.585 161.078  1.00 35.90
ATOM   2328  N   HIS A 334     130.907 114.924 162.635  1.00 32.91
ATOM   2329  CA  HIS A 334     130.521 116.327 162.478  1.00 32.91
ATOM   2330  C   HIS A 334     129.165 116.606 163.122  1.00 32.91
ATOM   2331  O   HIS A 334     128.269 117.190 162.513  1.00 32.91
ATOM   2332  CB  HIS A 334     130.530 116.737 161.004  1.00 32.91
ATOM   2333  CG  HIS A 334     131.897 116.752 160.397  1.00 32.91
ATOM   2334  ND1 HIS A 334     132.136 116.392 159.089  1.00 32.91
ATOM   2335  CD2 HIS A 334     133.102 117.075 160.924  1.00 32.91
ATOM   2336  CE1 HIS A 334     133.427 116.496 158.834  1.00 32.91
ATOM   2337  NE2 HIS A 334     134.036 116.909 159.931  1.00 32.91
ATOM   2338  H   HIS A 334     131.715 114.842 163.219  1.00 99.99
ATOM   2339  HD1 HIS A 334     135.001 117.098 160.112  1.00 99.99
ATOM   2340  N   LYS A 335     129.034 116.196 164.385  1.00 38.37
ATOM   2341  CA  LYS A 335     127.809 116.385 165.163  1.00 38.37
ATOM   2342  C   LYS A 335     126.593 115.839 164.420  1.00 38.37
ATOM   2343  O   LYS A 335     125.520 116.444 164.407  1.00 38.37
ATOM   2344  CB  LYS A 335     127.610 117.857 165.527  1.00 38.37
ATOM   2345  CG  LYS A 335     128.628 118.400 166.516  1.00 38.37
ATOM   2346  CD  LYS A 335     128.538 119.917 166.637  1.00 38.37
ATOM   2347  CE  LYS A 335     128.516 120.589 165.273  1.00 38.37
ATOM   2348  NZ  LYS A 335     129.842 120.546 164.601  1.00 38.37
ATOM   2349  H   LYS A 335     129.738 115.729 164.920  1.00 99.99
ATOM   2350  HZ1 LYS A 335     129.780 120.998 163.711  1.00 99.99
ATOM   2351  HZ2 LYS A 335     130.519 121.017 165.167  1.00 99.99
ATOM   2352  HZ3 LYS A 335     130.120 119.594 164.472  1.00 99.99
ATOM   2353  N   GLY A 336     126.764 114.678 163.796  1.00 34.73
ATOM   2354  CA  GLY A 336     125.698 114.065 163.030  1.00 34.73
ATOM   2355  C   GLY A 336     125.304 114.881 161.820  1.00 34.73
ATOM   2356  O   GLY A 336     124.145 115.283 161.689  1.00 34.73
ATOM   2357  H   GLY A 336     127.580 114.112 163.913  1.00 99.99
ATOM   2358  N   ALA A 337     126.260 115.142 160.932  1.00 29.94
ATOM   2359  CA  ALA A 337     125.979 115.935 159.743  1.00 29.94
ATOM   2360  C   ALA A 337     126.529 115.270 158.491  1.00 29.94
ATOM   2361  O   ALA A 337     126.046 115.524 157.383  1.00 29.94
ATOM   2362  CB  ALA A 337     126.561 117.340 159.889  1.00 29.94
ATOM   2363  H   ALA A 337     127.230 114.981 161.113  1.00 99.99
ATOM   2364  N   ILE A 338     127.531 114.417 158.649  1.00 37.67
ATOM   2365  CA  ILE A 338     128.147 113.717 157.531  1.00 37.67
ATOM   2366  C   ILE A 338     127.896 112.232 157.750  1.00 37.67
ATOM   2367  O   ILE A 338     128.581 111.581 158.544  1.00 37.67
ATOM   2368  CB  ILE A 338     129.641 114.028 157.405  1.00 37.67
ATOM   2369  CG1 ILE A 338     129.835 115.468 156.949  1.00 37.67
ATOM   2370  CG2 ILE A 338     130.288 113.106 156.394  1.00 37.67
ATOM   2371  CD  ILE A 338     129.045 115.812 155.710  1.00 37.67
ATOM   2372  H   ILE A 338     127.956 114.171 159.520  1.00 99.99
ATOM   2373  N   ASN A 339     126.901 111.698 157.056  1.00 33.64
ATOM   2374  CA  ASN A 339     126.564 110.286 157.143  1.00 33.64
ATOM   2375  C   ASN A 339     125.747 109.935 155.911  1.00 33.64
ATOM   2376  O   ASN A 339     125.278 110.814 155.187  1.00 33.64
ATOM   2377  CB  ASN A 339     125.811 109.972 158.439  1.00 33.64
ATOM   2378  CG  ASN A 339     124.650 110.911 158.676  1.00 33.64
ATOM   2379  OD1 ASN A 339     124.141 111.514 157.745  1.00 33.64
ATOM   2380  ND2 ASN A 339     124.228 111.042 159.925  1.00 33.64
ATOM   2381  H   ASN A 339     126.300 112.187 156.424  1.00 99.99
ATOM   2382 1HD2 ASN A 339     123.463 111.651 160.133  1.00 99.99
ATOM   2383 2HD2 ASN A 339     124.675 110.531 160.660  1.00 99.99
ATOM   2384  N   PHE A 340     125.588 108.637 155.673  1.00 29.49
ATOM   2385  CA  PHE A 340     124.848 108.158 154.514  1.00 29.49
ATOM   2386  C   PHE A 340     123.608 107.367 154.917  1.00 29.49
ATOM   2387  O   PHE A 340     123.141 106.513 154.162  1.00 29.49
ATOM   2388  CB  PHE A 340     125.746 107.316 153.613  1.00 29.49
ATOM   2389  CG  PHE A 340     126.663 108.120 152.748  1.00 29.49
ATOM   2390  CD1 PHE A 340     127.788 108.718 153.275  1.00 29.49
ATOM   2391  CD2 PHE A 340     126.403 108.267 151.403  1.00 29.49
ATOM   2392  CE1 PHE A 340     128.631 109.448 152.474  1.00 29.49
ATOM   2393  CE2 PHE A 340     127.242 108.997 150.600  1.00 29.49
ATOM   2394  CZ  PHE A 340     128.356 109.584 151.135  1.00 29.49
ATOM   2395  H   PHE A 340     125.869 107.927 156.318  1.00 99.99
ATOM   2396  HD1 PHE A 340     127.904 108.540 154.344  1.00 99.99
ATOM   2397  HD2 PHE A 340     125.494 107.753 151.089  1.00 99.99
ATOM   2398  HE1 PHE A 340     129.483 109.969 152.911  1.00 99.99
ATOM   2399  HE2 PHE A 340     126.981 109.173 149.556  1.00 99.99
ATOM   2400  HZ  PHE A 340     129.096 110.181 150.601  1.00 99.99
ATOM   2401  N   ASP A 341     123.065 107.640 156.104  1.00 34.50
ATOM   2402  CA  ASP A 341     121.913 106.882 156.579  1.00 34.50
ATOM   2403  C   ASP A 341     120.728 107.030 155.633  1.00 34.50
ATOM   2404  O   ASP A 341     120.323 106.069 154.974  1.00 34.50
ATOM   2405  CB  ASP A 341     121.545 107.325 157.993  1.00 34.50
ATOM   2406  CG  ASP A 341     122.701 107.194 158.957  1.00 34.50
ATOM   2407  OD1 ASP A 341     123.801 106.813 158.510  1.00 34.50
ATOM   2408  OD2 ASP A 341     122.508 107.457 160.162  1.00 34.50
ATOM   2409  H   ASP A 341     123.527 108.188 156.801  1.00 99.99
ATOM   2410  N   ASN A 342     120.171 108.231 155.535  1.00 30.27
ATOM   2411  CA  ASN A 342     119.060 108.481 154.628  1.00 30.27
ATOM   2412  C   ASN A 342     119.606 108.744 153.228  1.00 30.27
ATOM   2413  O   ASN A 342     120.786 108.522 152.944  1.00 30.27
ATOM   2414  CB  ASN A 342     118.211 109.637 155.144  1.00 30.27
ATOM   2415  CG  ASN A 342     118.066 109.621 156.650  1.00 30.27
ATOM   2416  OD1 ASN A 342     117.851 108.571 157.253  1.00 30.27
ATOM   2417  ND2 ASN A 342     118.175 110.790 157.267  1.00 30.27
ATOM   2418  H   ASN A 342     120.386 108.983 156.158  1.00 99.99
ATOM   2419 1HD2 ASN A 342     118.088 110.840 158.262  1.00 99.99
ATOM   2420 2HD2 ASN A 342     118.344 111.621 156.737  1.00 99.99
ATOM   2421  N   ILE A 343     118.748 109.206 152.321  1.00 32.41
ATOM   2422  CA  ILE A 343     119.222 109.731 151.047  1.00 32.41
ATOM   2423  C   ILE A 343     119.316 111.252 151.068  1.00 32.41
ATOM   2424  O   ILE A 343     120.039 111.827 150.242  1.00 32.41
ATOM   2425  CB  ILE A 343     118.336 109.268 149.873  1.00 32.41
ATOM   2426  CG1 ILE A 343     119.071 109.464 148.546  1.00 32.41
ATOM   2427  CG2 ILE A 343     117.030 110.029 149.861  1.00 32.41
ATOM   2428  CD  ILE A 343     118.333 108.929 147.353  1.00 32.41
ATOM   2429  H   ILE A 343     117.789 109.400 152.528  1.00 99.99
ATOM   2430  N   GLY A 344     118.628 111.920 151.994  1.00 34.25
ATOM   2431  CA  GLY A 344     118.866 113.340 152.180  1.00 34.25
ATOM   2432  C   GLY A 344     120.278 113.622 152.653  1.00 34.25
ATOM   2433  O   GLY A 344     120.940 114.539 152.161  1.00 34.25
ATOM   2434  H   GLY A 344     118.150 111.469 152.748  1.00 99.99
ATOM   2435  N   TYR A 345     120.763 112.830 153.610  1.00 23.08
ATOM   2436  CA  TYR A 345     122.130 112.997 154.092  1.00 23.08
ATOM   2437  C   TYR A 345     123.145 112.643 153.014  1.00 23.08
ATOM   2438  O   TYR A 345     124.179 113.312 152.880  1.00 23.08
ATOM   2439  CB  TYR A 345     122.347 112.133 155.325  1.00 23.08
ATOM   2440  CG  TYR A 345     121.876 112.753 156.614  1.00 23.08
ATOM   2441  CD1 TYR A 345     122.281 114.025 156.986  1.00 23.08
ATOM   2442  CD2 TYR A 345     121.056 112.050 157.480  1.00 23.08
ATOM   2443  CE1 TYR A 345     121.863 114.586 158.173  1.00 23.08
ATOM   2444  CE2 TYR A 345     120.634 112.600 158.667  1.00 23.08
ATOM   2445  CZ  TYR A 345     121.041 113.868 159.010  1.00 23.08
ATOM   2446  OH  TYR A 345     120.619 114.417 160.197  1.00 23.08
ATOM   2447  H   TYR A 345     120.185 112.241 154.175  1.00 99.99
ATOM   2448  HD1 TYR A 345     122.937 114.489 156.250  1.00 99.99
ATOM   2449  HD2 TYR A 345     120.808 111.056 157.107  1.00 99.99
ATOM   2450  HE1 TYR A 345     122.282 115.536 158.504  1.00 99.99
ATOM   2451  HE2 TYR A 345     120.085 111.991 159.385  1.00 99.99
ATOM   2452  HH  TYR A 345     120.033 113.764 160.677  1.00 99.99
ATOM   2453  N   ALA A 346     122.876 111.591 152.243  1.00 22.13
ATOM   2454  CA  ALA A 346     123.757 111.260 151.132  1.00 22.13
ATOM   2455  C   ALA A 346     123.783 112.387 150.113  1.00 22.13
ATOM   2456  O   ALA A 346     124.831 112.686 149.534  1.00 22.13
ATOM   2457  CB  ALA A 346     123.316 109.954 150.479  1.00 22.13
ATOM   2458  H   ALA A 346     122.248 110.862 152.516  1.00 99.99
ATOM   2459  N   TRP A 347     122.641 113.040 149.898  1.00 23.98
ATOM   2460  CA  TRP A 347     122.604 114.184 148.997  1.00 23.98
ATOM   2461  C   TRP A 347     123.391 115.356 149.562  1.00 23.98
ATOM   2462  O   TRP A 347     124.042 116.087 148.813  1.00 23.98
ATOM   2463  CB  TRP A 347     121.160 114.587 148.721  1.00 23.98
ATOM   2464  CG  TRP A 347     120.536 113.766 147.661  1.00 23.98
ATOM   2465  CD1 TRP A 347     121.140 112.799 146.921  1.00 23.98
ATOM   2466  CD2 TRP A 347     119.184 113.839 147.203  1.00 23.98
ATOM   2467  NE1 TRP A 347     120.248 112.258 146.031  1.00 23.98
ATOM   2468  CE2 TRP A 347     119.038 112.881 146.185  1.00 23.98
ATOM   2469  CE3 TRP A 347     118.082 114.620 147.558  1.00 23.98
ATOM   2470  CZ2 TRP A 347     117.835 112.682 145.517  1.00 23.98
ATOM   2471  CZ3 TRP A 347     116.890 114.421 146.893  1.00 23.98
ATOM   2472  CH2 TRP A 347     116.775 113.460 145.885  1.00 23.98
ATOM   2473  H   TRP A 347     121.836 112.935 150.481  1.00 99.99
ATOM   2474  HD1 TRP A 347     122.191 112.569 147.096  1.00 99.99
ATOM   2475  HE1 TRP A 347     120.535 111.528 145.411  1.00 99.99
ATOM   2476  HE3 TRP A 347     118.102 115.205 148.478  1.00 99.99
ATOM   2477  HZ2 TRP A 347     117.667 111.761 144.959  1.00 99.99
ATOM   2478  HZ3 TRP A 347     116.098 115.082 147.246  1.00 99.99
ATOM   2479  HH2 TRP A 347     115.876 113.236 145.311  1.00 99.99
ATOM   2480  N   ILE A 348     123.344 115.553 150.880  1.00 19.20
ATOM   2481  CA  ILE A 348     124.139 116.613 151.499  1.00 19.20
ATOM   2482  C   ILE A 348     125.624 116.366 151.263  1.00 19.20
ATOM   2483  O   ILE A 348     126.373 117.274 150.890  1.00 19.20
ATOM   2484  CB  ILE A 348     123.828 116.718 153.002  1.00 19.20
ATOM   2485  CG1 ILE A 348     122.493 117.414 153.230  1.00 19.20
ATOM   2486  CG2 ILE A 348     124.924 117.486 153.717  1.00 19.20
ATOM   2487  CD  ILE A 348     122.122 117.503 154.682  1.00 19.20
ATOM   2488  H   ILE A 348     122.963 114.883 151.518  1.00 99.99
ATOM   2489  N   VAL A 349     126.070 115.129 151.478  1.00 21.89
ATOM   2490  CA  VAL A 349     127.484 114.810 151.284  1.00 21.89
ATOM   2491  C   VAL A 349     127.875 114.958 149.816  1.00 21.89
ATOM   2492  O   VAL A 349     128.939 115.507 149.488  1.00 21.89
ATOM   2493  CB  VAL A 349     127.790 113.399 151.814  1.00 21.89
ATOM   2494  CG1 VAL A 349     129.078 112.883 151.212  1.00 21.89
ATOM   2495  CG2 VAL A 349     127.867 113.407 153.327  1.00 21.89
ATOM   2496  H   VAL A 349     125.464 114.337 151.552  1.00 99.99
ATOM   2497  N   ILE A 350     127.028 114.474 148.906  1.00 20.81
ATOM   2498  CA  ILE A 350     127.334 114.605 147.488  1.00 20.81
ATOM   2499  C   ILE A 350     127.379 116.068 147.087  1.00 20.81
ATOM   2500  O   ILE A 350     128.204 116.463 146.262  1.00 20.81
ATOM   2501  CB  ILE A 350     126.326 113.812 146.637  1.00 20.81
ATOM   2502  CG1 ILE A 350     126.495 112.321 146.892  1.00 20.81
ATOM   2503  CG2 ILE A 350     126.536 114.084 145.165  1.00 20.81
ATOM   2504  CD  ILE A 350     125.266 111.539 146.605  1.00 20.81
ATOM   2505  H   ILE A 350     126.076 114.247 149.114  1.00 99.99
ATOM   2506  N   PHE A 351     126.523 116.902 147.674  1.00 23.06
ATOM   2507  CA  PHE A 351     126.613 118.331 147.408  1.00 23.06
ATOM   2508  C   PHE A 351     127.920 118.899 147.930  1.00 23.06
ATOM   2509  O   PHE A 351     128.547 119.735 147.272  1.00 23.06
ATOM   2510  CB  PHE A 351     125.434 119.068 148.030  1.00 23.06
ATOM   2511  CG  PHE A 351     125.243 120.444 147.485  1.00 23.06
ATOM   2512  CD1 PHE A 351     124.805 120.629 146.189  1.00 23.06
ATOM   2513  CD2 PHE A 351     125.517 121.553 148.259  1.00 23.06
ATOM   2514  CE1 PHE A 351     124.634 121.893 145.680  1.00 23.06
ATOM   2515  CE2 PHE A 351     125.346 122.820 147.754  1.00 23.06
ATOM   2516  CZ  PHE A 351     124.903 122.989 146.463  1.00 23.06
ATOM   2517  H   PHE A 351     125.992 116.656 148.485  1.00 99.99
ATOM   2518  HD1 PHE A 351     124.627 119.691 145.663  1.00 99.99
ATOM   2519  HD2 PHE A 351     125.865 121.297 149.260  1.00 99.99
ATOM   2520  HE1 PHE A 351     124.234 122.026 144.675  1.00 99.99
ATOM   2521  HE2 PHE A 351     125.499 123.688 148.396  1.00 99.99
ATOM   2522  HZ  PHE A 351     124.729 123.937 145.954  1.00 99.99
ATOM   2523  N   GLN A 352     128.343 118.460 149.114  1.00 24.35
ATOM   2524  CA  GLN A 352     129.599 118.944 149.668  1.00 24.35
ATOM   2525  C   GLN A 352     130.779 118.596 148.776  1.00 24.35
ATOM   2526  O   GLN A 352     131.769 119.333 148.745  1.00 24.35
ATOM   2527  CB  GLN A 352     129.815 118.372 151.062  1.00 24.35
ATOM   2528  CG  GLN A 352     130.931 119.039 151.804  1.00 24.35
ATOM   2529  CD  GLN A 352     130.901 118.732 153.269  1.00 24.35
ATOM   2530  OE1 GLN A 352     129.840 118.499 153.844  1.00 24.35
ATOM   2531  NE2 GLN A 352     132.071 118.716 153.892  1.00 24.35
ATOM   2532  H   GLN A 352     127.974 117.642 149.555  1.00 99.99
ATOM   2533 1HE2 GLN A 352     132.113 118.517 154.871  1.00 99.99
ATOM   2534 2HE2 GLN A 352     132.911 118.903 153.383  1.00 99.99
ATOM   2535  N   VAL A 353     130.706 117.479 148.048  1.00 51.43
ATOM   2536  CA  VAL A 353     131.778 117.188 147.094  1.00 51.43
ATOM   2537  C   VAL A 353     131.513 117.744 145.701  1.00 51.43
ATOM   2538  O   VAL A 353     132.423 117.730 144.861  1.00 51.43
ATOM   2539  CB  VAL A 353     132.082 115.684 146.973  1.00 51.43
ATOM   2540  CG1 VAL A 353     132.842 115.212 148.178  1.00 51.43
ATOM   2541  CG2 VAL A 353     130.822 114.910 146.845  1.00 51.43
ATOM   2542  H   VAL A 353     129.848 116.993 147.881  1.00 99.99
ATOM   2543  N   ILE A 354     130.304 118.231 145.417  1.00 25.43
ATOM   2544  CA  ILE A 354     130.101 118.984 144.182  1.00 25.43
ATOM   2545  C   ILE A 354     130.772 120.346 144.281  1.00 25.43
ATOM   2546  O   ILE A 354     131.368 120.833 143.314  1.00 25.43
ATOM   2547  CB  ILE A 354     128.602 119.111 143.854  1.00 25.43
ATOM   2548  CG1 ILE A 354     127.997 117.741 143.562  1.00 25.43
ATOM   2549  CG2 ILE A 354     128.384 120.037 142.673  1.00 25.43
ATOM   2550  CD  ILE A 354     128.629 117.043 142.404  1.00 25.43
ATOM   2551  H   ILE A 354     129.588 118.348 146.106  1.00 99.99
ATOM   2552  N   THR A 355     130.701 120.975 145.449  1.00 16.32
ATOM   2553  CA  THR A 355     131.358 122.253 145.669  1.00 16.32
ATOM   2554  C   THR A 355     132.842 122.101 145.975  1.00 16.32
ATOM   2555  O   THR A 355     133.513 123.111 146.211  1.00 16.32
ATOM   2556  CB  THR A 355     130.672 123.009 146.805  1.00 16.32
ATOM   2557  OG1 THR A 355     131.149 122.529 148.064  1.00 16.32
ATOM   2558  CG2 THR A 355     129.177 122.814 146.735  1.00 16.32
ATOM   2559  H   THR A 355     130.285 120.568 146.262  1.00 99.99
ATOM   2560  HG1 THR A 355     131.824 121.807 147.912  1.00 99.99
ATOM   2561  N   LEU A 356     133.357 120.870 145.983  1.00 25.23
ATOM   2562  CA  LEU A 356     134.786 120.599 146.119  1.00 25.23
ATOM   2563  C   LEU A 356     135.348 121.185 147.409  1.00 25.23
ATOM   2564  O   LEU A 356     136.466 121.699 147.444  1.00 25.23
ATOM   2565  CB  LEU A 356     135.552 121.121 144.906  1.00 25.23
ATOM   2566  CG  LEU A 356     135.268 120.356 143.617  1.00 25.23
ATOM   2567  CD1 LEU A 356     135.866 121.062 142.422  1.00 25.23
ATOM   2568  CD2 LEU A 356     135.816 118.960 143.729  1.00 25.23
ATOM   2569  H   LEU A 356     132.834 120.022 145.899  1.00 99.99
ATOM   2570  N   GLU A 357     134.566 121.112 148.480  1.00 24.93
ATOM   2571  CA  GLU A 357     134.992 121.576 149.792  1.00 24.93
ATOM   2572  C   GLU A 357     134.808 120.443 150.786  1.00 24.93
ATOM   2573  O   GLU A 357     133.763 119.790 150.792  1.00 24.93
ATOM   2574  CB  GLU A 357     134.200 122.811 150.225  1.00 24.93
ATOM   2575  CG  GLU A 357     134.699 123.450 151.503  1.00 24.93
ATOM   2576  CD  GLU A 357     135.979 124.238 151.310  1.00 24.93
ATOM   2577  OE1 GLU A 357     136.231 124.702 150.179  1.00 24.93
ATOM   2578  OE2 GLU A 357     136.734 124.394 152.292  1.00 24.93
ATOM   2579  H   GLU A 357     133.636 120.745 148.500  1.00 99.99
ATOM   2580  N   GLY A 358     135.821 120.204 151.614  1.00 51.43
ATOM   2581  CA  GLY A 358     135.770 119.079 152.532  1.00 51.43
ATOM   2582  C   GLY A 358     135.732 117.737 151.839  1.00 51.43
ATOM   2583  O   GLY A 358     135.236 116.761 152.408  1.00 51.43
ATOM   2584  H   GLY A 358     136.724 120.619 151.503  1.00 99.99
ATOM   2585  N   TRP A 359     136.241 117.670 150.610  1.00 32.89
ATOM   2586  CA  TRP A 359     136.255 116.425 149.851  1.00 32.89
ATOM   2587  C   TRP A 359     137.050 115.335 150.566  1.00 32.89
ATOM   2588  O   TRP A 359     136.543 114.229 150.803  1.00 32.89
ATOM   2589  CB  TRP A 359     136.828 116.713 148.462  1.00 32.89
ATOM   2590  CG  TRP A 359     137.016 115.525 147.606  1.00 32.89
ATOM   2591  CD1 TRP A 359     136.055 114.682 147.150  1.00 32.89
ATOM   2592  CD2 TRP A 359     138.255 115.051 147.073  1.00 32.89
ATOM   2593  NE1 TRP A 359     136.618 113.698 146.376  1.00 32.89
ATOM   2594  CE2 TRP A 359     137.970 113.906 146.313  1.00 32.89
ATOM   2595  CE3 TRP A 359     139.577 115.482 147.170  1.00 32.89
ATOM   2596  CZ2 TRP A 359     138.958 113.186 145.654  1.00 32.89
ATOM   2597  CZ3 TRP A 359     140.556 114.764 146.521  1.00 32.89
ATOM   2598  CH2 TRP A 359     140.243 113.630 145.772  1.00 32.89
ATOM   2599  H   TRP A 359     136.709 118.437 150.172  1.00 99.99
ATOM   2600  HD1 TRP A 359     135.015 114.858 147.423  1.00 99.99
ATOM   2601  HE1 TRP A 359     136.044 112.988 145.968  1.00 99.99
ATOM   2602  HE3 TRP A 359     139.852 116.234 147.910  1.00 99.99
ATOM   2603  HZ2 TRP A 359     138.762 112.165 145.328  1.00 99.99
ATOM   2604  HZ3 TRP A 359     141.551 115.184 146.668  1.00 99.99
ATOM   2605  HH2 TRP A 359     140.950 113.005 145.227  1.00 99.99
ATOM   2606  N   VAL A 360     138.296 115.637 150.935  1.00 32.55
ATOM   2607  CA  VAL A 360     139.195 114.613 151.459  1.00 32.55
ATOM   2608  C   VAL A 360     138.726 114.104 152.815  1.00 32.55
ATOM   2609  O   VAL A 360     138.889 112.921 153.129  1.00 32.55
ATOM   2610  CB  VAL A 360     140.636 115.146 151.530  1.00 32.55
ATOM   2611  CG1 VAL A 360     141.170 115.389 150.145  1.00 32.55
ATOM   2612  CG2 VAL A 360     140.684 116.435 152.332  1.00 32.55
ATOM   2613  H   VAL A 360     138.621 116.577 151.037  1.00 99.99
ATOM   2614  N   GLU A 361     138.169 114.979 153.652  1.00 35.33
ATOM   2615  CA  GLU A 361     137.804 114.556 155.000  1.00 35.33
ATOM   2616  C   GLU A 361     136.742 113.466 154.963  1.00 35.33
ATOM   2617  O   GLU A 361     136.892 112.414 155.593  1.00 35.33
ATOM   2618  CB  GLU A 361     137.320 115.753 155.816  1.00 35.33
ATOM   2619  CG  GLU A 361     137.481 115.570 157.315  1.00 35.33
ATOM   2620  CD  GLU A 361     137.205 116.842 158.090  1.00 35.33
ATOM   2621  OE1 GLU A 361     136.865 117.862 157.457  1.00 35.33
ATOM   2622  OE2 GLU A 361     137.327 116.819 159.334  1.00 35.33
ATOM   2623  H   GLU A 361     138.221 115.969 153.519  1.00 99.99
ATOM   2624  N   ILE A 362     135.666 113.689 154.207  1.00 35.13
ATOM   2625  CA  ILE A 362     134.624 112.675 154.119  1.00 35.13
ATOM   2626  C   ILE A 362     135.110 111.480 153.311  1.00 35.13
ATOM   2627  O   ILE A 362     134.710 110.337 153.577  1.00 35.13
ATOM   2628  CB  ILE A 362     133.327 113.278 153.550  1.00 35.13
ATOM   2629  CG1 ILE A 362     133.473 113.620 152.076  1.00 35.13
ATOM   2630  CG2 ILE A 362     132.958 114.537 154.307  1.00 35.13
ATOM   2631  CD  ILE A 362     132.329 114.437 151.561  1.00 35.13
ATOM   2632  H   ILE A 362     135.394 114.602 153.902  1.00 99.99
ATOM   2633  N   MET A 363     135.989 111.709 152.331  1.00 32.45
ATOM   2634  CA  MET A 363     136.577 110.594 151.597  1.00 32.45
ATOM   2635  C   MET A 363     137.283 109.631 152.542  1.00 32.45
ATOM   2636  O   MET A 363     137.082 108.413 152.480  1.00 32.45
ATOM   2637  CB  MET A 363     137.551 111.132 150.554  1.00 32.45
ATOM   2638  CG  MET A 363     137.804 110.233 149.374  1.00 32.45
ATOM   2639  SD  MET A 363     139.361 110.718 148.621  1.00 32.45
ATOM   2640  CE  MET A 363     139.321 109.767 147.119  1.00 32.45
ATOM   2641  H   MET A 363     136.453 112.586 152.210  1.00 99.99
ATOM   2642  N   TYR A 364     138.100 110.166 153.447  1.00 35.16
ATOM   2643  CA  TYR A 364     138.831 109.314 154.375  1.00 35.16
ATOM   2644  C   TYR A 364     137.933 108.780 155.476  1.00 35.16
ATOM   2645  O   TYR A 364     138.205 107.706 156.019  1.00 35.16
ATOM   2646  CB  TYR A 364     140.020 110.073 154.955  1.00 35.16
ATOM   2647  CG  TYR A 364     141.126 110.224 153.946  1.00 35.16
ATOM   2648  CD1 TYR A 364     141.455 109.174 153.102  1.00 35.16
ATOM   2649  CD2 TYR A 364     141.819 111.416 153.811  1.00 35.16
ATOM   2650  CE1 TYR A 364     142.452 109.296 152.169  1.00 35.16
ATOM   2651  CE2 TYR A 364     142.819 111.550 152.875  1.00 35.16
ATOM   2652  CZ  TYR A 364     143.130 110.485 152.058  1.00 35.16
ATOM   2653  OH  TYR A 364     144.128 110.606 151.122  1.00 35.16
ATOM   2654  H   TYR A 364     138.088 111.137 153.685  1.00 99.99
ATOM   2655  HD1 TYR A 364     140.843 108.289 153.277  1.00 99.99
ATOM   2656  HD2 TYR A 364     141.480 112.183 154.508  1.00 99.99
ATOM   2657  HE1 TYR A 364     142.798 108.418 151.623  1.00 99.99
ATOM   2658  HE2 TYR A 364     143.448 112.440 152.873  1.00 99.99
ATOM   2659  HH  TYR A 364     144.519 111.525 151.168  1.00 99.99
ATOM   2660  N   TYR A 365     136.855 109.494 155.800  1.00 35.46
ATOM   2661  CA  TYR A 365     135.829 108.926 156.666  1.00 35.46
ATOM   2662  C   TYR A 365     135.307 107.622 156.082  1.00 35.46
ATOM   2663  O   TYR A 365     135.257 106.589 156.760  1.00 35.46
ATOM   2664  CB  TYR A 365     134.688 109.926 156.830  1.00 35.46
ATOM   2665  CG  TYR A 365     134.940 110.998 157.855  1.00 35.46
ATOM   2666  CD1 TYR A 365     136.033 110.930 158.703  1.00 35.46
ATOM   2667  CD2 TYR A 365     134.100 112.094 157.952  1.00 35.46
ATOM   2668  CE1 TYR A 365     136.271 111.916 159.634  1.00 35.46
ATOM   2669  CE2 TYR A 365     134.329 113.083 158.876  1.00 35.46
ATOM   2670  CZ  TYR A 365     135.415 112.991 159.716  1.00 35.46
ATOM   2671  OH  TYR A 365     135.645 113.982 160.641  1.00 35.46
ATOM   2672  H   TYR A 365     136.584 110.323 155.311  1.00 99.99
ATOM   2673  HD1 TYR A 365     136.639 110.040 158.538  1.00 99.99
ATOM   2674  HD2 TYR A 365     133.281 112.061 157.233  1.00 99.99
ATOM   2675  HE1 TYR A 365     137.047 111.779 160.387  1.00 99.99
ATOM   2676  HE2 TYR A 365     133.594 113.875 159.020  1.00 99.99
ATOM   2677  HH  TYR A 365     134.934 114.681 160.565  1.00 99.99
ATOM   2678  N   VAL A 366     134.939 107.653 154.802  1.00 33.58
ATOM   2679  CA  VAL A 366     134.430 106.455 154.140  1.00 33.58
ATOM   2680  C   VAL A 366     135.508 105.380 154.068  1.00 33.58
ATOM   2681  O   VAL A 366     135.247 104.203 154.342  1.00 33.58
ATOM   2682  CB  VAL A 366     133.883 106.808 152.747  1.00 33.58
ATOM   2683  CG1 VAL A 366     133.647 105.557 151.952  1.00 33.58
ATOM   2684  CG2 VAL A 366     132.598 107.598 152.876  1.00 33.58
ATOM   2685  H   VAL A 366     135.160 108.413 154.190  1.00 99.99
ATOM   2686  N   MET A 367     136.735 105.764 153.696  1.00 41.27
ATOM   2687  CA  MET A 367     137.829 104.796 153.618  1.00 41.27
ATOM   2688  C   MET A 367     138.026 104.081 154.948  1.00 41.27
ATOM   2689  O   MET A 367     138.209 102.860 154.991  1.00 41.27
ATOM   2690  CB  MET A 367     139.125 105.492 153.208  1.00 41.27
ATOM   2691  CG  MET A 367     139.094 106.156 151.858  1.00 41.27
ATOM   2692  SD  MET A 367     140.720 106.164 151.097  1.00 41.27
ATOM   2693  CE  MET A 367     140.259 106.233 149.377  1.00 41.27
ATOM   2694  H   MET A 367     137.015 106.723 153.650  1.00 99.99
ATOM   2695  N   ASP A 368     138.007 104.837 156.046  1.00 44.10
ATOM   2696  CA  ASP A 368     138.068 104.235 157.370  1.00 44.10
ATOM   2697  C   ASP A 368     136.897 103.291 157.588  1.00 44.10
ATOM   2698  O   ASP A 368     137.065 102.193 158.129  1.00 44.10
ATOM   2699  CB  ASP A 368     138.065 105.331 158.433  1.00 44.10
ATOM   2700  CG  ASP A 368     139.444 105.872 158.718  1.00 44.10
ATOM   2701  OD1 ASP A 368     140.297 105.837 157.808  1.00 44.10
ATOM   2702  OD2 ASP A 368     139.672 106.348 159.847  1.00 44.10
ATOM   2703  H   ASP A 368     137.772 105.809 156.034  1.00 99.99
ATOM   2704  N   ALA A 369     135.703 103.696 157.154  1.00 43.66
ATOM   2705  CA  ALA A 369     134.494 102.962 157.512  1.00 43.66
ATOM   2706  C   ALA A 369     134.366 101.662 156.728  1.00 43.66
ATOM   2707  O   ALA A 369     134.238 100.582 157.315  1.00 43.66
ATOM   2708  CB  ALA A 369     133.266 103.844 157.288  1.00 43.66
ATOM   2709  H   ALA A 369     135.589 104.367 156.422  1.00 99.99
ATOM   2710  N   HIS A 370     134.393 101.739 155.398  1.00 45.51
ATOM   2711  CA  HIS A 370     133.948 100.628 154.566  1.00 45.51
ATOM   2712  C   HIS A 370     135.070  99.977 153.769  1.00 45.51
ATOM   2713  O   HIS A 370     135.302  98.774 153.910  1.00 45.51
ATOM   2714  CB  HIS A 370     132.849 101.121 153.618  1.00 45.51
ATOM   2715  CG  HIS A 370     132.332 100.072 152.686  1.00 45.51
ATOM   2716  ND1 HIS A 370     132.860  99.866 151.431  1.00 45.51
ATOM   2717  CD2 HIS A 370     131.328  99.175 152.822  1.00 45.51
ATOM   2718  CE1 HIS A 370     132.207  98.885 150.835  1.00 45.51
ATOM   2719  NE2 HIS A 370     131.272  98.448 151.659  1.00 45.51
ATOM   2720  H   HIS A 370     134.573 102.590 154.905  1.00 99.99
ATOM   2721  HD1 HIS A 370     133.623 100.429 151.113  1.00 99.99
ATOM   2722  N   SER A 371     135.780 100.734 152.938  1.00 40.64
ATOM   2723  CA  SER A 371     136.749 100.123 152.040  1.00 40.64
ATOM   2724  C   SER A 371     137.678 101.188 151.484  1.00 40.64
ATOM   2725  O   SER A 371     137.246 102.304 151.190  1.00 40.64
ATOM   2726  CB  SER A 371     136.056  99.385 150.892  1.00 40.64
ATOM   2727  OG  SER A 371     136.941  99.195 149.804  1.00 40.64
ATOM   2728  H   SER A 371     135.868 101.724 153.044  1.00 99.99
ATOM   2729  HG  SER A 371     136.466  98.712 149.068  1.00 99.99
ATOM   2730  N   PHE A 372     138.952 100.828 151.335  1.00 38.89
ATOM   2731  CA  PHE A 372     139.921 101.739 150.745  1.00 38.89
ATOM   2732  C   PHE A 372     139.581 102.088 149.303  1.00 38.89
ATOM   2733  O   PHE A 372     139.993 103.147 148.821  1.00 38.89
ATOM   2734  CB  PHE A 372     141.322 101.125 150.833  1.00 38.89
ATOM   2735  CG  PHE A 372     142.339 101.785 149.944  1.00 38.89
ATOM   2736  CD1 PHE A 372     143.046 102.887 150.384  1.00 38.89
ATOM   2737  CD2 PHE A 372     142.601 101.290 148.678  1.00 38.89
ATOM   2738  CE1 PHE A 372     143.979 103.491 149.575  1.00 38.89
ATOM   2739  CE2 PHE A 372     143.533 101.891 147.865  1.00 38.89
ATOM   2740  CZ  PHE A 372     144.224 102.992 148.315  1.00 38.89
ATOM   2741  H   PHE A 372     139.345 100.020 151.774  1.00 99.99
ATOM   2742  HD1 PHE A 372     142.776 103.188 151.396  1.00 99.99
ATOM   2743  HD2 PHE A 372     142.002 100.413 148.434  1.00 99.99
ATOM   2744  HE1 PHE A 372     144.532 104.359 149.934  1.00 99.99
ATOM   2745  HE2 PHE A 372     143.784 101.446 146.902  1.00 99.99
ATOM   2746  HZ  PHE A 372     144.973 103.463 147.679  1.00 99.99
ATOM   2747  N   TYR A 373     138.827 101.239 148.608  1.00 37.75
ATOM   2748  CA  TYR A 373     138.559 101.424 147.189  1.00 37.75
ATOM   2749  C   TYR A 373     137.335 102.291 146.921  1.00 37.75
ATOM   2750  O   TYR A 373     136.724 102.170 145.854  1.00 37.75
ATOM   2751  CB  TYR A 373     138.406 100.067 146.499  1.00 37.75
ATOM   2752  CG  TYR A 373     139.597  99.157 146.683  1.00 37.75
ATOM   2753  CD1 TYR A 373     139.691  98.316 147.783  1.00 37.75
ATOM   2754  CD2 TYR A 373     140.629  99.141 145.757  1.00 37.75
ATOM   2755  CE1 TYR A 373     140.779  97.486 147.955  1.00 37.75
ATOM   2756  CE2 TYR A 373     141.721  98.313 145.921  1.00 37.75
ATOM   2757  CZ  TYR A 373     141.790  97.488 147.023  1.00 37.75
ATOM   2758  OH  TYR A 373     142.873  96.658 147.195  1.00 37.75
ATOM   2759  H   TYR A 373     138.383 100.419 148.969  1.00 99.99
ATOM   2760  HD1 TYR A 373     138.834  98.401 148.451  1.00 99.99
ATOM   2761  HD2 TYR A 373     140.464  99.834 144.932  1.00 99.99
ATOM   2762  HE1 TYR A 373     140.890  96.917 148.878  1.00 99.99
ATOM   2763  HE2 TYR A 373     142.576  98.399 145.250  1.00 99.99
ATOM   2764  HH  TYR A 373     143.512  96.781 146.435  1.00 99.99
ATOM   2765  N   ASN A 374     136.962 103.157 147.859  1.00 36.20
ATOM   2766  CA  ASN A 374     135.927 104.152 147.610  1.00 36.20
ATOM   2767  C   ASN A 374     136.471 105.395 146.921  1.00 36.20
ATOM   2768  O   ASN A 374     135.694 106.311 146.605  1.00 36.20
ATOM   2769  CB  ASN A 374     135.244 104.532 148.921  1.00 36.20
ATOM   2770  CG  ASN A 374     134.562 103.353 149.577  1.00 36.20
ATOM   2771  OD1 ASN A 374     133.546 102.862 149.092  1.00 36.20
ATOM   2772  ND2 ASN A 374     135.118 102.892 150.688  1.00 36.20
ATOM   2773  H   ASN A 374     137.440 103.254 148.732  1.00 99.99
ATOM   2774 1HD2 ASN A 374     134.710 102.114 151.165  1.00 99.99
ATOM   2775 2HD2 ASN A 374     135.945 103.323 151.049  1.00 99.99
ATOM   2776  N   PHE A 375     137.787 105.460 146.705  1.00 37.22
ATOM   2777  CA  PHE A 375     138.334 106.563 145.931  1.00 37.22
ATOM   2778  C   PHE A 375     137.788 106.556 144.516  1.00 37.22
ATOM   2779  O   PHE A 375     137.652 107.619 143.908  1.00 37.22
ATOM   2780  CB  PHE A 375     139.870 106.538 145.948  1.00 37.22
ATOM   2781  CG  PHE A 375     140.501 105.419 145.162  1.00 37.22
ATOM   2782  CD1 PHE A 375     140.596 105.477 143.782  1.00 37.22
ATOM   2783  CD2 PHE A 375     141.040 104.326 145.816  1.00 37.22
ATOM   2784  CE1 PHE A 375     141.190 104.458 143.070  1.00 37.22
ATOM   2785  CE2 PHE A 375     141.634 103.304 145.107  1.00 37.22
ATOM   2786  CZ  PHE A 375     141.711 103.370 143.733  1.00 37.22
ATOM   2787  H   PHE A 375     138.455 104.957 147.254  1.00 99.99
ATOM   2788  HD1 PHE A 375     140.161 106.386 143.367  1.00 99.99
ATOM   2789  HD2 PHE A 375     140.935 104.385 146.899  1.00 99.99
ATOM   2790  HE1 PHE A 375     141.293 104.537 141.988  1.00 99.99
ATOM   2791  HE2 PHE A 375     142.005 102.499 145.741  1.00 99.99
ATOM   2792  HZ  PHE A 375     142.255 102.604 143.180  1.00 99.99
ATOM   2793  N   ILE A 376     137.442 105.382 143.983  1.00 31.92
ATOM   2794  CA  ILE A 376     136.790 105.341 142.678  1.00 31.92
ATOM   2795  C   ILE A 376     135.474 106.101 142.738  1.00 31.92
ATOM   2796  O   ILE A 376     135.182 106.943 141.881  1.00 31.92
ATOM   2797  CB  ILE A 376     136.574 103.890 142.209  1.00 31.92
ATOM   2798  CG1 ILE A 376     137.897 103.147 142.020  1.00 31.92
ATOM   2799  CG2 ILE A 376     135.813 103.874 140.903  1.00 31.92
ATOM   2800  CD  ILE A 376     138.409 102.449 143.253  1.00 31.92
ATOM   2801  H   ILE A 376     137.368 104.541 144.519  1.00 99.99
ATOM   2802  N   TYR A 377     134.682 105.848 143.784  1.00 29.18
ATOM   2803  CA  TYR A 377     133.408 106.540 143.950  1.00 29.18
ATOM   2804  C   TYR A 377     133.611 108.042 144.034  1.00 29.18
ATOM   2805  O   TYR A 377     132.975 108.809 143.304  1.00 29.18
ATOM   2806  CB  TYR A 377     132.698 106.035 145.208  1.00 29.18
ATOM   2807  CG  TYR A 377     131.426 106.781 145.557  1.00 29.18
ATOM   2808  CD1 TYR A 377     130.201 106.378 145.051  1.00 29.18
ATOM   2809  CD2 TYR A 377     131.448 107.871 146.416  1.00 29.18
ATOM   2810  CE1 TYR A 377     129.041 107.047 145.374  1.00 29.18
ATOM   2811  CE2 TYR A 377     130.291 108.548 146.742  1.00 29.18
ATOM   2812  CZ  TYR A 377     129.092 108.130 146.219  1.00 29.18
ATOM   2813  OH  TYR A 377     127.936 108.796 146.541  1.00 29.18
ATOM   2814  H   TYR A 377     134.979 105.314 144.575  1.00 99.99
ATOM   2815  HD1 TYR A 377     130.282 105.508 144.400  1.00 99.99
ATOM   2816  HD2 TYR A 377     132.451 108.101 146.775  1.00 99.99
ATOM   2817  HE1 TYR A 377     128.078 106.658 145.044  1.00 99.99
ATOM   2818  HE2 TYR A 377     130.311 109.324 147.507  1.00 99.99
ATOM   2819  HH  TYR A 377     127.162 108.364 146.078  1.00 99.99
ATOM   2820  N   PHE A 378     134.510 108.480 144.914  1.00 28.15
ATOM   2821  CA  PHE A 378     134.625 109.916 145.156  1.00 28.15
ATOM   2822  C   PHE A 378     135.258 110.643 143.975  1.00 28.15
ATOM   2823  O   PHE A 378     134.833 111.748 143.631  1.00 28.15
ATOM   2824  CB  PHE A 378     135.397 110.182 146.443  1.00 28.15
ATOM   2825  CG  PHE A 378     134.527 110.206 147.660  1.00 28.15
ATOM   2826  CD1 PHE A 378     134.157 109.033 148.286  1.00 28.15
ATOM   2827  CD2 PHE A 378     134.066 111.404 148.169  1.00 28.15
ATOM   2828  CE1 PHE A 378     133.352 109.054 149.401  1.00 28.15
ATOM   2829  CE2 PHE A 378     133.261 111.429 149.283  1.00 28.15
ATOM   2830  CZ  PHE A 378     132.904 110.254 149.899  1.00 28.15
ATOM   2831  H   PHE A 378     135.300 107.939 145.201  1.00 99.99
ATOM   2832  HD1 PHE A 378     134.567 108.147 147.802  1.00 99.99
ATOM   2833  HD2 PHE A 378     134.409 112.268 147.599  1.00 99.99
ATOM   2834  HE1 PHE A 378     133.128 108.127 149.929  1.00 99.99
ATOM   2835  HE2 PHE A 378     132.913 112.382 149.683  1.00 99.99
ATOM   2836  HZ  PHE A 378     132.291 110.275 150.800  1.00 99.99
ATOM   2837  N   ILE A 379     136.252 110.041 143.323  1.00 25.23
ATOM   2838  CA  ILE A 379     136.875 110.682 142.171  1.00 25.23
ATOM   2839  C   ILE A 379     135.921 110.712 140.983  1.00 25.23
ATOM   2840  O   ILE A 379     135.864 111.704 140.245  1.00 25.23
ATOM   2841  CB  ILE A 379     138.200 109.977 141.834  1.00 25.23
ATOM   2842  CG1 ILE A 379     139.232 110.262 142.925  1.00 25.23
ATOM   2843  CG2 ILE A 379     138.715 110.410 140.481  1.00 25.23
ATOM   2844  CD  ILE A 379     140.480 109.426 142.818  1.00 25.23
ATOM   2845  H   ILE A 379     136.755 109.262 143.697  1.00 99.99
ATOM   2846  N   LEU A 380     135.157 109.636 140.771  1.00 24.24
ATOM   2847  CA  LEU A 380     134.155 109.656 139.715  1.00 24.24
ATOM   2848  C   LEU A 380     133.096 110.711 139.989  1.00 24.24
ATOM   2849  O   LEU A 380     132.659 111.412 139.071  1.00 24.24
ATOM   2850  CB  LEU A 380     133.515 108.278 139.572  1.00 24.24
ATOM   2851  CG  LEU A 380     134.163 107.364 138.536  1.00 24.24
ATOM   2852  CD1 LEU A 380     133.433 106.037 138.463  1.00 24.24
ATOM   2853  CD2 LEU A 380     134.186 108.040 137.178  1.00 24.24
ATOM   2854  H   LEU A 380     135.047 108.905 141.445  1.00 99.99
ATOM   2855  N   LEU A 381     132.677 110.847 141.248  1.00 24.99
ATOM   2856  CA  LEU A 381     131.718 111.889 141.590  1.00 24.99
ATOM   2857  C   LEU A 381     132.299 113.272 141.339  1.00 24.99
ATOM   2858  O   LEU A 381     131.620 114.139 140.784  1.00 24.99
ATOM   2859  CB  LEU A 381     131.277 111.735 143.042  1.00 24.99
ATOM   2860  CG  LEU A 381     130.396 112.807 143.672  1.00 24.99
ATOM   2861  CD1 LEU A 381     129.255 113.205 142.759  1.00 24.99
ATOM   2862  CD2 LEU A 381     129.844 112.228 144.946  1.00 24.99
ATOM   2863  H   LEU A 381     133.151 110.437 142.027  1.00 99.99
ATOM   2864  N   ILE A 382     133.558 113.493 141.724  1.00 24.40
ATOM   2865  CA  ILE A 382     134.205 114.773 141.443  1.00 24.40
ATOM   2866  C   ILE A 382     134.155 115.068 139.952  1.00 24.40
ATOM   2867  O   ILE A 382     133.552 116.054 139.520  1.00 24.40
ATOM   2868  CB  ILE A 382     135.651 114.782 141.964  1.00 24.40
ATOM   2869  CG1 ILE A 382     135.665 114.707 143.486  1.00 24.40
ATOM   2870  CG2 ILE A 382     136.377 116.019 141.490  1.00 24.40
ATOM   2871  CD  ILE A 382     134.680 115.616 144.139  1.00 24.40
ATOM   2872  H   ILE A 382     134.034 112.915 142.387  1.00 99.99
ATOM   2873  N   ILE A 383     134.721 114.167 139.145  1.00 24.29
ATOM   2874  CA  ILE A 383     134.829 114.401 137.707  1.00 24.29
ATOM   2875  C   ILE A 383     133.457 114.611 137.077  1.00 24.29
ATOM   2876  O   ILE A 383     133.250 115.576 136.344  1.00 99.99
ATOM   2877  CB  ILE A 383     135.582 113.241 137.036  1.00 24.29
ATOM   2878  CG1 ILE A 383     137.075 113.333 137.345  1.00 24.29
ATOM   2879  CG2 ILE A 383     135.339 113.251 135.542  1.00 24.29
ATOM   2880  CD  ILE A 383     137.790 112.012 137.250  1.00 24.29
ATOM   2881  H   ILE A 383     135.231 113.377 139.484  1.00 99.99
ATOM   2882  N   VAL A 384     132.466 113.800 137.451  1.00 32.26
ATOM   2883  CA  VAL A 384     131.160 113.879 136.802  1.00 32.26
ATOM   2884  C   VAL A 384     130.397 115.109 137.279  1.00 32.26
ATOM   2885  O   VAL A 384     130.032 115.980 136.483  1.00 32.26
ATOM   2886  CB  VAL A 384     130.359 112.588 137.040  1.00 32.26
ATOM   2887  CG1 VAL A 384     128.906 112.793 136.664  1.00 32.26
ATOM   2888  CG2 VAL A 384     130.955 111.452 136.229  1.00 32.26
ATOM   2889  H   VAL A 384     132.484 113.274 138.301  1.00 99.99
ATOM   2890  N   GLY A 385     130.136 115.200 138.577  1.00 28.80
ATOM   2891  CA  GLY A 385     129.392 116.328 139.088  1.00 28.80
ATOM   2892  C   GLY A 385     130.176 117.622 139.152  1.00 28.80
ATOM   2893  O   GLY A 385     129.860 118.573 138.438  1.00 28.80
ATOM   2894  H   GLY A 385     130.621 114.665 139.269  1.00 99.99
ATOM   2895  N   SER A 386     131.224 117.674 139.971  1.00 29.74
ATOM   2896  CA  SER A 386     131.841 118.957 140.265  1.00 29.74
ATOM   2897  C   SER A 386     132.476 119.609 139.046  1.00 29.74
ATOM   2898  O   SER A 386     132.801 120.798 139.110  1.00 29.74
ATOM   2899  CB  SER A 386     132.887 118.787 141.360  1.00 29.74
ATOM   2900  OG  SER A 386     133.961 117.991 140.900  1.00 29.74
ATOM   2901  H   SER A 386     131.785 116.875 140.189  1.00 99.99
ATOM   2902  HG  SER A 386     133.792 117.717 139.953  1.00 99.99
ATOM   2903  N   PHE A 387     132.683 118.875 137.951  1.00 33.35
ATOM   2904  CA  PHE A 387     133.245 119.484 136.753  1.00 33.35
ATOM   2905  C   PHE A 387     132.323 119.367 135.546  1.00 33.35
ATOM   2906  O   PHE A 387     132.029 120.380 134.905  1.00 33.35
ATOM   2907  CB  PHE A 387     134.631 118.878 136.468  1.00 33.35
ATOM   2908  CG  PHE A 387     135.248 119.340 135.187  1.00 33.35
ATOM   2909  CD1 PHE A 387     135.388 120.691 134.928  1.00 33.35
ATOM   2910  CD2 PHE A 387     135.751 118.439 134.279  1.00 33.35
ATOM   2911  CE1 PHE A 387     135.968 121.134 133.758  1.00 33.35
ATOM   2912  CE2 PHE A 387     136.347 118.873 133.119  1.00 33.35
ATOM   2913  CZ  PHE A 387     136.443 120.217 132.849  1.00 33.35
ATOM   2914  H   PHE A 387     132.687 117.875 137.958  1.00 99.99
ATOM   2915  HD1 PHE A 387     134.998 121.316 135.731  1.00 99.99
ATOM   2916  HD2 PHE A 387     135.618 117.403 134.590  1.00 99.99
ATOM   2917  HE1 PHE A 387     136.173 122.195 133.619  1.00 99.99
ATOM   2918  HE2 PHE A 387     136.706 118.058 132.491  1.00 99.99
ATOM   2919  HZ  PHE A 387     136.956 120.557 131.949  1.00 99.99
ATOM   2920  N   PHE A 388     131.831 118.170 135.222  1.00 37.23
ATOM   2921  CA  PHE A 388     130.928 117.982 134.087  1.00 37.23
ATOM   2922  C   PHE A 388     129.477 118.355 134.380  1.00 37.23
ATOM   2923  O   PHE A 388     128.633 118.198 133.496  1.00 37.23
ATOM   2924  CB  PHE A 388     130.950 116.526 133.597  1.00 37.23
ATOM   2925  CG  PHE A 388     132.238 116.089 132.946  1.00 37.23
ATOM   2926  CD1 PHE A 388     133.187 117.005 132.533  1.00 37.23
ATOM   2927  CD2 PHE A 388     132.492 114.738 132.755  1.00 37.23
ATOM   2928  CE1 PHE A 388     134.357 116.577 131.917  1.00 37.23
ATOM   2929  CE2 PHE A 388     133.669 114.310 132.164  1.00 37.23
ATOM   2930  CZ  PHE A 388     134.603 115.236 131.752  1.00 37.23
ATOM   2931  H   PHE A 388     132.018 117.311 135.699  1.00 99.99
ATOM   2932  HD1 PHE A 388     132.906 118.037 132.745  1.00 99.99
ATOM   2933  HD2 PHE A 388     131.683 114.102 133.114  1.00 99.99
ATOM   2934  HE1 PHE A 388     135.003 117.398 131.607  1.00 99.99
ATOM   2935  HE2 PHE A 388     133.898 113.246 132.114  1.00 99.99
ATOM   2936  HZ  PHE A 388     135.558 114.903 131.346  1.00 99.99
ATOM   2937  N   MET A 389     129.147 118.797 135.591  1.00 37.93
ATOM   2938  CA  MET A 389     127.803 119.286 135.894  1.00 37.93
ATOM   2939  C   MET A 389     127.725 120.795 136.050  1.00 37.93
ATOM   2940  O   MET A 389     126.971 121.454 135.327  1.00 37.93
ATOM   2941  CB  MET A 389     127.271 118.636 137.173  1.00 37.93
ATOM   2942  CG  MET A 389     125.784 118.664 137.367  1.00 37.93
ATOM   2943  SD  MET A 389     125.446 117.628 138.790  1.00 37.93
ATOM   2944  CE  MET A 389     125.005 118.849 140.016  1.00 37.93
ATOM   2945  H   MET A 389     129.769 118.758 136.373  1.00 99.99
ATOM   2946  N   ILE A 390     128.486 121.367 136.985  1.00 37.03
ATOM   2947  CA  ILE A 390     128.370 122.799 137.224  1.00 37.03
ATOM   2948  C   ILE A 390     128.902 123.577 136.031  1.00 37.03
ATOM   2949  O   ILE A 390     128.441 124.691 135.749  1.00 37.03
ATOM   2950  CB  ILE A 390     129.071 123.188 138.539  1.00 37.03
ATOM   2951  CG1 ILE A 390     130.590 123.070 138.420  1.00 37.03
ATOM   2952  CG2 ILE A 390     128.566 122.324 139.683  1.00 37.03
ATOM   2953  CD  ILE A 390     131.343 123.764 139.545  1.00 37.03
ATOM   2954  H   ILE A 390     128.928 120.851 137.718  1.00 99.99
ATOM   2955  N   ASN A 391     129.837 122.998 135.280  1.00 35.75
ATOM   2956  CA  ASN A 391     130.285 123.662 134.065  1.00 35.75
ATOM   2957  C   ASN A 391     129.364 123.380 132.886  1.00 35.75
ATOM   2958  O   ASN A 391     129.261 124.215 131.983  1.00 35.75
ATOM   2959  CB  ASN A 391     131.724 123.271 133.753  1.00 35.75
ATOM   2960  CG  ASN A 391     132.701 123.873 134.739  1.00 35.75
ATOM   2961  OD1 ASN A 391     132.539 125.013 135.166  1.00 35.75
ATOM   2962  ND2 ASN A 391     133.714 123.114 135.110  1.00 35.75
ATOM   2963  H   ASN A 391     130.453 122.290 135.626  1.00 99.99
ATOM   2964 1HD2 ASN A 391     134.389 123.463 135.760  1.00 99.99
ATOM   2965 2HD2 ASN A 391     133.807 122.189 134.741  1.00 99.99
ATOM   2966  N   LEU A 392     128.652 122.252 132.881  1.00 38.24
ATOM   2967  CA  LEU A 392     127.527 122.158 131.959  1.00 38.24
ATOM   2968  C   LEU A 392     126.416 123.118 132.349  1.00 38.24
ATOM   2969  O   LEU A 392     125.712 123.622 131.474  1.00 38.24
ATOM   2970  CB  LEU A 392     126.984 120.734 131.862  1.00 38.24
ATOM   2971  CG  LEU A 392     127.704 119.835 130.856  1.00 38.24
ATOM   2972  CD1 LEU A 392     127.103 118.442 130.846  1.00 38.24
ATOM   2973  CD2 LEU A 392     127.648 120.452 129.473  1.00 38.24
ATOM   2974  H   LEU A 392     128.610 121.631 133.664  1.00 99.99
ATOM   2975  N   CYS A 393     126.249 123.397 133.644  1.00 37.97
ATOM   2976  CA  CYS A 393     125.331 124.459 134.041  1.00 37.97
ATOM   2977  C   CYS A 393     125.782 125.800 133.475  1.00 37.97
ATOM   2978  O   CYS A 393     124.964 126.575 132.966  1.00 37.97
ATOM   2979  CB  CYS A 393     125.222 124.529 135.563  1.00 37.97
ATOM   2980  SG  CYS A 393     124.375 123.135 136.338  1.00 37.97
ATOM   2981  H   CYS A 393     126.897 123.113 134.350  1.00 99.99
ATOM   2982  HG  CYS A 393     124.497 123.575 137.587  1.00 99.99
ATOM   2983  N   LEU A 394     127.084 126.081 133.546  1.00 38.69
ATOM   2984  CA  LEU A 394     127.622 127.295 132.936  1.00 38.69
ATOM   2985  C   LEU A 394     127.326 127.331 131.442  1.00 38.69
ATOM   2986  O   LEU A 394     126.849 128.342 130.915  1.00 38.69
ATOM   2987  CB  LEU A 394     129.130 127.378 133.191  1.00 38.69
ATOM   2988  CG  LEU A 394     129.864 128.714 133.045  1.00 38.69
ATOM   2989  CD1 LEU A 394     131.212 128.641 133.737  1.00 38.69
ATOM   2990  CD2 LEU A 394     130.049 129.105 131.591  1.00 38.69
ATOM   2991  H   LEU A 394     127.712 125.603 134.160  1.00 99.99
ATOM   2992  N   VAL A 395     127.616 126.232 130.745  1.00 42.43
ATOM   2993  CA  VAL A 395     127.423 126.182 129.299  1.00 42.43
ATOM   2994  C   VAL A 395     125.957 126.401 128.949  1.00 42.43
ATOM   2995  O   VAL A 395     125.625 127.170 128.039  1.00 42.43
ATOM   2996  CB  VAL A 395     127.946 124.848 128.738  1.00 42.43
ATOM   2997  CG1 VAL A 395     127.331 124.556 127.381  1.00 42.43
ATOM   2998  CG2 VAL A 395     129.460 124.865 128.653  1.00 42.43
ATOM   2999  H   VAL A 395     127.820 125.352 131.175  1.00 99.99
ATOM   3000  N   VAL A 396     125.058 125.737 129.675  1.00 43.97
ATOM   3001  CA  VAL A 396     123.639 125.822 129.357  1.00 43.97
ATOM   3002  C   VAL A 396     123.108 127.221 129.632  1.00 43.97
ATOM   3003  O   VAL A 396     122.362 127.774 128.821  1.00 43.97
ATOM   3004  CB  VAL A 396     122.848 124.746 130.122  1.00 43.97
ATOM   3005  CG1 VAL A 396     121.364 124.946 129.924  1.00 43.97
ATOM   3006  CG2 VAL A 396     123.239 123.365 129.637  1.00 43.97
ATOM   3007  H   VAL A 396     125.268 125.332 130.565  1.00 99.99
ATOM   3008  N   ILE A 397     123.481 127.825 130.764  1.00 43.13
ATOM   3009  CA  ILE A 397     123.008 129.181 131.039  1.00 43.13
ATOM   3010  C   ILE A 397     123.554 130.160 130.012  1.00 43.13
ATOM   3011  O   ILE A 397     122.820 131.019 129.511  1.00 43.13
ATOM   3012  CB  ILE A 397     123.354 129.613 132.476  1.00 43.13
ATOM   3013  CG1 ILE A 397     122.638 128.714 133.478  1.00 43.13
ATOM   3014  CG2 ILE A 397     122.954 131.057 132.706  1.00 43.13
ATOM   3015  CD  ILE A 397     123.090 128.873 134.901  1.00 43.13
ATOM   3016  H   ILE A 397     124.277 127.539 131.297  1.00 99.99
ATOM   3017  N   ALA A 398     124.839 130.042 129.665  1.00 49.00
ATOM   3018  CA  ALA A 398     125.409 130.943 128.670  1.00 49.00
ATOM   3019  C   ALA A 398     124.685 130.816 127.336  1.00 49.00
ATOM   3020  O   ALA A 398     124.295 131.821 126.732  1.00 49.00
ATOM   3021  CB  ALA A 398     126.905 130.672 128.504  1.00 49.00
ATOM   3022  H   ALA A 398     125.381 129.223 129.853  1.00 99.99
ATOM   3023  N   THR A 399     124.467 129.584 126.873  1.00 57.20
ATOM   3024  CA  THR A 399     123.781 129.390 125.599  1.00 57.20
ATOM   3025  C   THR A 399     122.356 129.926 125.652  1.00 57.20
ATOM   3026  O   THR A 399     121.934 130.691 124.774  1.00 57.20
ATOM   3027  CB  THR A 399     123.782 127.911 125.220  1.00 57.20
ATOM   3028  OG1 THR A 399     125.132 127.465 125.042  1.00 57.20
ATOM   3029  CG2 THR A 399     123.007 127.703 123.926  1.00 57.20
ATOM   3030  H   THR A 399     124.533 128.767 127.446  1.00 99.99
ATOM   3031  HG1 THR A 399     125.759 128.226 125.207  1.00 99.99
ATOM   3032  N   GLN A 400     121.596 129.525 126.674  1.00 61.39
ATOM   3033  CA  GLN A 400     120.193 129.905 126.745  1.00 61.39
ATOM   3034  C   GLN A 400     120.052 131.413 126.837  1.00 61.39
ATOM   3035  O   GLN A 400     119.174 131.999 126.197  1.00 61.39
ATOM   3036  CB  GLN A 400     119.524 129.214 127.933  1.00 61.39
ATOM   3037  CG  GLN A 400     119.473 127.691 127.823  1.00 61.39
ATOM   3038  CD  GLN A 400     118.942 127.197 126.495  1.00 61.39
ATOM   3039  OE1 GLN A 400     118.016 127.767 125.935  1.00 61.39
ATOM   3040  NE2 GLN A 400     119.549 126.145 125.971  1.00 61.39
ATOM   3041  H   GLN A 400     121.975 129.147 127.519  1.00 99.99
ATOM   3042 1HE2 GLN A 400     119.241 125.775 125.095  1.00 99.99
ATOM   3043 2HE2 GLN A 400     120.316 125.720 126.451  1.00 99.99
ATOM   3044  N   PHE A 401     120.929 132.067 127.600  1.00 55.70
ATOM   3045  CA  PHE A 401     120.929 133.522 127.621  1.00 55.70
ATOM   3046  C   PHE A 401     121.332 134.097 126.269  1.00 55.70
ATOM   3047  O   PHE A 401     120.863 135.174 125.899  1.00 55.70
ATOM   3048  CB  PHE A 401     121.850 134.032 128.726  1.00 55.70
ATOM   3049  CG  PHE A 401     121.423 135.340 129.308  1.00 55.70
ATOM   3050  CD1 PHE A 401     120.372 135.402 130.201  1.00 55.70
ATOM   3051  CD2 PHE A 401     122.067 136.511 128.958  1.00 55.70
ATOM   3052  CE1 PHE A 401     119.978 136.602 130.745  1.00 55.70
ATOM   3053  CE2 PHE A 401     121.675 137.717 129.499  1.00 55.70
ATOM   3054  CZ  PHE A 401     120.630 137.761 130.393  1.00 55.70
ATOM   3055  H   PHE A 401     121.427 131.634 128.351  1.00 99.99
ATOM   3056  HD1 PHE A 401     119.928 134.426 130.400  1.00 99.99
ATOM   3057  HD2 PHE A 401     122.874 136.355 128.242  1.00 99.99
ATOM   3058  HE1 PHE A 401     119.194 136.626 131.502  1.00 99.99
ATOM   3059  HE2 PHE A 401     122.159 138.640 129.180  1.00 99.99
ATOM   3060  HZ  PHE A 401     120.346 138.708 130.853  1.00 99.99
ATOM   3061  N   SER A 402     122.165 133.384 125.504  1.00 67.71
ATOM   3062  CA  SER A 402     122.501 133.842 124.157  1.00 67.71
ATOM   3063  C   SER A 402     121.255 133.953 123.286  1.00 67.71
ATOM   3064  O   SER A 402     120.892 135.048 122.835  1.00 67.71
ATOM   3065  CB  SER A 402     123.515 132.903 123.506  1.00 67.71
ATOM   3066  OG  SER A 402     123.835 133.340 122.196  1.00 67.71
ATOM   3067  H   SER A 402     122.404 132.433 125.699  1.00 99.99
ATOM   3068  HG  SER A 402     124.499 132.713 121.788  1.00 99.99
ATOM   3069  N   GLU A 403     120.579 132.830 123.033  1.00 78.75
ATOM   3070  CA  GLU A 403     119.407 132.999 122.167  1.00 78.75
ATOM   3071  C   GLU A 403     118.196 133.584 122.882  1.00 78.75
ATOM   3072  O   GLU A 403     117.191 133.850 122.217  1.00 78.75
ATOM   3073  CB  GLU A 403     118.946 131.731 121.409  1.00 78.75
ATOM   3074  CG  GLU A 403     118.355 130.568 122.197  1.00 78.75
ATOM   3075  CD  GLU A 403     119.356 129.939 123.105  1.00 78.75
ATOM   3076  OE1 GLU A 403     119.028 128.985 123.830  1.00 78.75
ATOM   3077  OE2 GLU A 403     120.533 130.280 122.928  1.00 78.75
ATOM   3078  H   GLU A 403     120.518 132.073 123.683  1.00 99.99
ATOM   3079  N   THR A 404     118.250 133.811 124.195  1.00 77.67
ATOM   3080  CA  THR A 404     117.174 134.562 124.828  1.00 77.67
ATOM   3081  C   THR A 404     117.382 136.065 124.670  1.00 77.67
ATOM   3082  O   THR A 404     116.408 136.807 124.500  1.00 77.67
ATOM   3083  CB  THR A 404     117.066 134.178 126.304  1.00 77.67
ATOM   3084  OG1 THR A 404     116.791 132.778 126.413  1.00 77.67
ATOM   3085  CG2 THR A 404     115.935 134.937 126.973  1.00 77.67
ATOM   3086  H   THR A 404     118.809 133.265 124.820  1.00 99.99
ATOM   3087  HG1 THR A 404     116.720 132.526 127.378  1.00 99.99
ATOM   3088  N   LYS A 405     118.636 136.527 124.704  1.00 81.87
ATOM   3089  CA  LYS A 405     118.949 137.878 124.254  1.00 81.87
ATOM   3090  C   LYS A 405     118.598 138.053 122.785  1.00 81.87
ATOM   3091  O   LYS A 405     118.028 139.075 122.391  1.00 81.87
ATOM   3092  CB  LYS A 405     120.435 138.171 124.471  1.00 81.87
ATOM   3093  CG  LYS A 405     120.824 139.640 124.364  1.00 81.87
ATOM   3094  CD  LYS A 405     119.996 140.530 125.267  1.00 81.87
ATOM   3095  CE  LYS A 405     120.199 140.157 126.722  1.00 81.87
ATOM   3096  NZ  LYS A 405     121.609 140.365 127.154  1.00 81.87
ATOM   3097  H   LYS A 405     119.430 135.938 124.857  1.00 99.99
ATOM   3098  HZ1 LYS A 405     121.705 140.109 128.116  1.00 99.99
ATOM   3099  HZ2 LYS A 405     122.216 139.798 126.597  1.00 99.99
ATOM   3100  HZ3 LYS A 405     121.855 141.328 127.039  1.00 99.99
ATOM   3101  N   GLN A 406     118.938 137.062 121.959  1.00 96.80
ATOM   3102  CA  GLN A 406     118.659 137.169 120.531  1.00 96.80
ATOM   3103  C   GLN A 406     117.160 137.142 120.252  1.00 96.80
ATOM   3104  O   GLN A 406     116.681 137.845 119.354  1.00 96.80
ATOM   3105  CB  GLN A 406     119.376 136.054 119.773  1.00 96.80
ATOM   3106  CG  GLN A 406     120.833 136.363 119.476  1.00 96.80
ATOM   3107  CD  GLN A 406     121.719 135.139 119.577  1.00 96.80
ATOM   3108  OE1 GLN A 406     121.234 134.019 119.725  1.00 96.80
ATOM   3109  NE2 GLN A 406     123.028 135.347 119.493  1.00 96.80
ATOM   3110  H   GLN A 406     119.166 136.142 122.277  1.00 99.99
ATOM   3111 1HE2 GLN A 406     123.662 134.576 119.553  1.00 99.99
ATOM   3112 2HE2 GLN A 406     123.380 136.275 119.370  1.00 99.99
ATOM   3113  N   ARG A 407     116.403 136.339 121.006  1.00105.09
ATOM   3114  CA  ARG A 407     114.962 136.254 120.790  1.00105.09
ATOM   3115  C   ARG A 407     114.284 137.591 121.060  1.00105.09
ATOM   3116  O   ARG A 407     113.515 138.088 120.231  1.00105.09
ATOM   3117  CB  ARG A 407     114.363 135.160 121.673  1.00105.09
ATOM   3118  CG  ARG A 407     113.187 134.434 121.043  1.00105.09
ATOM   3119  CD  ARG A 407     112.931 133.096 121.715  1.00105.09
ATOM   3120  NE  ARG A 407     112.386 133.254 123.059  1.00105.09
ATOM   3121  CZ  ARG A 407     112.975 132.806 124.163  1.00105.09
ATOM   3122  NH1 ARG A 407     114.136 132.169 124.086  1.00105.09
ATOM   3123  NH2 ARG A 407     112.403 132.994 125.344  1.00105.09
ATOM   3124  H   ARG A 407     116.728 135.923 121.855  1.00 99.99
ATOM   3125  HE  ARG A 407     111.514 133.743 123.030  1.00 99.99
ATOM   3126 1HH1 ARG A 407     114.578 131.833 124.918  1.00 99.99
ATOM   3127 2HH1 ARG A 407     114.569 132.025 123.196  1.00 99.99
ATOM   3128 1HH2 ARG A 407     112.847 132.657 126.174  1.00 99.99
ATOM   3129 2HH2 ARG A 407     111.527 133.473 125.405  1.00 99.99
ATOM   3130  N   GLU A 408     114.562 138.190 122.220  1.00117.55
ATOM   3131  CA  GLU A 408     114.017 139.511 122.516  1.00117.55
ATOM   3132  C   GLU A 408     114.529 140.546 121.523  1.00117.55
ATOM   3133  O   GLU A 408     113.794 141.459 121.128  1.00117.55
ATOM   3134  CB  GLU A 408     114.369 139.913 123.948  1.00117.55
ATOM   3135  CG  GLU A 408     113.780 141.243 124.384  1.00117.55
ATOM   3136  CD  GLU A 408     114.109 141.581 125.824  1.00117.55
ATOM   3137  OE1 GLU A 408     114.816 140.787 126.478  1.00117.55
ATOM   3138  OE2 GLU A 408     113.656 142.641 126.303  1.00117.55
ATOM   3139  H   GLU A 408     114.942 137.704 123.007  1.00 99.99
ATOM   3140  N   HIS A 409     115.793 140.421 121.112  1.00123.63
ATOM   3141  CA  HIS A 409     116.351 141.340 120.126  1.00123.63
ATOM   3142  C   HIS A 409     115.674 141.178 118.769  1.00123.63
ATOM   3143  O   HIS A 409     115.573 142.141 118.000  1.00123.63
ATOM   3144  CB  HIS A 409     117.859 141.119 120.008  1.00123.63
ATOM   3145  CG  HIS A 409     118.553 142.116 119.135  1.00123.63
ATOM   3146  ND1 HIS A 409     119.126 143.267 119.629  1.00123.63
ATOM   3147  CD2 HIS A 409     118.765 142.134 117.798  1.00123.63
ATOM   3148  CE1 HIS A 409     119.660 143.953 118.634  1.00123.63
ATOM   3149  NE2 HIS A 409     119.456 143.286 117.512  1.00123.63
ATOM   3150  H   HIS A 409     116.463 139.845 121.580  1.00 99.99
ATOM   3151  HD1 HIS A 409     119.089 143.461 120.609  1.00 99.99
ATOM   3152  N   ARG A 410     115.206 139.967 118.453  1.00126.07
ATOM   3153  CA  ARG A 410     114.541 139.751 117.173  1.00126.07
ATOM   3154  C   ARG A 410     113.124 140.310 117.146  1.00126.07
ATOM   3155  O   ARG A 410     112.585 140.530 116.056  1.00126.07
ATOM   3156  CB  ARG A 410     114.521 138.262 116.822  1.00126.07
ATOM   3157  CG  ARG A 410     115.830 137.753 116.238  1.00126.07
ATOM   3158  CD  ARG A 410     115.659 136.390 115.581  1.00126.07
ATOM   3159  NE  ARG A 410     114.933 135.444 116.424  1.00126.07
ATOM   3160  CZ  ARG A 410     115.440 134.860 117.505  1.00126.07
ATOM   3161  NH1 ARG A 410     116.685 135.114 117.883  1.00126.07
ATOM   3162  NH2 ARG A 410     114.702 134.011 118.205  1.00126.07
ATOM   3163  H   ARG A 410     115.066 139.244 119.129  1.00 99.99
ATOM   3164  HE  ARG A 410     114.007 135.300 116.074  1.00 99.99
ATOM   3165 1HH1 ARG A 410     117.060 134.671 118.697  1.00 99.99
ATOM   3166 2HH1 ARG A 410     117.249 135.748 117.354  1.00 99.99
ATOM   3167 1HH2 ARG A 410     115.082 133.571 119.018  1.00 99.99
ATOM   3168 2HH2 ARG A 410     113.765 133.810 117.920  1.00 99.99
ATOM   3169  N   LEU A 411     112.505 140.533 118.308  1.00141.94
ATOM   3170  CA  LEU A 411     111.213 141.213 118.325  1.00141.94
ATOM   3171  C   LEU A 411     111.336 142.639 117.802  1.00141.94
ATOM   3172  O   LEU A 411     110.505 143.090 117.005  1.00141.94
ATOM   3173  CB  LEU A 411     110.621 141.206 119.736  1.00141.94
ATOM   3174  CG  LEU A 411     109.734 140.024 120.144  1.00141.94
ATOM   3175  CD1 LEU A 411     108.468 140.003 119.301  1.00141.94
ATOM   3176  CD2 LEU A 411     110.459 138.695 120.041  1.00141.94
ATOM   3177  H   LEU A 411     112.973 140.492 119.191  1.00 99.99
ATOM   3178  N   MET A 412     112.366 143.365 118.242  1.00152.45
ATOM   3179  CA  MET A 412     112.613 144.695 117.696  1.00152.45
ATOM   3180  C   MET A 412     113.028 144.618 116.232  1.00152.45
ATOM   3181  O   MET A 412     112.528 145.381 115.397  1.00152.45
ATOM   3182  CB  MET A 412     113.680 145.413 118.521  1.00152.45
ATOM   3183  CG  MET A 412     114.048 146.793 118.001  1.00152.45
ATOM   3184  SD  MET A 412     112.611 147.779 117.537  1.00152.45
ATOM   3185  CE  MET A 412     113.382 149.058 116.546  1.00152.45
ATOM   3186  H   MET A 412     113.125 142.974 118.762  1.00 99.99
ATOM   3187  N   LEU A 413     113.932 143.702 115.903  1.00147.20
ATOM   3188  CA  LEU A 413     114.392 143.538 114.530  1.00147.20
ATOM   3189  C   LEU A 413     113.501 142.562 113.768  1.00147.20
ATOM   3190  O   LEU A 413     112.608 142.971 113.026  1.00147.20
ATOM   3191  CB  LEU A 413     115.844 143.056 114.505  1.00147.20
ATOM   3192  CG  LEU A 413     116.918 144.135 114.344  1.00147.20
ATOM   3193  CD1 LEU A 413     117.019 144.993 115.596  1.00147.20
ATOM   3194  CD2 LEU A 413     118.262 143.507 114.007  1.00147.20
ATOM   3195  H   LEU A 413     114.412 143.143 116.579  1.00 99.99
ATOM   3196  N   ARG A 627     160.190 183.996 127.922  1.00156.06
ATOM   3197  CA  ARG A 627     158.857 183.584 127.498  1.00156.06
ATOM   3198  C   ARG A 627     158.915 182.884 126.145  1.00156.06
ATOM   3199  O   ARG A 627     157.969 182.207 125.744  1.00156.06
ATOM   3200  CB  ARG A 627     157.915 184.789 127.432  1.00156.06
ATOM   3201  CG  ARG A 627     157.151 185.054 128.721  1.00156.06
ATOM   3202  CD  ARG A 627     158.066 185.600 129.806  1.00156.06
ATOM   3203  NE  ARG A 627     157.330 185.978 131.009  1.00156.06
ATOM   3204  CZ  ARG A 627     157.898 186.454 132.112  1.00156.06
ATOM   3205  NH1 ARG A 627     159.214 186.612 132.167  1.00156.06
ATOM   3206  NH2 ARG A 627     157.152 186.774 133.160  1.00156.06
ATOM   3207 1H   ARG A 627     160.859 183.728 127.228  1.00 99.99
ATOM   3208  HE  ARG A 627     156.349 185.829 130.885  1.00 99.99
ATOM   3209 1HH1 ARG A 627     159.640 186.970 132.998  1.00 99.99
ATOM   3210 2HH1 ARG A 627     159.780 186.373 131.378  1.00 99.99
ATOM   3211 1HH2 ARG A 627     157.582 187.132 133.989  1.00 99.99
ATOM   3212 2HH2 ARG A 627     156.160 186.657 133.122  1.00 99.99
ATOM   3213 2H   ARG A 627     160.303 184.979 128.064  1.00 99.99
ATOM   3214 3H   ARG A 627     160.500 183.600 128.786  1.00 99.99
ATOM   3215  N   GLU A 628     160.035 183.058 125.441  1.00161.10
ATOM   3216  CA  GLU A 628     160.211 182.393 124.155  1.00161.10
ATOM   3217  C   GLU A 628     160.509 180.909 124.326  1.00161.10
ATOM   3218  O   GLU A 628     160.237 180.114 123.419  1.00161.10
ATOM   3219  CB  GLU A 628     161.328 183.076 123.364  1.00161.10
ATOM   3220  CG  GLU A 628     161.445 182.625 121.916  1.00161.10
ATOM   3221  CD  GLU A 628     162.466 181.520 121.730  1.00161.10
ATOM   3222  OE1 GLU A 628     163.250 181.269 122.669  1.00161.10
ATOM   3223  OE2 GLU A 628     162.484 180.903 120.645  1.00161.10
ATOM   3224  H   GLU A 628     160.868 183.452 125.831  1.00 99.99
ATOM   3225  N   THR A 629     161.053 180.517 125.479  1.00162.05
ATOM   3226  CA  THR A 629     161.450 179.133 125.708  1.00162.05
ATOM   3227  C   THR A 629     160.267 178.195 125.906  1.00162.05
ATOM   3228  O   THR A 629     160.476 176.978 125.959  1.00162.05
ATOM   3229  CB  THR A 629     162.375 179.043 126.924  1.00162.05
ATOM   3230  OG1 THR A 629     161.727 179.621 128.064  1.00162.05
ATOM   3231  CG2 THR A 629     163.677 179.784 126.658  1.00162.05
ATOM   3232  H   THR A 629     161.134 181.117 126.275  1.00 99.99
ATOM   3233  HG1 THR A 629     162.332 179.562 128.858  1.00 99.99
ATOM   3234  N   ARG A 630     159.045 178.721 126.024  1.00161.80
ATOM   3235  CA  ARG A 630     157.886 177.868 126.272  1.00161.80
ATOM   3236  C   ARG A 630     157.714 176.834 125.166  1.00161.80
ATOM   3237  O   ARG A 630     157.539 175.641 125.438  1.00161.80
ATOM   3238  CB  ARG A 630     156.627 178.724 126.409  1.00161.80
ATOM   3239  CG  ARG A 630     156.719 179.794 127.482  1.00161.80
ATOM   3240  CD  ARG A 630     156.549 179.205 128.871  1.00161.80
ATOM   3241  NE  ARG A 630     156.462 180.241 129.897  1.00161.80
ATOM   3242  CZ  ARG A 630     157.507 180.904 130.382  1.00161.80
ATOM   3243  NH1 ARG A 630     158.729 180.640 129.940  1.00161.80
ATOM   3244  NH2 ARG A 630     157.331 181.830 131.314  1.00161.80
ATOM   3245  H   ARG A 630     158.883 179.700 126.146  1.00 99.99
ATOM   3246  HE  ARG A 630     155.513 180.378 130.179  1.00 99.99
ATOM   3247 1HH1 ARG A 630     159.513 181.141 130.307  1.00 99.99
ATOM   3248 2HH1 ARG A 630     158.867 179.940 129.239  1.00 99.99
ATOM   3249 1HH2 ARG A 630     158.118 182.328 131.678  1.00 99.99
ATOM   3250 2HH2 ARG A 630     156.412 182.030 131.653  1.00 99.99
ATOM   3251  N   ALA A 631     157.758 177.276 123.907  1.00164.87
ATOM   3252  CA  ALA A 631     157.709 176.332 122.796  1.00164.87
ATOM   3253  C   ALA A 631     158.946 175.445 122.773  1.00164.87
ATOM   3254  O   ALA A 631     158.852 174.244 122.494  1.00164.87
ATOM   3255  CB  ALA A 631     157.558 177.083 121.474  1.00164.87
ATOM   3256  H   ALA A 631     158.055 178.200 123.664  1.00 99.99
ATOM   3257  N   LYS A 632     160.117 176.021 123.057  1.00162.33
ATOM   3258  CA  LYS A 632     161.343 175.231 123.097  1.00162.33
ATOM   3259  C   LYS A 632     161.302 174.200 124.219  1.00162.33
ATOM   3260  O   LYS A 632     161.749 173.061 124.041  1.00162.33
ATOM   3261  CB  LYS A 632     162.555 176.149 123.254  1.00162.33
ATOM   3262  CG  LYS A 632     163.136 176.641 121.937  1.00162.33
ATOM   3263  CD  LYS A 632     163.575 175.481 121.055  1.00162.33
ATOM   3264  CE  LYS A 632     164.655 174.648 121.726  1.00162.33
ATOM   3265  NZ  LYS A 632     164.857 173.344 121.036  1.00162.33
ATOM   3266  H   LYS A 632     160.192 176.938 123.449  1.00 99.99
ATOM   3267  HZ1 LYS A 632     165.573 172.826 121.504  1.00 99.99
ATOM   3268  HZ2 LYS A 632     164.004 172.822 121.052  1.00 99.99
ATOM   3269  HZ3 LYS A 632     165.130 173.507 120.088  1.00 99.99
ATOM   3270  N   LEU A 633     160.773 174.583 125.384  1.00163.29
ATOM   3271  CA  LEU A 633     160.672 173.649 126.500  1.00163.29
ATOM   3272  C   LEU A 633     159.731 172.492 126.197  1.00163.29
ATOM   3273  O   LEU A 633     159.832 171.441 126.839  1.00163.29
ATOM   3274  CB  LEU A 633     160.212 174.385 127.760  1.00163.29
ATOM   3275  CG  LEU A 633     160.625 173.793 129.109  1.00163.29
ATOM   3276  CD1 LEU A 633     162.136 173.655 129.197  1.00163.29
ATOM   3277  CD2 LEU A 633     160.096 174.649 130.252  1.00163.29
ATOM   3278  H   LEU A 633     160.254 175.431 125.494  1.00 99.99
ATOM   3279  N   ARG A 634     158.817 172.661 125.239  1.00164.10
ATOM   3280  CA  ARG A 634     157.956 171.556 124.834  1.00164.10
ATOM   3281  C   ARG A 634     158.741 170.466 124.116  1.00164.10
ATOM   3282  O   ARG A 634     158.376 169.288 124.199  1.00164.10
ATOM   3283  CB  ARG A 634     156.827 172.064 123.938  1.00164.10
ATOM   3284  CG  ARG A 634     155.790 172.911 124.654  1.00164.10
ATOM   3285  CD  ARG A 634     154.626 173.234 123.731  1.00164.10
ATOM   3286  NE  ARG A 634     153.798 172.062 123.465  1.00164.10
ATOM   3287  CZ  ARG A 634     152.620 171.833 124.035  1.00164.10
ATOM   3288  NH1 ARG A 634     152.123 172.700 124.906  1.00164.10
ATOM   3289  NH2 ARG A 634     151.936 170.738 123.733  1.00164.10
ATOM   3290  H   ARG A 634     158.530 173.562 124.912  1.00 99.99
ATOM   3291  HE  ARG A 634     154.241 171.462 122.799  1.00 99.99
ATOM   3292 1HH1 ARG A 634     151.236 172.526 125.334  1.00 99.99
ATOM   3293 2HH1 ARG A 634     152.635 173.528 125.135  1.00 99.99
ATOM   3294 1HH2 ARG A 634     151.050 170.568 124.163  1.00 99.99
ATOM   3295 2HH2 ARG A 634     152.307 170.083 123.075  1.00 99.99
ATOM   3296  N   GLY A 635     159.813 170.837 123.411  1.00163.95
ATOM   3297  CA  GLY A 635     160.576 169.851 122.660  1.00163.95
ATOM   3298  C   GLY A 635     161.183 168.776 123.541  1.00163.95
ATOM   3299  O   GLY A 635     161.240 167.605 123.157  1.00163.95
ATOM   3300  H   GLY A 635     160.009 171.790 123.178  1.00 99.99
ATOM   3301  N   ILE A 636     161.653 169.159 124.729  1.00161.83
ATOM   3302  CA  ILE A 636     162.213 168.181 125.657  1.00161.83
ATOM   3303  C   ILE A 636     161.137 167.208 126.123  1.00161.83
ATOM   3304  O   ILE A 636     161.406 166.021 126.341  1.00161.83
ATOM   3305  CB  ILE A 636     162.885 168.896 126.843  1.00161.83
ATOM   3306  CG1 ILE A 636     163.837 169.984 126.342  1.00161.83
ATOM   3307  CG2 ILE A 636     163.631 167.899 127.715  1.00161.83
ATOM   3308  CD  ILE A 636     164.941 169.466 125.446  1.00161.83
ATOM   3309  H   ILE A 636     161.466 170.058 125.125  1.00 99.99
ATOM   3310  N   VAL A 637     159.905 167.695 126.286  1.00158.42
ATOM   3311  CA  VAL A 637     158.815 166.842 126.755  1.00158.42
ATOM   3312  C   VAL A 637     158.516 165.750 125.733  1.00158.42
ATOM   3313  O   VAL A 637     158.613 164.553 126.027  1.00158.42
ATOM   3314  CB  VAL A 637     157.565 167.686 127.057  1.00158.42
ATOM   3315  CG1 VAL A 637     156.384 166.788 127.386  1.00158.42
ATOM   3316  CG2 VAL A 637     157.843 168.653 128.196  1.00158.42
ATOM   3317  H   VAL A 637     159.622 168.589 125.939  1.00 99.99
ATOM   3318  N   ASP A 638     158.151 166.149 124.515  1.00162.31
ATOM   3319  CA  ASP A 638     157.770 165.198 123.469  1.00162.31
ATOM   3320  C   ASP A 638     159.003 164.693 122.715  1.00162.31
ATOM   3321  O   ASP A 638     159.158 164.874 121.508  1.00162.31
ATOM   3322  CB  ASP A 638     156.753 165.833 122.525  1.00162.31
ATOM   3323  CG  ASP A 638     157.221 167.167 121.963  1.00162.31
ATOM   3324  OD1 ASP A 638     158.413 167.505 122.117  1.00162.31
ATOM   3325  OD2 ASP A 638     156.389 167.883 121.368  1.00162.31
ATOM   3326  H   ASP A 638     158.098 167.112 124.250  1.00 99.99
ATOM   3327  N   SER A 639     159.889 164.034 123.461  1.00162.46
ATOM   3328  CA  SER A 639     161.137 163.524 122.909  1.00162.46
ATOM   3329  C   SER A 639     161.147 162.012 122.729  1.00162.46
ATOM   3330  O   SER A 639     162.049 161.494 122.061  1.00162.46
ATOM   3331  CB  SER A 639     162.314 163.933 123.803  1.00162.46
ATOM   3332  OG  SER A 639     162.413 163.086 124.934  1.00162.46
ATOM   3333  H   SER A 639     159.797 163.828 124.435  1.00 99.99
ATOM   3334  HG  SER A 639     163.186 163.373 125.499  1.00 99.99
ATOM   3335  N   LYS A 640     160.193 161.297 123.327  1.00158.18
ATOM   3336  CA  LYS A 640     160.063 159.841 123.314  1.00158.18
ATOM   3337  C   LYS A 640     161.174 159.150 124.094  1.00158.18
ATOM   3338  O   LYS A 640     161.143 157.921 124.234  1.00158.18
ATOM   3339  CB  LYS A 640     160.049 159.317 121.877  1.00 99.99
ATOM   3340  CG  LYS A 640     159.844 157.815 121.766  1.00 99.99
ATOM   3341  CD  LYS A 640     159.841 157.364 120.314  1.00 99.99
ATOM   3342  CE  LYS A 640     159.637 155.862 120.204  1.00 99.99
ATOM   3343  NZ  LYS A 640     160.771 155.101 120.797  1.00 99.99
ATOM   3344  H   LYS A 640     159.445 161.690 123.862  1.00 99.99
ATOM   3345  HZ1 LYS A 640     160.600 154.121 120.705  1.00 99.99
ATOM   3346  HZ2 LYS A 640     161.617 155.338 120.319  1.00 99.99
ATOM   3347  HZ3 LYS A 640     160.859 155.335 121.765  1.00 99.99
ATOM   3348  N   TYR A 641     162.149 159.893 124.612  1.00158.12
ATOM   3349  CA  TYR A 641     163.174 159.383 125.514  1.00158.12
ATOM   3350  C   TYR A 641     163.059 159.959 126.914  1.00158.12
ATOM   3351  O   TYR A 641     163.344 159.263 127.890  1.00158.12
ATOM   3352  CB  TYR A 641     164.572 159.678 124.956  1.00158.12
ATOM   3353  CG  TYR A 641     165.065 158.661 123.948  1.00158.12
ATOM   3354  CD1 TYR A 641     165.344 157.356 124.332  1.00158.12
ATOM   3355  CD2 TYR A 641     165.243 159.003 122.613  1.00158.12
ATOM   3356  CE1 TYR A 641     165.796 156.422 123.419  1.00158.12
ATOM   3357  CE2 TYR A 641     165.692 158.073 121.692  1.00158.12
ATOM   3358  CZ  TYR A 641     165.966 156.785 122.101  1.00158.12
ATOM   3359  OH  TYR A 641     166.413 155.856 121.189  1.00158.12
ATOM   3360  H   TYR A 641     162.282 160.869 124.441  1.00 99.99
ATOM   3361  HD1 TYR A 641     165.166 157.185 125.394  1.00 99.99
ATOM   3362  HD2 TYR A 641     164.994 160.044 122.409  1.00 99.99
ATOM   3363  HE1 TYR A 641     166.125 155.441 123.761  1.00 99.99
ATOM   3364  HE2 TYR A 641     165.932 158.385 120.675  1.00 99.99
ATOM   3365  HH  TYR A 641     166.480 156.280 120.286  1.00 99.99
ATOM   3366  N   PHE A 642     162.642 161.221 127.029  1.00151.67
ATOM   3367  CA  PHE A 642     162.304 161.781 128.333  1.00151.67
ATOM   3368  C   PHE A 642     161.097 161.067 128.931  1.00151.67
ATOM   3369  O   PHE A 642     161.025 160.848 130.150  1.00151.67
ATOM   3370  CB  PHE A 642     162.039 163.278 128.190  1.00151.67
ATOM   3371  CG  PHE A 642     161.505 163.919 129.429  1.00151.67
ATOM   3372  CD1 PHE A 642     162.363 164.310 130.440  1.00151.67
ATOM   3373  CD2 PHE A 642     160.147 164.138 129.582  1.00151.67
ATOM   3374  CE1 PHE A 642     161.879 164.900 131.579  1.00151.67
ATOM   3375  CE2 PHE A 642     159.659 164.727 130.723  1.00151.67
ATOM   3376  CZ  PHE A 642     160.527 165.107 131.719  1.00151.67
ATOM   3377  H   PHE A 642     162.718 161.889 126.289  1.00 99.99
ATOM   3378  HD1 PHE A 642     163.408 164.096 130.216  1.00 99.99
ATOM   3379  HD2 PHE A 642     159.562 163.800 128.727  1.00 99.99
ATOM   3380  HE1 PHE A 642     162.553 165.121 132.407  1.00 99.99
ATOM   3381  HE2 PHE A 642     158.583 164.804 130.879  1.00 99.99
ATOM   3382  HZ  PHE A 642     160.262 165.581 132.664  1.00 99.99
ATOM   3383  N   ASN A 643     160.134 160.704 128.082  1.00145.61
ATOM   3384  CA  ASN A 643     158.998 159.903 128.522  1.00145.61
ATOM   3385  C   ASN A 643     159.469 158.583 129.122  1.00145.61
ATOM   3386  O   ASN A 643     159.015 158.170 130.196  1.00145.61
ATOM   3387  CB  ASN A 643     158.064 159.660 127.335  1.00145.61
ATOM   3388  CG  ASN A 643     156.671 159.256 127.757  1.00145.61
ATOM   3389  OD1 ASN A 643     156.028 159.948 128.543  1.00145.61
ATOM   3390  ND2 ASN A 643     156.192 158.136 127.227  1.00145.61
ATOM   3391  H   ASN A 643     160.059 161.071 127.155  1.00 99.99
ATOM   3392 1HD2 ASN A 643     155.275 157.820 127.470  1.00 99.99
ATOM   3393 2HD2 ASN A 643     156.748 157.609 126.585  1.00 99.99
ATOM   3394  N   ARG A 644     160.403 157.915 128.443  1.00151.24
ATOM   3395  CA  ARG A 644     160.945 156.663 128.957  1.00151.24
ATOM   3396  C   ARG A 644     161.761 156.877 130.225  1.00151.24
ATOM   3397  O   ARG A 644     161.770 156.011 131.107  1.00151.24
ATOM   3398  CB  ARG A 644     161.787 155.984 127.879  1.00151.24
ATOM   3399  CG  ARG A 644     160.969 155.489 126.699  1.00151.24
ATOM   3400  CD  ARG A 644     161.682 154.387 125.943  1.00151.24
ATOM   3401  NE  ARG A 644     162.487 154.922 124.849  1.00151.24
ATOM   3402  CZ  ARG A 644     162.078 154.990 123.587  1.00151.24
ATOM   3403  NH1 ARG A 644     160.869 154.557 123.255  1.00151.24
ATOM   3404  NH2 ARG A 644     162.876 155.493 122.655  1.00151.24
ATOM   3405  H   ARG A 644     160.911 158.314 127.680  1.00 99.99
ATOM   3406  HE  ARG A 644     163.379 155.226 125.182  1.00 99.99
ATOM   3407 1HH1 ARG A 644     160.563 154.609 122.304  1.00 99.99
ATOM   3408 2HH1 ARG A 644     160.264 154.179 123.955  1.00 99.99
ATOM   3409 1HH2 ARG A 644     162.566 155.543 121.706  1.00 99.99
ATOM   3410 2HH2 ARG A 644     163.788 155.822 122.902  1.00 99.99
ATOM   3411  N   GLY A 645     162.453 158.012 130.337  1.00148.67
ATOM   3412  CA  GLY A 645     163.175 158.300 131.565  1.00148.67
ATOM   3413  C   GLY A 645     162.252 158.449 132.759  1.00148.67
ATOM   3414  O   GLY A 645     162.531 157.929 133.844  1.00148.67
ATOM   3415  H   GLY A 645     162.310 158.799 129.737  1.00 99.99
ATOM   3416  N   ILE A 646     161.134 159.155 132.575  1.00136.99
ATOM   3417  CA  ILE A 646     160.185 159.279 133.678  1.00136.99
ATOM   3418  C   ILE A 646     159.486 157.946 133.945  1.00136.99
ATOM   3419  O   ILE A 646     159.121 157.650 135.093  1.00136.99
ATOM   3420  CB  ILE A 646     159.198 160.437 133.426  1.00136.99
ATOM   3421  CG1 ILE A 646     158.668 160.980 134.755  1.00136.99
ATOM   3422  CG2 ILE A 646     158.058 160.021 132.534  1.00136.99
ATOM   3423  CD  ILE A 646     159.699 161.741 135.545  1.00136.99
ATOM   3424  H   ILE A 646     160.758 159.354 131.670  1.00 99.99
ATOM   3425  N   MET A 647     159.311 157.104 132.917  1.00136.62
ATOM   3426  CA  MET A 647     158.854 155.738 133.177  1.00136.62
ATOM   3427  C   MET A 647     159.833 154.985 134.062  1.00136.62
ATOM   3428  O   MET A 647     159.424 154.277 134.987  1.00136.62
ATOM   3429  CB  MET A 647     158.652 154.947 131.886  1.00136.62
ATOM   3430  CG  MET A 647     157.379 155.247 131.170  1.00136.62
ATOM   3431  SD  MET A 647     156.936 154.028 129.915  1.00136.62
ATOM   3432  CE  MET A 647     158.305 154.165 128.775  1.00136.62
ATOM   3433  H   MET A 647     159.728 157.247 132.019  1.00 99.99
ATOM   3434  N   MET A 648     161.128 155.094 133.771  1.00136.19
ATOM   3435  CA  MET A 648     162.114 154.399 134.589  1.00136.19
ATOM   3436  C   MET A 648     162.098 154.930 136.013  1.00136.19
ATOM   3437  O   MET A 648     162.232 154.161 136.972  1.00136.19
ATOM   3438  CB  MET A 648     163.505 154.531 133.972  1.00136.19
ATOM   3439  CG  MET A 648     163.653 153.845 132.620  1.00136.19
ATOM   3440  SD  MET A 648     163.384 152.062 132.674  1.00136.19
ATOM   3441  CE  MET A 648     161.721 151.940 132.009  1.00136.19
ATOM   3442  H   MET A 648     161.497 155.820 133.191  1.00 99.99
ATOM   3443  N   ALA A 649     161.915 156.242 136.169  1.00126.43
ATOM   3444  CA  ALA A 649     161.821 156.825 137.504  1.00126.43
ATOM   3445  C   ALA A 649     160.629 156.261 138.271  1.00126.43
ATOM   3446  O   ALA A 649     160.760 155.851 139.431  1.00126.43
ATOM   3447  CB  ALA A 649     161.727 158.347 137.404  1.00126.43
ATOM   3448  H   ALA A 649     161.630 156.845 135.424  1.00 99.99
ATOM   3449  N   ILE A 650     159.457 156.216 137.633  1.00117.93
ATOM   3450  CA  ILE A 650     158.269 155.691 138.304  1.00117.93
ATOM   3451  C   ILE A 650     158.447 154.212 138.633  1.00117.93
ATOM   3452  O   ILE A 650     158.063 153.747 139.715  1.00117.93
ATOM   3453  CB  ILE A 650     157.014 155.933 137.446  1.00117.93
ATOM   3454  CG1 ILE A 650     156.767 157.430 137.265  1.00117.93
ATOM   3455  CG2 ILE A 650     155.804 155.293 138.089  1.00117.93
ATOM   3456  CD  ILE A 650     155.710 157.751 136.226  1.00117.93
ATOM   3457  H   ILE A 650     159.372 156.318 136.642  1.00 99.99
ATOM   3458  N   LEU A 651     159.019 153.448 137.702  1.00111.97
ATOM   3459  CA  LEU A 651     159.214 152.019 137.921  1.00111.97
ATOM   3460  C   LEU A 651     160.149 151.763 139.096  1.00111.97
ATOM   3461  O   LEU A 651     159.873 150.907 139.944  1.00111.97
ATOM   3462  CB  LEU A 651     159.746 151.370 136.641  1.00111.97
ATOM   3463  CG  LEU A 651     159.861 149.846 136.532  1.00111.97
ATOM   3464  CD1 LEU A 651     159.703 149.422 135.082  1.00111.97
ATOM   3465  CD2 LEU A 651     161.191 149.341 137.075  1.00111.97
ATOM   3466  H   LEU A 651     159.498 153.823 136.909  1.00 99.99
ATOM   3467  N   VAL A 652     161.262 152.496 139.172  1.00104.85
ATOM   3468  CA  VAL A 652     162.169 152.280 140.289  1.00104.85
ATOM   3469  C   VAL A 652     161.595 152.838 141.583  1.00104.85
ATOM   3470  O   VAL A 652     161.954 152.363 142.663  1.00104.85
ATOM   3471  CB  VAL A 652     163.567 152.852 139.994  1.00104.85
ATOM   3472  CG1 VAL A 652     164.176 152.146 138.795  1.00104.85
ATOM   3473  CG2 VAL A 652     163.501 154.334 139.747  1.00104.85
ATOM   3474  H   VAL A 652     161.370 153.373 138.704  1.00 99.99
ATOM   3475  N   ASN A 653     160.676 153.803 141.514  1.00100.25
ATOM   3476  CA  ASN A 653     159.954 154.193 142.721  1.00100.25
ATOM   3477  C   ASN A 653     159.042 153.071 143.203  1.00100.25
ATOM   3478  O   ASN A 653     158.922 152.830 144.412  1.00100.25
ATOM   3479  CB  ASN A 653     159.150 155.465 142.468  1.00100.25
ATOM   3480  CG  ASN A 653     158.445 155.959 143.710  1.00100.25
ATOM   3481  OD1 ASN A 653     158.862 155.675 144.832  1.00100.25
ATOM   3482  ND2 ASN A 653     157.366 156.703 143.516  1.00100.25
ATOM   3483  H   ASN A 653     160.250 154.089 140.656  1.00 99.99
ATOM   3484 1HD2 ASN A 653     156.857 157.059 144.299  1.00 99.99
ATOM   3485 2HD2 ASN A 653     157.061 156.908 142.586  1.00 99.99
ATOM   3486  N   THR A 654     158.384 152.382 142.271  1.00 90.02
ATOM   3487  CA  THR A 654     157.591 151.211 142.636  1.00 90.02
ATOM   3488  C   THR A 654     158.470 150.142 143.275  1.00 90.02
ATOM   3489  O   THR A 654     158.109 149.548 144.298  1.00 90.02
ATOM   3490  CB  THR A 654     156.876 150.657 141.403  1.00 90.02
ATOM   3491  OG1 THR A 654     156.110 151.699 140.785  1.00 90.02
ATOM   3492  CG2 THR A 654     155.951 149.518 141.787  1.00 90.02
ATOM   3493  H   THR A 654     158.560 152.485 141.292  1.00 99.99
ATOM   3494  HG1 THR A 654     155.643 151.336 139.979  1.00 99.99
ATOM   3495  N   VAL A 655     159.639 149.894 142.682  1.00 81.13
ATOM   3496  CA  VAL A 655     160.576 148.928 143.253  1.00 81.13
ATOM   3497  C   VAL A 655     161.004 149.362 144.649  1.00 81.13
ATOM   3498  O   VAL A 655     161.138 148.536 145.558  1.00 81.13
ATOM   3499  CB  VAL A 655     161.787 148.737 142.321  1.00 81.13
ATOM   3500  CG1 VAL A 655     162.755 147.728 142.909  1.00 81.13
ATOM   3501  CG2 VAL A 655     161.332 148.286 140.948  1.00 81.13
ATOM   3502  H   VAL A 655     160.017 150.473 141.959  1.00 99.99
ATOM   3503  N   SER A 656     161.218 150.665 144.844  1.00 83.97
ATOM   3504  CA  SER A 656     161.561 151.171 146.167  1.00 83.97
ATOM   3505  C   SER A 656     160.451 150.888 147.168  1.00 83.97
ATOM   3506  O   SER A 656     160.715 150.457 148.295  1.00 83.97
ATOM   3507  CB  SER A 656     161.844 152.671 146.091  1.00 83.97
ATOM   3508  OG  SER A 656     162.119 153.211 147.371  1.00 83.97
ATOM   3509  H   SER A 656     160.962 151.365 144.177  1.00 99.99
ATOM   3510  HG  SER A 656     162.300 154.191 147.288  1.00 99.99
ATOM   3511  N   MET A 657     159.199 151.116 146.772  1.00 73.49
ATOM   3512  CA  MET A 657     158.090 150.803 147.666  1.00 73.49
ATOM   3513  C   MET A 657     157.953 149.307 147.916  1.00 73.49
ATOM   3514  O   MET A 657     157.398 148.913 148.946  1.00 73.49
ATOM   3515  CB  MET A 657     156.778 151.359 147.114  1.00 73.49
ATOM   3516  CG  MET A 657     156.716 152.873 147.080  1.00 73.49
ATOM   3517  SD  MET A 657     155.133 153.488 146.485  1.00 73.49
ATOM   3518  CE  MET A 657     155.281 153.134 144.740  1.00 73.49
ATOM   3519  H   MET A 657     158.946 151.243 145.813  1.00 99.99
ATOM   3520  N   GLY A 658     158.446 148.466 147.003  1.00 66.76
ATOM   3521  CA  GLY A 658     158.351 147.030 147.198  1.00 66.76
ATOM   3522  C   GLY A 658     159.384 146.435 148.133  1.00 66.76
ATOM   3523  O   GLY A 658     159.156 145.352 148.678  1.00 66.76
ATOM   3524  H   GLY A 658     159.075 148.754 146.281  1.00 99.99
ATOM   3525  N   ILE A 659     160.515 147.114 148.330  1.00 62.54
ATOM   3526  CA  ILE A 659     161.618 146.525 149.085  1.00 62.54
ATOM   3527  C   ILE A 659     161.265 146.383 150.561  1.00 62.54
ATOM   3528  O   ILE A 659     161.642 145.397 151.204  1.00 62.54
ATOM   3529  CB  ILE A 659     162.903 147.349 148.886  1.00 62.54
ATOM   3530  CG1 ILE A 659     163.329 147.320 147.418  1.00 62.54
ATOM   3531  CG2 ILE A 659     164.021 146.827 149.766  1.00 62.54
ATOM   3532  CD  ILE A 659     164.425 148.303 147.080  1.00 62.54
ATOM   3533  H   ILE A 659     160.744 147.947 147.827  1.00 99.99
ATOM   3534  N   GLU A 660     160.536 147.351 151.116  1.00 63.38
ATOM   3535  CA  GLU A 660     160.326 147.420 152.559  1.00 63.38
ATOM   3536  C   GLU A 660     159.764 146.113 153.107  1.00 63.38
ATOM   3537  O   GLU A 660     158.920 145.467 152.483  1.00 63.38
ATOM   3538  CB  GLU A 660     159.383 148.573 152.895  1.00 63.38
ATOM   3539  CG  GLU A 660     158.011 148.420 152.284  1.00 63.38
ATOM   3540  CD  GLU A 660     157.135 149.620 152.521  1.00 63.38
ATOM   3541  OE1 GLU A 660     157.506 150.479 153.348  1.00 63.38
ATOM   3542  OE2 GLU A 660     156.078 149.709 151.868  1.00 63.38
ATOM   3543  H   GLU A 660     160.185 148.132 150.600  1.00 99.99
ATOM   3544  N   HIS A 661     160.262 145.719 154.274  1.00 58.04
ATOM   3545  CA  HIS A 661     159.901 144.452 154.892  1.00 58.04
ATOM   3546  C   HIS A 661     159.903 144.637 156.404  1.00 58.04
ATOM   3547  O   HIS A 661     160.095 145.745 156.910  1.00 58.04
ATOM   3548  CB  HIS A 661     160.871 143.352 154.452  1.00 58.04
ATOM   3549  CG  HIS A 661     162.306 143.771 154.488  1.00 58.04
ATOM   3550  ND1 HIS A 661     163.012 143.902 155.665  1.00 58.04
ATOM   3551  CD2 HIS A 661     163.163 144.107 153.497  1.00 58.04
ATOM   3552  CE1 HIS A 661     164.245 144.291 155.396  1.00 58.04
ATOM   3553  NE2 HIS A 661     164.363 144.423 154.087  1.00 58.04
ATOM   3554  H   HIS A 661     160.914 146.231 154.833  1.00 99.99
ATOM   3555  HD1 HIS A 661     162.565 143.708 156.538  1.00 99.99
ATOM   3556  N   HIS A 662     159.693 143.546 157.131  1.00 58.22
ATOM   3557  CA  HIS A 662     159.762 143.603 158.581  1.00 58.22
ATOM   3558  C   HIS A 662     161.217 143.717 159.033  1.00 58.22
ATOM   3559  O   HIS A 662     162.149 143.382 158.297  1.00 58.22
ATOM   3560  CB  HIS A 662     159.107 142.367 159.193  1.00 58.22
ATOM   3561  CG  HIS A 662     159.041 142.394 160.687  1.00 58.22
ATOM   3562  ND1 HIS A 662     158.650 143.510 161.393  1.00 58.22
ATOM   3563  CD2 HIS A 662     159.315 141.442 161.610  1.00 58.22
ATOM   3564  CE1 HIS A 662     158.686 143.246 162.687  1.00 58.22
ATOM   3565  NE2 HIS A 662     159.087 141.998 162.845  1.00 58.22
ATOM   3566  H   HIS A 662     159.276 142.716 156.760  1.00 99.99
ATOM   3567  HD1 HIS A 662     158.397 144.345 160.904  1.00 99.99
ATOM   3568  N   GLU A 663     161.394 144.195 160.265  1.00 69.63
ATOM   3569  CA  GLU A 663     162.695 144.366 160.922  1.00 69.63
ATOM   3570  C   GLU A 663     163.751 144.917 159.960  1.00 69.63
ATOM   3571  O   GLU A 663     164.811 144.332 159.739  1.00 69.63
ATOM   3572  CB  GLU A 663     163.163 143.065 161.587  1.00 69.63
ATOM   3573  CG  GLU A 663     163.314 141.845 160.682  1.00 69.63
ATOM   3574  CD  GLU A 663     163.526 140.564 161.462  1.00 69.63
ATOM   3575  OE1 GLU A 663     163.721 139.505 160.829  1.00 69.63
ATOM   3576  OE2 GLU A 663     163.497 140.616 162.709  1.00 69.63
ATOM   3577  H   GLU A 663     160.658 144.489 160.875  1.00 99.99
ATOM   3578  N   GLN A 664     163.436 146.077 159.394  1.00 73.49
ATOM   3579  CA  GLN A 664     164.337 146.706 158.441  1.00 73.49
ATOM   3580  C   GLN A 664     165.653 147.073 159.121  1.00 73.49
ATOM   3581  O   GLN A 664     165.664 147.417 160.309  1.00 73.49
ATOM   3582  CB  GLN A 664     163.701 147.966 157.854  1.00 73.49
ATOM   3583  CG  GLN A 664     162.413 147.731 157.101  1.00 73.49
ATOM   3584  CD  GLN A 664     162.316 148.554 155.832  1.00 73.49
ATOM   3585  OE1 GLN A 664     163.237 148.572 155.018  1.00 73.49
ATOM   3586  NE2 GLN A 664     161.192 149.238 155.656  1.00 73.49
ATOM   3587  H   GLN A 664     162.697 146.663 159.727  1.00 99.99
ATOM   3588 1HE2 GLN A 664     161.071 149.799 154.837  1.00 99.99
ATOM   3589 2HE2 GLN A 664     160.466 149.192 156.342  1.00 99.99
ATOM   3590  N   PRO A 665     166.777 146.997 158.411  1.00 91.59
ATOM   3591  CA  PRO A 665     168.010 147.594 158.932  1.00 91.59
ATOM   3592  C   PRO A 665     167.838 149.096 159.097  1.00 91.59
ATOM   3593  O   PRO A 665     167.130 149.745 158.325  1.00 91.59
ATOM   3594  CB  PRO A 665     169.052 147.254 157.860  1.00 91.59
ATOM   3595  CG  PRO A 665     168.479 146.085 157.127  1.00 91.59
ATOM   3596  CD  PRO A 665     166.998 146.295 157.137  1.00 91.59
ATOM   3597  N   GLU A 666     168.490 149.644 160.126  1.00104.15
ATOM   3598  CA  GLU A 666     168.325 151.062 160.434  1.00104.15
ATOM   3599  C   GLU A 666     168.739 151.939 159.260  1.00104.15
ATOM   3600  O   GLU A 666     168.109 152.968 158.991  1.00104.15
ATOM   3601  CB  GLU A 666     169.127 151.424 161.685  1.00104.15
ATOM   3602  CG  GLU A 666     168.632 150.759 162.963  1.00104.15
ATOM   3603  CD  GLU A 666     167.475 151.501 163.609  1.00104.15
ATOM   3604  OE1 GLU A 666     167.461 151.608 164.853  1.00104.15
ATOM   3605  OE2 GLU A 666     166.577 151.973 162.880  1.00104.15
ATOM   3606  H   GLU A 666     168.924 149.103 160.846  1.00 99.99
ATOM   3607  N   GLU A 667     169.798 151.550 158.547  1.00111.10
ATOM   3608  CA  GLU A 667     170.213 152.306 157.371  1.00111.10
ATOM   3609  C   GLU A 667     169.194 152.200 156.243  1.00111.10
ATOM   3610  O   GLU A 667     169.008 153.160 155.483  1.00111.10
ATOM   3611  CB  GLU A 667     171.584 151.824 156.894  1.00111.10
ATOM   3612  CG  GLU A 667     171.601 150.382 156.401  1.00111.10
ATOM   3613  CD  GLU A 667     172.981 149.919 155.974  1.00111.10
ATOM   3614  OE1 GLU A 667     173.934 150.721 156.065  1.00111.10
ATOM   3615  OE2 GLU A 667     173.111 148.752 155.549  1.00111.10
ATOM   3616  H   GLU A 667     170.471 150.892 158.886  1.00 99.99
ATOM   3617  N   LEU A 668     168.519 151.053 156.128  1.00104.35
ATOM   3618  CA  LEU A 668     167.701 150.796 154.948  1.00104.35
ATOM   3619  C   LEU A 668     166.498 151.725 154.888  1.00104.35
ATOM   3620  O   LEU A 668     166.196 152.281 153.828  1.00104.35
ATOM   3621  CB  LEU A 668     167.260 149.334 154.921  1.00104.35
ATOM   3622  CG  LEU A 668     166.448 148.924 153.692  1.00104.35
ATOM   3623  CD1 LEU A 668     167.284 149.084 152.434  1.00104.35
ATOM   3624  CD2 LEU A 668     165.962 147.491 153.823  1.00104.35
ATOM   3625  H   LEU A 668     168.352 150.440 156.900  1.00 99.99
ATOM   3626  N   THR A 669     165.801 151.917 156.010  1.00104.78
ATOM   3627  CA  THR A 669     164.656 152.823 155.999  1.00104.78
ATOM   3628  C   THR A 669     165.085 154.258 155.718  1.00104.78
ATOM   3629  O   THR A 669     164.333 155.022 155.100  1.00104.78
ATOM   3630  CB  THR A 669     163.893 152.732 157.321  1.00104.78
ATOM   3631  OG1 THR A 669     162.812 153.672 157.316  1.00104.78
ATOM   3632  CG2 THR A 669     164.812 153.017 158.500  1.00104.78
ATOM   3633  H   THR A 669     166.160 151.701 156.918  1.00 99.99
ATOM   3634  HG1 THR A 669     162.313 153.612 158.181  1.00 99.99
ATOM   3635  N   ASN A 670     166.292 154.637 156.143  1.00111.68
ATOM   3636  CA  ASN A 670     166.816 155.954 155.797  1.00111.68
ATOM   3637  C   ASN A 670     167.054 156.077 154.298  1.00111.68
ATOM   3638  O   ASN A 670     166.713 157.100 153.691  1.00111.68
ATOM   3639  CB  ASN A 670     168.102 156.227 156.574  1.00111.68
ATOM   3640  CG  ASN A 670     167.969 155.906 158.048  1.00111.68
ATOM   3641  OD1 ASN A 670     166.878 155.976 158.613  1.00111.68
ATOM   3642  ND2 ASN A 670     169.081 155.551 158.680  1.00111.68
ATOM   3643  H   ASN A 670     166.967 153.996 156.507  1.00 99.99
ATOM   3644 1HD2 ASN A 670     169.053 155.328 159.654  1.00 99.99
ATOM   3645 2HD2 ASN A 670     169.947 155.507 158.182  1.00 99.99
ATOM   3646  N   ILE A 671     167.642 155.048 153.681  1.00111.31
ATOM   3647  CA  ILE A 671     167.814 155.076 152.230  1.00111.31
ATOM   3648  C   ILE A 671     166.459 155.172 151.542  1.00111.31
ATOM   3649  O   ILE A 671     166.294 155.908 150.561  1.00111.31
ATOM   3650  CB  ILE A 671     168.609 153.848 151.751  1.00111.31
ATOM   3651  CG1 ILE A 671     169.940 153.740 152.497  1.00111.31
ATOM   3652  CG2 ILE A 671     168.844 153.916 150.249  1.00111.31
ATOM   3653  CD  ILE A 671     170.391 152.315 152.739  1.00111.31
ATOM   3654  H   ILE A 671     167.742 154.146 154.101  1.00 99.99
ATOM   3655  N   LEU A 672     165.467 154.440 152.054  1.00110.11
ATOM   3656  CA  LEU A 672     164.123 154.490 151.483  1.00110.11
ATOM   3657  C   LEU A 672     163.527 155.890 151.563  1.00110.11
ATOM   3658  O   LEU A 672     162.955 156.384 150.587  1.00110.11
ATOM   3659  CB  LEU A 672     163.211 153.475 152.177  1.00110.11
ATOM   3660  CG  LEU A 672     163.134 152.038 151.646  1.00110.11
ATOM   3661  CD1 LEU A 672     162.513 152.071 150.275  1.00110.11
ATOM   3662  CD2 LEU A 672     164.477 151.347 151.568  1.00110.11
ATOM   3663  H   LEU A 672     165.535 153.970 152.934  1.00 99.99
ATOM   3664  N   GLU A 673     163.644 156.549 152.719  1.00113.37
ATOM   3665  CA  GLU A 673     163.035 157.871 152.849  1.00113.37
ATOM   3666  C   GLU A 673     163.769 158.908 152.003  1.00113.37
ATOM   3667  O   GLU A 673     163.136 159.789 151.407  1.00113.37
ATOM   3668  CB  GLU A 673     162.972 158.298 154.318  1.00113.37
ATOM   3669  CG  GLU A 673     164.308 158.464 155.012  1.00113.37
ATOM   3670  CD  GLU A 673     164.164 158.950 156.441  1.00113.37
ATOM   3671  OE1 GLU A 673     163.015 159.078 156.915  1.00113.37
ATOM   3672  OE2 GLU A 673     165.199 159.207 157.089  1.00113.37
ATOM   3673  H   GLU A 673     164.350 156.341 153.396  1.00 99.99
ATOM   3674  N   ILE A 674     165.100 158.814 151.917  1.00116.93
ATOM   3675  CA  ILE A 674     165.844 159.728 151.052  1.00116.93
ATOM   3676  C   ILE A 674     165.456 159.522 149.592  1.00116.93
ATOM   3677  O   ILE A 674     165.267 160.488 148.840  1.00116.93
ATOM   3678  CB  ILE A 674     167.360 159.564 151.266  1.00116.93
ATOM   3679  CG1 ILE A 674     167.726 159.845 152.723  1.00116.93
ATOM   3680  CG2 ILE A 674     168.134 160.479 150.335  1.00116.93
ATOM   3681  CD  ILE A 674     167.392 161.251 153.173  1.00116.93
ATOM   3682  H   ILE A 674     165.610 158.008 152.218  1.00 99.99
ATOM   3683  N   CYS A 675     165.334 158.264 149.166  1.00116.30
ATOM   3684  CA  CYS A 675     164.954 157.985 147.787  1.00116.30
ATOM   3685  C   CYS A 675     163.525 158.440 147.504  1.00116.30
ATOM   3686  O   CYS A 675     163.226 158.909 146.398  1.00116.30
ATOM   3687  CB  CYS A 675     165.136 156.492 147.516  1.00116.30
ATOM   3688  SG  CYS A 675     164.789 155.953 145.846  1.00116.30
ATOM   3689  H   CYS A 675     165.277 157.482 149.787  1.00 99.99
ATOM   3690  HG  CYS A 675     165.062 154.668 146.055  1.00 99.99
ATOM   3691  N   ASN A 676     162.641 158.326 148.498  1.00115.38
ATOM   3692  CA  ASN A 676     161.310 158.916 148.396  1.00115.38
ATOM   3693  C   ASN A 676     161.393 160.416 148.169  1.00115.38
ATOM   3694  O   ASN A 676     160.674 160.969 147.331  1.00115.38
ATOM   3695  CB  ASN A 676     160.510 158.634 149.665  1.00115.38
ATOM   3696  CG  ASN A 676     159.097 159.169 149.587  1.00115.38
ATOM   3697  OD1 ASN A 676     158.563 159.393 148.502  1.00115.38
ATOM   3698  ND2 ASN A 676     158.508 159.438 150.742  1.00115.38
ATOM   3699  H   ASN A 676     162.884 157.985 149.406  1.00 99.99
ATOM   3700 1HD2 ASN A 676     157.574 159.794 150.756  1.00 99.99
ATOM   3701 2HD2 ASN A 676     158.997 159.285 151.600  1.00 99.99
ATOM   3702  N   VAL A 677     162.238 161.098 148.945  1.00119.93
ATOM   3703  CA  VAL A 677     162.397 162.540 148.783  1.00119.93
ATOM   3704  C   VAL A 677     162.868 162.861 147.371  1.00119.93
ATOM   3705  O   VAL A 677     162.385 163.807 146.738  1.00119.93
ATOM   3706  CB  VAL A 677     163.362 163.096 149.846  1.00119.93
ATOM   3707  CG1 VAL A 677     163.906 164.449 149.423  1.00119.93
ATOM   3708  CG2 VAL A 677     162.662 163.203 151.189  1.00119.93
ATOM   3709  H   VAL A 677     162.935 160.657 149.511  1.00 99.99
ATOM   3710  N   VAL A 678     163.808 162.068 146.855  1.00119.45
ATOM   3711  CA  VAL A 678     164.309 162.278 145.497  1.00119.45
ATOM   3712  C   VAL A 678     163.180 162.143 144.480  1.00119.45
ATOM   3713  O   VAL A 678     163.040 162.965 143.565  1.00119.45
ATOM   3714  CB  VAL A 678     165.457 161.299 145.193  1.00119.45
ATOM   3715  CG1 VAL A 678     165.907 161.441 143.749  1.00119.45
ATOM   3716  CG2 VAL A 678     166.620 161.542 146.136  1.00119.45
ATOM   3717  H   VAL A 678     164.089 161.208 147.281  1.00 99.99
ATOM   3718  N   PHE A 679     162.362 161.097 144.620  1.00119.37
ATOM   3719  CA  PHE A 679     161.283 160.885 143.656  1.00119.37
ATOM   3720  C   PHE A 679     160.229 161.980 143.740  1.00119.37
ATOM   3721  O   PHE A 679     159.713 162.432 142.711  1.00119.37
ATOM   3722  CB  PHE A 679     160.644 159.517 143.863  1.00119.37
ATOM   3723  CG  PHE A 679     161.466 158.396 143.334  1.00119.37
ATOM   3724  CD1 PHE A 679     161.976 158.452 142.051  1.00119.37
ATOM   3725  CD2 PHE A 679     161.731 157.287 144.108  1.00119.37
ATOM   3726  CE1 PHE A 679     162.736 157.426 141.555  1.00119.37
ATOM   3727  CE2 PHE A 679     162.487 156.258 143.611  1.00119.37
ATOM   3728  CZ  PHE A 679     162.992 156.328 142.341  1.00119.37
ATOM   3729  H   PHE A 679     162.270 160.588 145.476  1.00 99.99
ATOM   3730  HD1 PHE A 679     161.705 159.368 141.526  1.00 99.99
ATOM   3731  HD2 PHE A 679     161.285 157.342 145.101  1.00 99.99
ATOM   3732  HE1 PHE A 679     163.226 157.529 140.587  1.00 99.99
ATOM   3733  HE2 PHE A 679     162.618 155.439 144.318  1.00 99.99
ATOM   3734  HZ  PHE A 679     163.608 155.578 141.845  1.00 99.99
ATOM   3735  N   THR A 680     159.882 162.403 144.955  1.00128.38
ATOM   3736  CA  THR A 680     158.941 163.506 145.108  1.00128.38
ATOM   3737  C   THR A 680     159.492 164.784 144.491  1.00128.38
ATOM   3738  O   THR A 680     158.751 165.548 143.863  1.00128.38
ATOM   3739  CB  THR A 680     158.614 163.722 146.584  1.00128.38
ATOM   3740  OG1 THR A 680     159.813 164.059 147.293  1.00128.38
ATOM   3741  CG2 THR A 680     157.996 162.472 147.184  1.00128.38
ATOM   3742  H   THR A 680     160.394 162.167 145.781  1.00 99.99
ATOM   3743  HG1 THR A 680     160.584 164.074 146.656  1.00 99.99
ATOM   3744  N   SER A 681     160.792 165.034 144.663  1.00130.49
ATOM   3745  CA  SER A 681     161.405 166.210 144.059  1.00130.49
ATOM   3746  C   SER A 681     161.347 166.140 142.540  1.00130.49
ATOM   3747  O   SER A 681     161.070 167.144 141.877  1.00130.49
ATOM   3748  CB  SER A 681     162.850 166.350 144.537  1.00130.49
ATOM   3749  OG  SER A 681     162.903 166.577 145.935  1.00130.49
ATOM   3750  H   SER A 681     161.436 164.353 145.010  1.00 99.99
ATOM   3751  HG  SER A 681     163.857 166.665 146.223  1.00 99.99
ATOM   3752  N   MET A 682     161.603 164.961 141.970  1.00132.61
ATOM   3753  CA  MET A 682     161.520 164.818 140.518  1.00132.61
ATOM   3754  C   MET A 682     160.093 165.025 140.021  1.00132.61
ATOM   3755  O   MET A 682     159.871 165.680 138.994  1.00132.61
ATOM   3756  CB  MET A 682     162.045 163.447 140.094  1.00132.61
ATOM   3757  CG  MET A 682     162.028 163.214 138.592  1.00132.61
ATOM   3758  SD  MET A 682     163.416 162.213 138.024  1.00132.61
ATOM   3759  CE  MET A 682     163.564 161.039 139.368  1.00132.61
ATOM   3760  H   MET A 682     161.614 164.101 142.479  1.00 99.99
ATOM   3761  N   PHE A 683     159.111 164.476 140.739  1.00132.33
ATOM   3762  CA  PHE A 683     157.719 164.653 140.338  1.00132.33
ATOM   3763  C   PHE A 683     157.290 166.112 140.445  1.00132.33
ATOM   3764  O   PHE A 683     156.545 166.609 139.596  1.00132.33
ATOM   3765  CB  PHE A 683     156.812 163.751 141.174  1.00132.33
ATOM   3766  CG  PHE A 683     156.923 162.295 140.823  1.00132.33
ATOM   3767  CD1 PHE A 683     157.114 161.902 139.508  1.00132.33
ATOM   3768  CD2 PHE A 683     156.836 161.320 141.802  1.00132.33
ATOM   3769  CE1 PHE A 683     157.217 160.566 139.177  1.00132.33
ATOM   3770  CE2 PHE A 683     156.938 159.982 141.475  1.00132.33
ATOM   3771  CZ  PHE A 683     157.129 159.605 140.162  1.00132.33
ATOM   3772  H   PHE A 683     159.243 164.133 141.669  1.00 99.99
ATOM   3773  HD1 PHE A 683     157.168 162.744 138.818  1.00 99.99
ATOM   3774  HD2 PHE A 683     156.686 161.732 142.800  1.00 99.99
ATOM   3775  HE1 PHE A 683     157.426 160.274 138.148  1.00 99.99
ATOM   3776  HE2 PHE A 683     156.853 159.319 142.336  1.00 99.99
ATOM   3777  HZ  PHE A 683     157.273 158.554 139.912  1.00 99.99
ATOM   3778  N   ALA A 684     157.751 166.817 141.481  1.00143.09
ATOM   3779  CA  ALA A 684     157.447 168.240 141.600  1.00143.09
ATOM   3780  C   ALA A 684     158.151 169.056 140.523  1.00143.09
ATOM   3781  O   ALA A 684     157.608 170.064 140.051  1.00143.09
ATOM   3782  CB  ALA A 684     157.833 168.746 142.989  1.00143.09
ATOM   3783  H   ALA A 684     158.480 166.489 142.082  1.00 99.99
ATOM   3784  N   LEU A 685     159.361 168.649 140.135  1.00145.36
ATOM   3785  CA  LEU A 685     160.031 169.293 139.013  1.00145.36
ATOM   3786  C   LEU A 685     159.226 169.122 137.735  1.00145.36
ATOM   3787  O   LEU A 685     159.079 170.065 136.951  1.00145.36
ATOM   3788  CB  LEU A 685     161.438 168.721 138.843  1.00145.36
ATOM   3789  CG  LEU A 685     162.536 169.336 139.711  1.00145.36
ATOM   3790  CD1 LEU A 685     163.822 168.532 139.596  1.00145.36
ATOM   3791  CD2 LEU A 685     162.771 170.787 139.331  1.00145.36
ATOM   3792  H   LEU A 685     159.762 167.780 140.424  1.00 99.99
ATOM   3793  N   GLU A 686     158.689 167.922 137.511  1.00152.68
ATOM   3794  CA  GLU A 686     157.822 167.717 136.356  1.00152.68
ATOM   3795  C   GLU A 686     156.549 168.546 136.456  1.00152.68
ATOM   3796  O   GLU A 686     156.080 169.087 135.447  1.00152.68
ATOM   3797  CB  GLU A 686     157.487 166.237 136.203  1.00152.68
ATOM   3798  CG  GLU A 686     158.570 165.490 135.477  1.00152.68
ATOM   3799  CD  GLU A 686     159.065 166.269 134.282  1.00152.68
ATOM   3800  OE1 GLU A 686     158.275 166.479 133.337  1.00152.68
ATOM   3801  OE2 GLU A 686     160.240 166.690 134.296  1.00152.68
ATOM   3802  H   GLU A 686     158.636 167.210 138.211  1.00 99.99
ATOM   3803  N   MET A 687     155.972 168.633 137.655  1.00153.40
ATOM   3804  CA  MET A 687     154.856 169.535 137.913  1.00153.40
ATOM   3805  C   MET A 687     155.155 170.944 137.417  1.00153.40
ATOM   3806  O   MET A 687     154.461 171.472 136.541  1.00153.40
ATOM   3807  CB  MET A 687     154.546 169.545 139.411  1.00153.40
ATOM   3808  CG  MET A 687     153.309 170.329 139.803  1.00153.40
ATOM   3809  SD  MET A 687     151.767 169.648 139.190  1.00153.40
ATOM   3810  CE  MET A 687     150.748 171.120 139.208  1.00153.40
ATOM   3811  H   MET A 687     156.231 168.113 138.469  1.00 99.99
ATOM   3812  N   ILE A 688     156.206 171.560 137.962  1.00152.60
ATOM   3813  CA  ILE A 688     156.495 172.952 137.628  1.00152.60
ATOM   3814  C   ILE A 688     156.901 173.095 136.165  1.00152.60
ATOM   3815  O   ILE A 688     156.658 174.140 135.548  1.00152.60
ATOM   3816  CB  ILE A 688     157.563 173.534 138.574  1.00152.60
ATOM   3817  CG1 ILE A 688     158.851 172.714 138.516  1.00152.60
ATOM   3818  CG2 ILE A 688     157.035 173.595 140.000  1.00152.60
ATOM   3819  CD  ILE A 688     159.987 173.302 139.323  1.00152.60
ATOM   3820  H   ILE A 688     156.953 171.069 138.410  1.00 99.99
ATOM   3821  N   LEU A 689     157.518 172.065 135.582  1.00152.10
ATOM   3822  CA  LEU A 689     157.938 172.144 134.188  1.00152.10
ATOM   3823  C   LEU A 689     156.740 172.124 133.246  1.00152.10
ATOM   3824  O   LEU A 689     156.651 172.942 132.323  1.00152.10
ATOM   3825  CB  LEU A 689     158.901 170.995 133.874  1.00152.10
ATOM   3826  CG  LEU A 689     159.631 170.936 132.529  1.00152.10
ATOM   3827  CD1 LEU A 689     160.932 170.171 132.692  1.00152.10
ATOM   3828  CD2 LEU A 689     158.783 170.283 131.446  1.00152.10
ATOM   3829  H   LEU A 689     157.538 171.147 135.978  1.00 99.99
ATOM   3830  N   LYS A 690     155.808 171.194 133.462  1.00156.52
ATOM   3831  CA  LYS A 690     154.723 171.010 132.503  1.00156.52
ATOM   3832  C   LYS A 690     153.722 172.158 132.556  1.00156.52
ATOM   3833  O   LYS A 690     153.142 172.525 131.528  1.00156.52
ATOM   3834  CB  LYS A 690     154.025 169.672 132.745  1.00156.52
ATOM   3835  CG  LYS A 690     154.881 168.461 132.399  1.00156.52
ATOM   3836  CD  LYS A 690     154.073 167.173 132.431  1.00156.52
ATOM   3837  CE  LYS A 690     153.354 166.995 133.755  1.00156.52
ATOM   3838  NZ  LYS A 690     154.273 167.150 134.914  1.00156.52
ATOM   3839  H   LYS A 690     155.660 170.769 134.355  1.00 99.99
ATOM   3840  HZ1 LYS A 690     153.762 167.026 135.764  1.00 99.99
ATOM   3841  HZ2 LYS A 690     154.999 166.464 134.859  1.00 99.99
ATOM   3842  HZ3 LYS A 690     154.677 168.064 134.899  1.00 99.99
ATOM   3843  N   LEU A 691     153.501 172.738 133.738  1.00159.43
ATOM   3844  CA  LEU A 691     152.578 173.866 133.823  1.00159.43
ATOM   3845  C   LEU A 691     153.129 175.094 133.111  1.00159.43
ATOM   3846  O   LEU A 691     152.359 175.883 132.552  1.00159.43
ATOM   3847  CB  LEU A 691     152.257 174.193 135.285  1.00159.43
ATOM   3848  CG  LEU A 691     153.383 174.469 136.286  1.00159.43
ATOM   3849  CD1 LEU A 691     153.765 175.942 136.308  1.00159.43
ATOM   3850  CD2 LEU A 691     152.964 174.014 137.677  1.00159.43
ATOM   3851  H   LEU A 691     153.706 172.293 134.610  1.00 99.99
ATOM   3852  N   ALA A 692     154.450 175.274 133.121  1.00160.29
ATOM   3853  CA  ALA A 692     155.052 176.418 132.448  1.00160.29
ATOM   3854  C   ALA A 692     155.092 176.217 130.937  1.00160.29
ATOM   3855  O   ALA A 692     154.578 177.047 130.180  1.00160.29
ATOM   3856  CB  ALA A 692     156.459 176.668 132.994  1.00160.29
ATOM   3857  H   ALA A 692     155.094 174.564 133.406  1.00 99.99
ATOM   3858  N   ALA A 693     155.692 175.113 130.483  1.00163.06
ATOM   3859  CA  ALA A 693     155.883 174.892 129.054  1.00163.06
ATOM   3860  C   ALA A 693     154.574 174.678 128.305  1.00163.06
ATOM   3861  O   ALA A 693     154.557 174.788 127.074  1.00163.06
ATOM   3862  CB  ALA A 693     156.804 173.694 128.827  1.00163.06
ATOM   3863  H   ALA A 693     156.179 174.474 131.078  1.00 99.99
ATOM   3864  N   PHE A 694     153.484 174.374 129.007  1.00163.12
ATOM   3865  CA  PHE A 694     152.198 174.134 128.366  1.00163.12
ATOM   3866  C   PHE A 694     151.147 175.180 128.696  1.00163.12
ATOM   3867  O   PHE A 694     150.232 175.387 127.897  1.00163.12
ATOM   3868  CB  PHE A 694     151.648 172.757 128.762  1.00163.12
ATOM   3869  CG  PHE A 694     152.208 171.616 127.958  1.00163.12
ATOM   3870  CD1 PHE A 694     153.538 171.600 127.573  1.00163.12
ATOM   3871  CD2 PHE A 694     151.398 170.555 127.588  1.00163.12
ATOM   3872  CE1 PHE A 694     154.049 170.550 126.836  1.00163.12
ATOM   3873  CE2 PHE A 694     151.903 169.502 126.850  1.00163.12
ATOM   3874  CZ  PHE A 694     153.230 169.499 126.474  1.00163.12
ATOM   3875  H   PHE A 694     153.469 174.351 130.007  1.00 99.99
ATOM   3876  HD1 PHE A 694     154.087 172.478 127.913  1.00 99.99
ATOM   3877  HD2 PHE A 694     150.372 170.663 127.940  1.00 99.99
ATOM   3878  HE1 PHE A 694     155.107 170.530 126.577  1.00 99.99
ATOM   3879  HE2 PHE A 694     151.266 168.652 126.607  1.00 99.99
ATOM   3880  HZ  PHE A 694     153.648 168.635 125.958  1.00 99.99
ATOM   3881  N   GLY A 695     151.261 175.849 129.835  1.00158.65
ATOM   3882  CA  GLY A 695     150.217 176.730 130.308  1.00158.65
ATOM   3883  C   GLY A 695     149.223 176.009 131.202  1.00158.65
ATOM   3884  O   GLY A 695     149.136 174.783 131.229  1.00158.65
ATOM   3885  H   GLY A 695     152.097 175.851 130.384  1.00 99.99
ATOM   3886  N   LEU A 696     148.460 176.805 131.954  1.00152.53
ATOM   3887  CA  LEU A 696     147.532 176.234 132.926  1.00152.53
ATOM   3888  C   LEU A 696     146.454 175.401 132.242  1.00152.53
ATOM   3889  O   LEU A 696     146.136 174.295 132.693  1.00152.53
ATOM   3890  CB  LEU A 696     146.915 177.350 133.774  1.00152.53
ATOM   3891  CG  LEU A 696     145.760 177.067 134.744  1.00152.53
ATOM   3892  CD1 LEU A 696     145.791 178.081 135.874  1.00152.53
ATOM   3893  CD2 LEU A 696     144.400 177.118 134.057  1.00152.53
ATOM   3894  H   LEU A 696     148.633 177.784 132.059  1.00 99.99
ATOM   3895  N   PHE A 697     145.881 175.914 131.150  1.00155.79
ATOM   3896  CA  PHE A 697     144.791 175.204 130.487  1.00155.79
ATOM   3897  C   PHE A 697     145.275 173.897 129.871  1.00155.79
ATOM   3898  O   PHE A 697     144.636 172.851 130.030  1.00155.79
ATOM   3899  CB  PHE A 697     144.152 176.092 129.421  1.00155.79
ATOM   3900  CG  PHE A 697     143.241 175.349 128.486  1.00155.79
ATOM   3901  CD1 PHE A 697     142.030 174.848 128.934  1.00155.79
ATOM   3902  CD2 PHE A 697     143.599 175.143 127.164  1.00155.79
ATOM   3903  CE1 PHE A 697     141.189 174.161 128.079  1.00155.79
ATOM   3904  CE2 PHE A 697     142.762 174.455 126.305  1.00155.79
ATOM   3905  CZ  PHE A 697     141.556 173.964 126.763  1.00155.79
ATOM   3906  H   PHE A 697     145.995 176.868 130.872  1.00 99.99
ATOM   3907  HD1 PHE A 697     141.848 175.059 129.988  1.00 99.99
ATOM   3908  HD2 PHE A 697     144.570 175.572 126.915  1.00 99.99
ATOM   3909  HE1 PHE A 697     140.260 173.732 128.456  1.00 99.99
ATOM   3910  HE2 PHE A 697     143.065 174.280 125.273  1.00 99.99
ATOM   3911  HZ  PHE A 697     140.928 173.362 126.106  1.00 99.99
ATOM   3912  N   ASP A 698     146.403 173.939 129.157  1.00156.74
ATOM   3913  CA  ASP A 698     146.929 172.727 128.538  1.00156.74
ATOM   3914  C   ASP A 698     147.313 171.696 129.590  1.00156.74
ATOM   3915  O   ASP A 698     147.092 170.494 129.402  1.00156.74
ATOM   3916  CB  ASP A 698     148.127 173.065 127.653  1.00156.74
ATOM   3917  CG  ASP A 698     147.719 173.670 126.327  1.00156.74
ATOM   3918  OD1 ASP A 698     146.514 173.631 125.999  1.00156.74
ATOM   3919  OD2 ASP A 698     148.602 174.188 125.612  1.00156.74
ATOM   3920  H   ASP A 698     147.043 174.706 129.195  1.00 99.99
ATOM   3921  N   TYR A 699     147.898 172.148 130.701  1.00154.47
ATOM   3922  CA  TYR A 699     148.207 171.237 131.796  1.00154.47
ATOM   3923  C   TYR A 699     146.939 170.619 132.370  1.00154.47
ATOM   3924  O   TYR A 699     146.912 169.427 132.695  1.00154.47
ATOM   3925  CB  TYR A 699     148.986 171.972 132.886  1.00154.47
ATOM   3926  CG  TYR A 699     149.485 171.070 133.987  1.00154.47
ATOM   3927  CD1 TYR A 699     150.626 170.297 133.815  1.00154.47
ATOM   3928  CD2 TYR A 699     148.811 170.982 135.198  1.00154.47
ATOM   3929  CE1 TYR A 699     151.085 169.469 134.820  1.00154.47
ATOM   3930  CE2 TYR A 699     149.261 170.154 136.206  1.00154.47
ATOM   3931  CZ  TYR A 699     150.399 169.401 136.012  1.00154.47
ATOM   3932  OH  TYR A 699     150.852 168.575 137.015  1.00154.47
ATOM   3933  H   TYR A 699     147.952 173.120 130.932  1.00 99.99
ATOM   3934  HD1 TYR A 699     151.079 170.430 132.833  1.00 99.99
ATOM   3935  HD2 TYR A 699     147.929 171.622 135.235  1.00 99.99
ATOM   3936  HE1 TYR A 699     152.045 168.964 134.714  1.00 99.99
ATOM   3937  HE2 TYR A 699     148.787 170.183 137.187  1.00 99.99
ATOM   3938  HH  TYR A 699     150.243 168.645 137.805  1.00 99.99
ATOM   3939  N   LEU A 700     145.879 171.412 132.499  1.00154.62
ATOM   3940  CA  LEU A 700     144.599 170.922 132.990  1.00154.62
ATOM   3941  C   LEU A 700     143.719 170.351 131.885  1.00154.62
ATOM   3942  O   LEU A 700     142.643 169.825 132.184  1.00154.62
ATOM   3943  CB  LEU A 700     143.848 172.044 133.714  1.00154.62
ATOM   3944  CG  LEU A 700     144.422 172.488 135.061  1.00154.62
ATOM   3945  CD1 LEU A 700     143.561 173.580 135.679  1.00154.62
ATOM   3946  CD2 LEU A 700     144.557 171.308 136.009  1.00154.62
ATOM   3947  H   LEU A 700     145.848 172.388 132.282  1.00 99.99
ATOM   3948  N   ARG A 701     144.144 170.448 130.622  1.00155.31
ATOM   3949  CA  ARG A 701     143.363 169.864 129.535  1.00155.31
ATOM   3950  C   ARG A 701     143.293 168.349 129.660  1.00155.31
ATOM   3951  O   ARG A 701     142.225 167.749 129.478  1.00155.31
ATOM   3952  CB  ARG A 701     143.956 170.253 128.180  1.00 99.99
ATOM   3953  CG  ARG A 701     143.844 171.733 127.855  1.00 99.99
ATOM   3954  CD  ARG A 701     144.451 172.049 126.497  1.00 99.99
ATOM   3955  NE  ARG A 701     143.719 171.410 125.408  1.00 99.99
ATOM   3956  CZ  ARG A 701     144.094 171.446 124.134  1.00 99.99
ATOM   3957  NH1 ARG A 701     145.200 172.089 123.786  1.00 99.99
ATOM   3958  NH2 ARG A 701     143.363 170.835 123.211  1.00 99.99
ATOM   3959  H   ARG A 701     144.855 171.090 130.334  1.00 99.99
ATOM   3960  HE  ARG A 701     142.903 170.947 125.755  1.00 99.99
ATOM   3961 1HH1 ARG A 701     145.483 172.115 122.827  1.00 99.99
ATOM   3962 2HH1 ARG A 701     145.752 172.547 124.483  1.00 99.99
ATOM   3963 1HH2 ARG A 701     143.644 170.861 122.252  1.00 99.99
ATOM   3964 2HH2 ARG A 701     142.530 170.348 123.475  1.00 99.99
ATOM   3965  N   ASN A 702     144.423 167.714 129.965  1.00151.62
ATOM   3966  CA  ASN A 702     144.464 166.278 130.180  1.00151.62
ATOM   3967  C   ASN A 702     144.344 165.999 131.667  1.00151.62
ATOM   3968  O   ASN A 702     145.155 166.523 132.446  1.00151.62
ATOM   3969  CB  ASN A 702     145.766 165.694 129.636  1.00151.62
ATOM   3970  CG  ASN A 702     145.597 164.299 129.063  1.00151.62
ATOM   3971  OD1 ASN A 702     144.477 163.871 128.766  1.00151.62
ATOM   3972  ND2 ASN A 702     146.701 163.586 128.902  1.00151.62
ATOM   3973  H   ASN A 702     145.294 168.186 130.099  1.00 99.99
ATOM   3974 1HD2 ASN A 702     146.648 162.660 128.528  1.00 99.99
ATOM   3975 2HD2 ASN A 702     147.588 163.974 129.154  1.00 99.99
ATOM   3976  N   PRO A 703     143.368 165.206 132.115  1.00148.35
ATOM   3977  CA  PRO A 703     143.245 164.946 133.551  1.00148.35
ATOM   3978  C   PRO A 703     144.314 164.017 134.107  1.00148.35
ATOM   3979  O   PRO A 703     144.417 163.885 135.333  1.00148.35
ATOM   3980  CB  PRO A 703     141.834 164.348 133.663  1.00148.35
ATOM   3981  CG  PRO A 703     141.544 163.771 132.245  1.00148.35
ATOM   3982  CD  PRO A 703     142.743 164.099 131.373  1.00148.35
ATOM   3983  N   TYR A 704     145.109 163.380 133.247  1.00140.24
ATOM   3984  CA  TYR A 704     146.263 162.625 133.714  1.00140.24
ATOM   3985  C   TYR A 704     147.257 163.539 134.422  1.00140.24
ATOM   3986  O   TYR A 704     147.811 163.180 135.468  1.00140.24
ATOM   3987  CB  TYR A 704     146.912 161.911 132.529  1.00140.24
ATOM   3988  CG  TYR A 704     146.112 160.728 132.021  1.00140.24
ATOM   3989  CD1 TYR A 704     145.063 160.204 132.764  1.00140.24
ATOM   3990  CD2 TYR A 704     146.376 160.167 130.780  1.00140.24
ATOM   3991  CE1 TYR A 704     144.326 159.131 132.299  1.00140.24
ATOM   3992  CE2 TYR A 704     145.646 159.097 130.307  1.00140.24
ATOM   3993  CZ  TYR A 704     144.621 158.583 131.069  1.00140.24
ATOM   3994  OH  TYR A 704     143.890 157.517 130.597  1.00140.24
ATOM   3995  H   TYR A 704     144.866 163.230 132.289  1.00 99.99
ATOM   3996  HD1 TYR A 704     144.913 160.728 133.708  1.00 99.99
ATOM   3997  HD2 TYR A 704     147.196 160.665 130.263  1.00 99.99
ATOM   3998  HE1 TYR A 704     143.592 158.652 132.947  1.00 99.99
ATOM   3999  HE2 TYR A 704     145.954 158.588 129.393  1.00 99.99
ATOM   4000  HH  TYR A 704     144.235 157.248 129.698  1.00 99.99
ATOM   4001  N   ASN A 705     147.479 164.736 133.876  1.00145.56
ATOM   4002  CA  ASN A 705     148.317 165.714 134.560  1.00145.56
ATOM   4003  C   ASN A 705     147.673 166.201 135.853  1.00145.56
ATOM   4004  O   ASN A 705     148.382 166.521 136.812  1.00145.56
ATOM   4005  CB  ASN A 705     148.620 166.894 133.639  1.00145.56
ATOM   4006  CG  ASN A 705     149.607 166.542 132.546  1.00145.56
ATOM   4007  OD1 ASN A 705     149.759 165.376 132.183  1.00145.56
ATOM   4008  ND2 ASN A 705     150.289 167.551 132.018  1.00145.56
ATOM   4009  H   ASN A 705     146.931 165.102 133.124  1.00 99.99
ATOM   4010 1HD2 ASN A 705     150.955 167.379 131.292  1.00 99.99
ATOM   4011 2HD2 ASN A 705     150.137 168.483 132.346  1.00 99.99
ATOM   4012  N   ILE A 706     146.341 166.267 135.901  1.00145.54
ATOM   4013  CA  ILE A 706     145.664 166.608 137.150  1.00145.54
ATOM   4014  C   ILE A 706     145.941 165.549 138.209  1.00145.54
ATOM   4015  O   ILE A 706     146.211 165.866 139.375  1.00145.54
ATOM   4016  CB  ILE A 706     144.154 166.790 136.910  1.00145.54
ATOM   4017  CG1 ILE A 706     143.912 167.717 135.719  1.00145.54
ATOM   4018  CG2 ILE A 706     143.476 167.328 138.161  1.00145.54
ATOM   4019  CD  ILE A 706     142.452 168.034 135.478  1.00145.54
ATOM   4020  H   ILE A 706     145.751 165.881 135.192  1.00 99.99
ATOM   4021  N   PHE A 707     145.874 164.275 137.821  1.00139.25
ATOM   4022  CA  PHE A 707     146.200 163.194 138.747  1.00139.25
ATOM   4023  C   PHE A 707     147.659 163.272 139.184  1.00139.25
ATOM   4024  O   PHE A 707     147.984 163.021 140.352  1.00139.25
ATOM   4025  CB  PHE A 707     145.893 161.849 138.090  1.00139.25
ATOM   4026  CG  PHE A 707     146.263 160.662 138.927  1.00139.25
ATOM   4027  CD1 PHE A 707     145.784 160.532 140.218  1.00139.25
ATOM   4028  CD2 PHE A 707     147.074 159.664 138.414  1.00139.25
ATOM   4029  CE1 PHE A 707     146.117 159.437 140.987  1.00139.25
ATOM   4030  CE2 PHE A 707     147.409 158.566 139.178  1.00139.25
ATOM   4031  CZ  PHE A 707     146.929 158.452 140.465  1.00139.25
ATOM   4032  H   PHE A 707     145.795 164.001 136.863  1.00 99.99
ATOM   4033  HD1 PHE A 707     145.148 161.364 140.520  1.00 99.99
ATOM   4034  HD2 PHE A 707     147.388 159.858 137.389  1.00 99.99
ATOM   4035  HE1 PHE A 707     145.791 159.381 142.026  1.00 99.99
ATOM   4036  HE2 PHE A 707     148.098 157.818 138.785  1.00 99.99
ATOM   4037  HZ  PHE A 707     147.222 157.603 141.083  1.00 99.99
ATOM   4038  N   ASP A 708     148.552 163.618 138.252  1.00138.30
ATOM   4039  CA  ASP A 708     149.955 163.816 138.601  1.00138.30
ATOM   4040  C   ASP A 708     150.109 164.918 139.642  1.00138.30
ATOM   4041  O   ASP A 708     150.875 164.778 140.603  1.00138.30
ATOM   4042  CB  ASP A 708     150.759 164.159 137.347  1.00138.30
ATOM   4043  CG  ASP A 708     150.873 162.993 136.388  1.00138.30
ATOM   4044  OD1 ASP A 708     150.850 161.836 136.849  1.00138.30
ATOM   4045  OD2 ASP A 708     150.983 163.236 135.168  1.00138.30
ATOM   4046  H   ASP A 708     148.292 163.946 137.344  1.00 99.99
ATOM   4047  N   SER A 709     149.390 166.027 139.456  1.00145.48
ATOM   4048  CA  SER A 709     149.435 167.123 140.418  1.00145.48
ATOM   4049  C   SER A 709     148.919 166.681 141.778  1.00145.48
ATOM   4050  O   SER A 709     149.471 167.064 142.815  1.00145.48
ATOM   4051  CB  SER A 709     148.618 168.306 139.901  1.00145.48
ATOM   4052  OG  SER A 709     147.285 167.920 139.620  1.00145.48
ATOM   4053  H   SER A 709     148.671 166.100 138.765  1.00 99.99
ATOM   4054  HG  SER A 709     147.169 166.948 139.824  1.00 99.99
ATOM   4055  N   ILE A 710     147.846 165.888 141.792  1.00140.54
ATOM   4056  CA  ILE A 710     147.325 165.366 143.052  1.00140.54
ATOM   4057  C   ILE A 710     148.384 164.529 143.754  1.00140.54
ATOM   4058  O   ILE A 710     148.599 164.658 144.967  1.00140.54
ATOM   4059  CB  ILE A 710     146.036 164.560 142.806  1.00140.54
ATOM   4060  CG1 ILE A 710     144.940 165.461 142.236  1.00140.54
ATOM   4061  CG2 ILE A 710     145.566 163.899 144.091  1.00140.54
ATOM   4062  CD  ILE A 710     143.734 164.703 141.726  1.00140.54
ATOM   4063  H   ILE A 710     147.482 165.450 140.970  1.00 99.99
ATOM   4064  N   ILE A 711     149.068 163.665 143.001  1.00135.19
ATOM   4065  CA  ILE A 711     150.114 162.825 143.583  1.00135.19
ATOM   4066  C   ILE A 711     151.224 163.688 144.169  1.00135.19
ATOM   4067  O   ILE A 711     151.703 163.447 145.285  1.00135.19
ATOM   4068  CB  ILE A 711     150.663 161.844 142.533  1.00135.19
ATOM   4069  CG1 ILE A 711     149.676 160.704 142.293  1.00135.19
ATOM   4070  CG2 ILE A 711     152.015 161.299 142.960  1.00135.19
ATOM   4071  CD  ILE A 711     150.055 159.826 141.131  1.00135.19
ATOM   4072  H   ILE A 711     149.038 163.671 142.001  1.00 99.99
ATOM   4073  N   VAL A 712     151.652 164.707 143.420  1.00138.59
ATOM   4074  CA  VAL A 712     152.734 165.571 143.886  1.00138.59
ATOM   4075  C   VAL A 712     152.324 166.306 145.156  1.00138.59
ATOM   4076  O   VAL A 712     153.108 166.419 146.106  1.00138.59
ATOM   4077  CB  VAL A 712     153.159 166.548 142.774  1.00138.59
ATOM   4078  CG1 VAL A 712     154.209 167.516 143.291  1.00138.59
ATOM   4079  CG2 VAL A 712     153.698 165.784 141.577  1.00138.59
ATOM   4080  H   VAL A 712     151.146 165.053 142.630  1.00 99.99
ATOM   4081  N   ILE A 713     151.091 166.816 145.193  1.00140.38
ATOM   4082  CA  ILE A 713     150.615 167.541 146.368  1.00140.38
ATOM   4083  C   ILE A 713     150.569 166.622 147.581  1.00140.38
ATOM   4084  O   ILE A 713     150.996 166.998 148.681  1.00140.38
ATOM   4085  CB  ILE A 713     149.241 168.175 146.083  1.00140.38
ATOM   4086  CG1 ILE A 713     149.395 169.390 145.167  1.00140.38
ATOM   4087  CG2 ILE A 713     148.546 168.564 147.379  1.00140.38
ATOM   4088  CD  ILE A 713     148.196 169.643 144.281  1.00140.38
ATOM   4089  H   ILE A 713     150.383 166.579 144.527  1.00 99.99
ATOM   4090  N   ILE A 714     150.051 165.403 147.403  1.00140.06
ATOM   4091  CA  ILE A 714     149.978 164.463 148.518  1.00140.06
ATOM   4092  C   ILE A 714     151.373 164.122 149.022  1.00140.06
ATOM   4093  O   ILE A 714     151.615 164.071 150.233  1.00140.06
ATOM   4094  CB  ILE A 714     149.195 163.199 148.113  1.00140.06
ATOM   4095  CG1 ILE A 714     147.763 163.560 147.719  1.00140.06
ATOM   4096  CG2 ILE A 714     149.193 162.185 149.245  1.00140.06
ATOM   4097  CD  ILE A 714     146.957 162.386 147.211  1.00140.06
ATOM   4098  H   ILE A 714     149.907 164.999 146.500  1.00 99.99
ATOM   4099  N   SER A 715     152.315 163.889 148.104  1.00141.43
ATOM   4100  CA  SER A 715     153.679 163.567 148.513  1.00141.43
ATOM   4101  C   SER A 715     154.322 164.725 149.269  1.00141.43
ATOM   4102  O   SER A 715     154.978 164.519 150.298  1.00141.43
ATOM   4103  CB  SER A 715     154.513 163.196 147.289  1.00141.43
ATOM   4104  OG  SER A 715     153.916 162.131 146.571  1.00141.43
ATOM   4105  H   SER A 715     152.210 164.136 147.141  1.00 99.99
ATOM   4106  HG  SER A 715     154.480 161.907 145.776  1.00 99.99
ATOM   4107  N   ILE A 716     154.138 165.953 148.775  1.00143.98
ATOM   4108  CA  ILE A 716     154.723 167.118 149.434  1.00143.98
ATOM   4109  C   ILE A 716     154.142 167.286 150.830  1.00143.98
ATOM   4110  O   ILE A 716     154.870 167.548 151.795  1.00143.98
ATOM   4111  CB  ILE A 716     154.516 168.378 148.573  1.00143.98
ATOM   4112  CG1 ILE A 716     155.359 168.301 147.298  1.00143.98
ATOM   4113  CG2 ILE A 716     154.865 169.630 149.362  1.00143.98
ATOM   4114  CD  ILE A 716     156.803 167.922 147.540  1.00143.98
ATOM   4115  H   ILE A 716     153.454 166.162 148.076  1.00 99.99
ATOM   4116  N   TRP A 717     152.822 167.134 150.962  1.00145.84
ATOM   4117  CA  TRP A 717     152.197 167.226 152.277  1.00145.84
ATOM   4118  C   TRP A 717     152.718 166.127 153.198  1.00145.84
ATOM   4119  O   TRP A 717     152.950 166.363 154.390  1.00145.84
ATOM   4120  CB  TRP A 717     150.674 167.153 152.130  1.00145.84
ATOM   4121  CG  TRP A 717     149.892 167.194 153.418  1.00145.84
ATOM   4122  CD1 TRP A 717     150.340 167.583 154.647  1.00145.84
ATOM   4123  CD2 TRP A 717     148.515 166.836 153.591  1.00145.84
ATOM   4124  NE1 TRP A 717     149.332 167.485 155.574  1.00145.84
ATOM   4125  CE2 TRP A 717     148.200 167.029 154.951  1.00145.84
ATOM   4126  CE3 TRP A 717     147.519 166.368 152.728  1.00145.84
ATOM   4127  CZ2 TRP A 717     146.932 166.771 155.467  1.00145.84
ATOM   4128  CZ3 TRP A 717     146.261 166.113 153.243  1.00145.84
ATOM   4129  CH2 TRP A 717     145.979 166.315 154.599  1.00145.84
ATOM   4130  H   TRP A 717     152.245 166.741 150.246  1.00 99.99
ATOM   4131  HD1 TRP A 717     151.374 167.908 154.760  1.00 99.99
ATOM   4132  HE1 TRP A 717     149.500 167.732 156.528  1.00 99.99
ATOM   4133  HE3 TRP A 717     147.784 166.008 151.734  1.00 99.99
ATOM   4134  HZ2 TRP A 717     146.796 166.645 156.541  1.00 99.99
ATOM   4135  HZ3 TRP A 717     145.563 165.754 152.487  1.00 99.99
ATOM   4136  HH2 TRP A 717     145.021 166.141 155.088  1.00 99.99
ATOM   4137  N   GLU A 718     152.925 164.923 152.657  1.00142.43
ATOM   4138  CA  GLU A 718     153.473 163.830 153.453  1.00142.43
ATOM   4139  C   GLU A 718     154.858 164.172 153.982  1.00142.43
ATOM   4140  O   GLU A 718     155.170 163.901 155.147  1.00142.43
ATOM   4141  CB  GLU A 718     153.521 162.549 152.620  1.00142.43
ATOM   4142  CG  GLU A 718     153.948 161.309 153.393  1.00142.43
ATOM   4143  CD  GLU A 718     155.439 161.049 153.307  1.00142.43
ATOM   4144  OE1 GLU A 718     156.048 161.411 152.279  1.00142.43
ATOM   4145  OE2 GLU A 718     156.002 160.481 154.266  1.00142.43
ATOM   4146  H   GLU A 718     152.903 164.758 151.671  1.00 99.99
ATOM   4147  N   ILE A 719     155.706 164.760 153.137  1.00145.30
ATOM   4148  CA  ILE A 719     157.028 165.170 153.598  1.00145.30
ATOM   4149  C   ILE A 719     156.913 166.268 154.648  1.00145.30
ATOM   4150  O   ILE A 719     157.633 166.262 155.654  1.00145.30
ATOM   4151  CB  ILE A 719     157.896 165.614 152.408  1.00145.30
ATOM   4152  CG1 ILE A 719     157.980 164.498 151.368  1.00145.30
ATOM   4153  CG2 ILE A 719     159.287 166.003 152.878  1.00145.30
ATOM   4154  CD  ILE A 719     158.460 164.968 150.023  1.00145.30
ATOM   4155  H   ILE A 719     155.418 165.163 152.268  1.00 99.99
ATOM   4156  N   VAL A 720     156.011 167.227 154.433  1.00151.83
ATOM   4157  CA  VAL A 720     155.872 168.346 155.361  1.00151.83
ATOM   4158  C   VAL A 720     155.257 167.888 156.679  1.00151.83
ATOM   4159  O   VAL A 720     155.716 168.274 157.761  1.00151.83
ATOM   4160  CB  VAL A 720     155.049 169.472 154.710  1.00151.83
ATOM   4161  CG1 VAL A 720     154.628 170.500 155.750  1.00151.83
ATOM   4162  CG2 VAL A 720     155.846 170.130 153.594  1.00151.83
ATOM   4163  H   VAL A 720     155.277 167.143 153.759  1.00 99.99
ATOM   4164  N   GLY A 721     154.224 167.052 156.615  1.00159.37
ATOM   4165  CA  GLY A 721     153.486 166.660 157.801  1.00159.37
ATOM   4166  C   GLY A 721     154.214 165.673 158.690  1.00159.37
ATOM   4167  O   GLY A 721     153.828 164.504 158.778  1.00159.37
ATOM   4168  H   GLY A 721     153.960 166.576 155.776  1.00 99.99
ATOM   4169  N   GLN A 722     155.275 166.134 159.357  1.00161.95
ATOM   4170  CA  GLN A 722     156.116 165.281 160.189  1.00161.95
ATOM   4171  C   GLN A 722     155.696 165.270 161.655  1.00161.95
ATOM   4172  O   GLN A 722     156.531 164.995 162.527  1.00161.95
ATOM   4173  CB  GLN A 722     157.578 165.712 160.067  1.00161.95
ATOM   4174  CG  GLN A 722     158.170 165.518 158.685  1.00161.95
ATOM   4175  CD  GLN A 722     157.989 164.105 158.172  1.00161.95
ATOM   4176  OE1 GLN A 722     157.241 163.867 157.224  1.00161.95
ATOM   4177  NE2 GLN A 722     158.677 163.156 158.797  1.00161.95
ATOM   4178  H   GLN A 722     155.596 167.081 159.358  1.00 99.99
ATOM   4179 1HE2 GLN A 722     158.597 162.204 158.502  1.00 99.99
ATOM   4180 2HE2 GLN A 722     159.275 163.394 159.563  1.00 99.99
ATOM   4181  N   ALA A 723     154.431 165.560 161.961  1.00167.18
ATOM   4182  CA  ALA A 723     153.967 165.554 163.345  1.00167.18
ATOM   4183  C   ALA A 723     153.228 164.268 163.700  1.00167.18
ATOM   4184  O   ALA A 723     153.678 163.516 164.568  1.00167.18
ATOM   4185  CB  ALA A 723     153.073 166.774 163.604  1.00167.18
ATOM   4186  H   ALA A 723     153.709 165.641 161.274  1.00 99.99
ATOM   4187  N   ASP A 724     152.123 163.987 163.011  1.00164.23
ATOM   4188  CA  ASP A 724     151.282 162.808 163.205  1.00164.23
ATOM   4189  C   ASP A 724     150.313 162.714 162.037  1.00164.23
ATOM   4190  O   ASP A 724     150.133 163.671 161.279  1.00164.23
ATOM   4191  CB  ASP A 724     150.503 162.846 164.529  1.00164.23
ATOM   4192  CG  ASP A 724     151.333 162.402 165.721  1.00164.23
ATOM   4193  OD1 ASP A 724     152.193 161.513 165.551  1.00164.23
ATOM   4194  OD2 ASP A 724     151.125 162.944 166.826  1.00164.23
ATOM   4195  H   ASP A 724     151.747 164.557 162.281  1.00 99.99
ATOM   4196  N   GLY A 725     149.690 161.551 161.906  1.00147.22
ATOM   4197  CA  GLY A 725     148.657 161.354 160.889  1.00147.22
ATOM   4198  C   GLY A 725     149.130 161.206 159.462  1.00147.22
ATOM   4199  O   GLY A 725     148.694 160.291 158.758  1.00147.22
ATOM   4200  H   GLY A 725     149.773 160.810 162.573  1.00 99.99
ATOM   4201  N   GLY A 726     150.012 162.099 159.010  1.00142.30
ATOM   4202  CA  GLY A 726     150.515 162.003 157.650  1.00142.30
ATOM   4203  C   GLY A 726     151.303 160.731 157.405  1.00142.30
ATOM   4204  O   GLY A 726     151.191 160.113 156.343  1.00142.30
ATOM   4205  H   GLY A 726     150.537 162.700 159.613  1.00 99.99
ATOM   4206  N   LEU A 727     152.105 160.316 158.387  1.00137.21
ATOM   4207  CA  LEU A 727     152.886 159.093 158.258  1.00137.21
ATOM   4208  C   LEU A 727     152.024 157.839 158.291  1.00137.21
ATOM   4209  O   LEU A 727     152.539 156.748 158.027  1.00137.21
ATOM   4210  CB  LEU A 727     153.945 159.010 159.363  1.00137.21
ATOM   4211  CG  LEU A 727     153.506 158.700 160.798  1.00137.21
ATOM   4212  CD1 LEU A 727     154.709 158.292 161.633  1.00137.21
ATOM   4213  CD2 LEU A 727     152.796 159.879 161.446  1.00137.21
ATOM   4214  H   LEU A 727     152.099 160.719 159.302  1.00 99.99
ATOM   4215  N   SER A 728     150.740 157.961 158.616  1.00129.57
ATOM   4216  CA  SER A 728     149.859 156.806 158.712  1.00129.57
ATOM   4217  C   SER A 728     148.987 156.604 157.482  1.00129.57
ATOM   4218  O   SER A 728     148.586 155.469 157.206  1.00129.57
ATOM   4219  CB  SER A 728     148.961 156.929 159.948  1.00129.57
ATOM   4220  OG  SER A 728     149.736 157.026 161.130  1.00129.57
ATOM   4221  H   SER A 728     150.325 158.832 158.880  1.00 99.99
ATOM   4222  HG  SER A 728     149.130 157.105 161.921  1.00 99.99
ATOM   4223  N   VAL A 729     148.686 157.664 156.734  1.00112.22
ATOM   4224  CA  VAL A 729     147.773 157.556 155.601  1.00112.22
ATOM   4225  C   VAL A 729     148.473 157.967 154.311  1.00112.22
ATOM   4226  O   VAL A 729     148.366 157.280 153.289  1.00112.22
ATOM   4227  CB  VAL A 729     146.508 158.402 155.828  1.00112.22
ATOM   4228  CG1 VAL A 729     145.560 158.261 154.650  1.00112.22
ATOM   4229  CG2 VAL A 729     145.822 157.995 157.122  1.00112.22
ATOM   4230  H   VAL A 729     149.171 158.536 156.804  1.00 99.99
ATOM   4231  N   LEU A 730     149.182 159.096 154.344  1.00123.85
ATOM   4232  CA  LEU A 730     149.826 159.590 153.130  1.00123.85
ATOM   4233  C   LEU A 730     150.923 158.649 152.644  1.00123.85
ATOM   4234  O   LEU A 730     150.954 158.282 151.471  1.00 99.99
ATOM   4235  CB  LEU A 730     150.372 160.996 153.363  1.00123.85
ATOM   4236  CG  LEU A 730     149.359 161.977 153.957  1.00123.85
ATOM   4237  CD1 LEU A 730     150.014 163.300 154.304  1.00123.85
ATOM   4238  CD2 LEU A 730     148.202 162.186 152.996  1.00123.85
ATOM   4239  H   LEU A 730     149.509 159.509 155.194  1.00 99.99
ATOM   4240  N   ARG A 731     151.683 158.038 153.557  1.00111.31
ATOM   4241  CA  ARG A 731     152.629 157.010 153.137  1.00111.31
ATOM   4242  C   ARG A 731     151.916 155.830 152.495  1.00111.31
ATOM   4243  O   ARG A 731     152.431 155.239 151.540  1.00111.31
ATOM   4244  CB  ARG A 731     153.474 156.531 154.317  1.00111.31
ATOM   4245  CG  ARG A 731     154.418 157.571 154.899  1.00111.31
ATOM   4246  CD  ARG A 731     155.050 157.075 156.196  1.00111.31
ATOM   4247  NE  ARG A 731     155.218 155.621 156.229  1.00111.31
ATOM   4248  CZ  ARG A 731     156.095 154.938 155.499  1.00111.31
ATOM   4249  NH1 ARG A 731     156.917 155.568 154.672  1.00111.31
ATOM   4250  NH2 ARG A 731     156.157 153.618 155.604  1.00111.31
ATOM   4251  H   ARG A 731     151.843 158.411 154.471  1.00 99.99
ATOM   4252  HE  ARG A 731     154.577 155.215 156.881  1.00 99.99
ATOM   4253 1HH1 ARG A 731     157.574 155.047 154.127  1.00 99.99
ATOM   4254 2HH1 ARG A 731     156.881 156.564 154.593  1.00 99.99
ATOM   4255 1HH2 ARG A 731     156.816 153.103 155.056  1.00 99.99
ATOM   4256 2HH2 ARG A 731     155.545 153.137 156.232  1.00 99.99
ATOM   4257  N   THR A 732     150.750 155.455 153.015  1.00 95.34
ATOM   4258  CA  THR A 732     149.955 154.419 152.370  1.00 95.34
ATOM   4259  C   THR A 732     149.452 154.873 151.004  1.00 95.34
ATOM   4260  O   THR A 732     149.186 154.040 150.132  1.00 95.34
ATOM   4261  CB  THR A 732     148.788 154.027 153.281  1.00 95.34
ATOM   4262  OG1 THR A 732     149.302 153.570 154.538  1.00 95.34
ATOM   4263  CG2 THR A 732     147.970 152.912 152.668  1.00 95.34
ATOM   4264  H   THR A 732     150.266 155.989 153.708  1.00 99.99
ATOM   4265  HG1 THR A 732     148.543 153.313 155.136  1.00 99.99
ATOM   4266  N   PHE A 733     149.345 156.185 150.791  1.00 96.68
ATOM   4267  CA  PHE A 733     148.897 156.732 149.516  1.00 96.68
ATOM   4268  C   PHE A 733     149.997 156.782 148.465  1.00 96.68
ATOM   4269  O   PHE A 733     149.710 157.144 147.319  1.00 96.68
ATOM   4270  CB  PHE A 733     148.320 158.133 149.719  1.00 96.68
ATOM   4271  CG  PHE A 733     146.825 158.159 149.852  1.00 96.68
ATOM   4272  CD1 PHE A 733     146.017 158.087 148.731  1.00 96.68
ATOM   4273  CD2 PHE A 733     146.228 158.256 151.096  1.00 96.68
ATOM   4274  CE1 PHE A 733     144.643 158.111 148.846  1.00 96.68
ATOM   4275  CE2 PHE A 733     144.853 158.280 151.218  1.00 96.68
ATOM   4276  CZ  PHE A 733     144.060 158.207 150.092  1.00 96.68
ATOM   4277  H   PHE A 733     149.552 156.904 151.454  1.00 99.99
ATOM   4278  HD1 PHE A 733     146.586 158.013 147.804  1.00 99.99
ATOM   4279  HD2 PHE A 733     146.950 158.307 151.911  1.00 99.99
ATOM   4280  HE1 PHE A 733     144.020 157.982 147.961  1.00 99.99
ATOM   4281  HE2 PHE A 733     144.394 158.325 152.206  1.00 99.99
ATOM   4282  HZ  PHE A 733     142.975 158.162 150.191  1.00 99.99
ATOM   4283  N   ARG A 734     151.238 156.438 148.818  1.00100.68
ATOM   4284  CA  ARG A 734     152.326 156.464 147.845  1.00100.68
ATOM   4285  C   ARG A 734     152.061 155.525 146.677  1.00100.68
ATOM   4286  O   ARG A 734     152.628 155.704 145.595  1.00100.68
ATOM   4287  CB  ARG A 734     153.641 156.089 148.526  1.00100.68
ATOM   4288  CG  ARG A 734     154.056 157.028 149.640  1.00100.68
ATOM   4289  CD  ARG A 734     155.536 157.330 149.584  1.00100.68
ATOM   4290  NE  ARG A 734     156.012 157.874 150.849  1.00100.68
ATOM   4291  CZ  ARG A 734     156.780 157.208 151.705  1.00100.68
ATOM   4292  NH1 ARG A 734     157.164 155.970 151.431  1.00100.68
ATOM   4293  NH2 ARG A 734     157.169 157.785 152.832  1.00100.68
ATOM   4294  H   ARG A 734     151.525 156.338 149.771  1.00 99.99
ATOM   4295  HE  ARG A 734     155.682 158.809 150.979  1.00 99.99
ATOM   4296 1HH1 ARG A 734     157.742 155.471 152.077  1.00 99.99
ATOM   4297 2HH1 ARG A 734     156.876 155.534 150.578  1.00 99.99
ATOM   4298 1HH2 ARG A 734     157.747 157.284 153.476  1.00 99.99
ATOM   4299 2HH2 ARG A 734     156.885 158.721 153.038  1.00 99.99
ATOM   4300  N   LEU A 735     151.208 154.520 146.878  1.00 86.86
ATOM   4301  CA  LEU A 735     150.904 153.547 145.837  1.00 86.86
ATOM   4302  C   LEU A 735     150.257 154.175 144.611  1.00 86.86
ATOM   4303  O   LEU A 735     150.278 153.566 143.537  1.00 86.86
ATOM   4304  CB  LEU A 735     149.993 152.458 146.400  1.00 86.86
ATOM   4305  CG  LEU A 735     150.665 151.374 147.237  1.00 86.86
ATOM   4306  CD1 LEU A 735     150.866 151.823 148.670  1.00 86.86
ATOM   4307  CD2 LEU A 735     149.809 150.134 147.196  1.00 86.86
ATOM   4308  H   LEU A 735     150.763 154.351 147.757  1.00 99.99
ATOM   4309  N   LEU A 736     149.677 155.370 144.748  1.00100.07
ATOM   4310  CA  LEU A 736     149.049 156.029 143.608  1.00100.07
ATOM   4311  C   LEU A 736     150.049 156.283 142.488  1.00100.07
ATOM   4312  O   LEU A 736     149.670 156.311 141.311  1.00100.07
ATOM   4313  CB  LEU A 736     148.403 157.340 144.055  1.00100.07
ATOM   4314  CG  LEU A 736     146.966 157.324 144.590  1.00100.07
ATOM   4315  CD1 LEU A 736     145.980 156.886 143.525  1.00100.07
ATOM   4316  CD2 LEU A 736     146.846 156.435 145.814  1.00100.07
ATOM   4317  H   LEU A 736     149.468 155.775 145.638  1.00 99.99
ATOM   4318  N   ARG A 737     151.326 156.466 142.830  1.00108.02
ATOM   4319  CA  ARG A 737     152.352 156.675 141.816  1.00108.02
ATOM   4320  C   ARG A 737     152.517 155.464 140.907  1.00108.02
ATOM   4321  O   ARG A 737     152.987 155.613 139.774  1.00108.02
ATOM   4322  CB  ARG A 737     153.680 157.026 142.488  1.00108.02
ATOM   4323  CG  ARG A 737     153.536 158.031 143.623  1.00108.02
ATOM   4324  CD  ARG A 737     154.877 158.587 144.059  1.00108.02
ATOM   4325  NE  ARG A 737     154.813 159.211 145.377  1.00108.02
ATOM   4326  CZ  ARG A 737     155.848 159.315 146.203  1.00108.02
ATOM   4327  NH1 ARG A 737     157.031 158.834 145.848  1.00108.02
ATOM   4328  NH2 ARG A 737     155.703 159.897 147.385  1.00108.02
ATOM   4329  H   ARG A 737     151.618 156.644 143.770  1.00 99.99
ATOM   4330  HE  ARG A 737     153.889 159.545 145.566  1.00 99.99
ATOM   4331 1HH1 ARG A 737     157.810 158.913 146.470  1.00 99.99
ATOM   4332 2HH1 ARG A 737     157.145 158.393 144.958  1.00 99.99
ATOM   4333 1HH2 ARG A 737     156.485 159.973 148.004  1.00 99.99
ATOM   4334 2HH2 ARG A 737     154.812 160.260 147.658  1.00 99.99
ATOM   4335  N   VAL A 738     152.139 154.271 141.374  1.00 99.32
ATOM   4336  CA  VAL A 738     152.163 153.091 140.513  1.00 99.32
ATOM   4337  C   VAL A 738     151.160 153.244 139.378  1.00 99.32
ATOM   4338  O   VAL A 738     151.402 152.802 138.249  1.00 99.32
ATOM   4339  CB  VAL A 738     151.889 151.820 141.337  1.00 99.32
ATOM   4340  CG1 VAL A 738     151.927 150.584 140.450  1.00 99.32
ATOM   4341  CG2 VAL A 738     152.887 151.696 142.472  1.00 99.32
ATOM   4342  H   VAL A 738     152.018 154.081 142.348  1.00 99.99
ATOM   4343  N   LEU A 739     150.020 153.878 139.657  1.00103.81
ATOM   4344  CA  LEU A 739     148.965 154.022 138.662  1.00103.81
ATOM   4345  C   LEU A 739     149.307 155.020 137.566  1.00103.81
ATOM   4346  O   LEU A 739     148.531 155.150 136.616  1.00103.81
ATOM   4347  CB  LEU A 739     147.655 154.419 139.343  1.00103.81
ATOM   4348  CG  LEU A 739     147.129 153.366 140.320  1.00103.81
ATOM   4349  CD1 LEU A 739     146.467 154.013 141.516  1.00103.81
ATOM   4350  CD2 LEU A 739     146.160 152.430 139.617  1.00103.81
ATOM   4351  H   LEU A 739     149.775 154.178 140.579  1.00 99.99
ATOM   4352  N   LYS A 740     150.430 155.732 137.670  1.00113.83
ATOM   4353  CA  LYS A 740     150.830 156.636 136.599  1.00113.83
ATOM   4354  C   LYS A 740     151.195 155.896 135.319  1.00113.83
ATOM   4355  O   LYS A 740     151.280 156.525 134.259  1.00113.83
ATOM   4356  CB  LYS A 740     152.005 157.502 137.055  1.00113.83
ATOM   4357  CG  LYS A 740     151.647 158.509 138.135  1.00113.83
ATOM   4358  CD  LYS A 740     152.653 159.647 138.190  1.00113.83
ATOM   4359  CE  LYS A 740     153.388 159.680 139.516  1.00113.83
ATOM   4360  NZ  LYS A 740     154.021 161.006 139.752  1.00113.83
ATOM   4361  H   LYS A 740     150.915 155.861 138.535  1.00 99.99
ATOM   4362  HZ1 LYS A 740     154.497 160.997 140.632  1.00 99.99
ATOM   4363  HZ2 LYS A 740     154.676 161.198 139.021  1.00 99.99
ATOM   4364  HZ3 LYS A 740     153.316 161.715 139.762  1.00 99.99
ATOM   4365  N   LEU A 741     151.415 154.580 135.390  1.00113.75
ATOM   4366  CA  LEU A 741     151.759 153.818 134.193  1.00113.75
ATOM   4367  C   LEU A 741     150.627 153.807 133.174  1.00113.75
ATOM   4368  O   LEU A 741     150.878 153.615 131.978  1.00113.75
ATOM   4369  CB  LEU A 741     152.145 152.384 134.561  1.00113.75
ATOM   4370  CG  LEU A 741     153.576 152.091 135.027  1.00113.75
ATOM   4371  CD1 LEU A 741     154.575 152.380 133.913  1.00113.75
ATOM   4372  CD2 LEU A 741     153.941 152.850 136.290  1.00113.75
ATOM   4373  H   LEU A 741     151.560 154.098 136.254  1.00 99.99
ATOM   4374  N   VAL A 742     149.379 153.995 133.617  1.00119.15
ATOM   4375  CA  VAL A 742     148.264 154.000 132.672  1.00119.15
ATOM   4376  C   VAL A 742     148.410 155.155 131.692  1.00119.15
ATOM   4377  O   VAL A 742     147.956 155.071 130.544  1.00119.15
ATOM   4378  CB  VAL A 742     146.911 154.052 133.414  1.00119.15
ATOM   4379  CG1 VAL A 742     146.745 155.366 134.161  1.00119.15
ATOM   4380  CG2 VAL A 742     145.756 153.834 132.446  1.00119.15
ATOM   4381  H   VAL A 742     149.119 153.885 134.576  1.00 99.99
ATOM   4382  N   ARG A 743     149.064 156.240 132.115  1.00125.44
ATOM   4383  CA  ARG A 743     149.317 157.357 131.215  1.00125.44
ATOM   4384  C   ARG A 743     150.284 156.985 130.102  1.00125.44
ATOM   4385  O   ARG A 743     150.378 157.717 129.110  1.00125.44
ATOM   4386  CB  ARG A 743     149.868 158.554 131.998  1.00125.44
ATOM   4387  CG  ARG A 743     149.631 159.900 131.325  1.00125.44
ATOM   4388  CD  ARG A 743     150.838 160.427 130.555  1.00125.44
ATOM   4389  NE  ARG A 743     151.932 160.831 131.429  1.00125.44
ATOM   4390  CZ  ARG A 743     151.973 161.986 132.084  1.00125.44
ATOM   4391  NH1 ARG A 743     150.977 162.853 131.964  1.00125.44
ATOM   4392  NH2 ARG A 743     153.007 162.277 132.859  1.00125.44
ATOM   4393  H   ARG A 743     149.240 156.428 133.081  1.00 99.99
ATOM   4394  HE  ARG A 743     152.638 160.123 131.464  1.00 99.99
ATOM   4395 1HH1 ARG A 743     151.009 163.722 132.457  1.00 99.99
ATOM   4396 2HH1 ARG A 743     150.194 162.638 131.380  1.00 99.99
ATOM   4397 1HH2 ARG A 743     153.034 163.147 133.350  1.00 99.99
ATOM   4398 2HH2 ARG A 743     153.760 161.626 132.953  1.00 99.99
ATOM   4399  N   PHE A 744     150.976 155.858 130.220  1.00125.35
ATOM   4400  CA  PHE A 744     152.075 155.587 129.310  1.00125.35
ATOM   4401  C   PHE A 744     151.865 154.339 128.472  1.00125.35
ATOM   4402  O   PHE A 744     152.059 154.381 127.255  1.00125.35
ATOM   4403  CB  PHE A 744     153.386 155.449 130.091  1.00125.35
ATOM   4404  CG  PHE A 744     153.846 156.725 130.740  1.00125.35
ATOM   4405  CD1 PHE A 744     153.112 157.293 131.766  1.00125.35
ATOM   4406  CD2 PHE A 744     155.054 157.292 130.411  1.00125.35
ATOM   4407  CE1 PHE A 744     153.540 158.439 132.396  1.00125.35
ATOM   4408  CE2 PHE A 744     155.483 158.438 131.031  1.00125.35
ATOM   4409  CZ  PHE A 744     154.727 159.015 132.025  1.00125.35
ATOM   4410  H   PHE A 744     150.963 155.295 131.046  1.00 99.99
ATOM   4411  HD1 PHE A 744     152.202 156.736 131.990  1.00 99.99
ATOM   4412  HD2 PHE A 744     155.586 156.737 129.638  1.00 99.99
ATOM   4413  HE1 PHE A 744     152.990 158.828 133.253  1.00 99.99
ATOM   4414  HE2 PHE A 744     156.439 158.799 130.651  1.00 99.99
ATOM   4415  HZ  PHE A 744     155.119 159.864 132.585  1.00 99.99
ATOM   4416  N   MET A 745     151.471 153.233 129.086  1.00116.61
ATOM   4417  CA  MET A 745     151.311 151.979 128.359  1.00116.61
ATOM   4418  C   MET A 745     150.114 152.082 127.424  1.00116.61
ATOM   4419  O   MET A 745     149.004 152.369 127.888  1.00116.61
ATOM   4420  CB  MET A 745     151.128 150.822 129.336  1.00116.61
ATOM   4421  CG  MET A 745     152.341 149.910 129.471  1.00116.61
ATOM   4422  SD  MET A 745     152.925 149.197 127.920  1.00116.61
ATOM   4423  CE  MET A 745     151.431 148.432 127.296  1.00116.61
ATOM   4424  H   MET A 745     151.406 153.156 130.081  1.00 99.99
ATOM   4425  N   PRO A 746     150.279 151.856 126.120  1.00113.35
ATOM   4426  CA  PRO A 746     149.161 152.060 125.190  1.00113.35
ATOM   4427  C   PRO A 746     148.157 150.918 125.185  1.00113.35
ATOM   4428  O   PRO A 746     146.967 151.140 124.940  1.00113.35
ATOM   4429  CB  PRO A 746     149.866 152.191 123.836  1.00113.35
ATOM   4430  CG  PRO A 746     151.087 151.345 123.982  1.00113.35
ATOM   4431  CD  PRO A 746     151.520 151.474 125.422  1.00113.35
ATOM   4432  N   ALA A 747     148.616 149.694 125.456  1.00103.71
ATOM   4433  CA  ALA A 747     147.711 148.550 125.452  1.00103.71
ATOM   4434  C   ALA A 747     146.831 148.510 126.695  1.00103.71
ATOM   4435  O   ALA A 747     145.678 148.066 126.621  1.00103.71
ATOM   4436  CB  ALA A 747     148.505 147.250 125.327  1.00103.71
ATOM   4437  H   ALA A 747     149.505 149.528 125.882  1.00 99.99
ATOM   4438  N   LEU A 748     147.345 148.975 127.832  1.00100.50
ATOM   4439  CA  LEU A 748     146.566 148.997 129.062  1.00100.50
ATOM   4440  C   LEU A 748     145.645 150.205 129.157  1.00100.50
ATOM   4441  O   LEU A 748     144.953 150.354 130.170  1.00100.50
ATOM   4442  CB  LEU A 748     147.487 148.945 130.285  1.00100.50
ATOM   4443  CG  LEU A 748     148.024 147.565 130.687  1.00100.50
ATOM   4444  CD1 LEU A 748     149.066 147.035 129.712  1.00100.50
ATOM   4445  CD2 LEU A 748     148.585 147.606 132.101  1.00100.50
ATOM   4446  H   LEU A 748     148.314 149.195 127.942  1.00 99.99
ATOM   4447  N   ARG A 749     145.620 151.069 128.142  1.00105.19
ATOM   4448  CA  ARG A 749     144.492 151.980 127.998  1.00105.19
ATOM   4449  C   ARG A 749     143.323 151.274 127.331  1.00105.19
ATOM   4450  O   ARG A 749     142.197 151.302 127.838  1.00105.19
ATOM   4451  CB  ARG A 749     144.872 153.209 127.171  1.00105.19
ATOM   4452  CG  ARG A 749     146.241 153.789 127.408  1.00105.19
ATOM   4453  CD  ARG A 749     146.463 154.934 126.430  1.00105.19
ATOM   4454  NE  ARG A 749     147.864 155.314 126.306  1.00105.19
ATOM   4455  CZ  ARG A 749     148.536 155.981 127.237  1.00105.19
ATOM   4456  NH1 ARG A 749     147.927 156.350 128.354  1.00105.19
ATOM   4457  NH2 ARG A 749     149.809 156.290 127.044  1.00105.19
ATOM   4458  H   ARG A 749     146.435 151.320 127.620  1.00 99.99
ATOM   4459  HE  ARG A 749     148.333 154.998 125.481  1.00 99.99
ATOM   4460 1HH1 ARG A 749     148.432 156.852 129.056  1.00 99.99
ATOM   4461 2HH1 ARG A 749     146.963 156.126 128.495  1.00 99.99
ATOM   4462 1HH2 ARG A 749     150.314 156.792 127.746  1.00 99.99
ATOM   4463 2HH2 ARG A 749     150.266 156.021 126.196  1.00 99.99
ATOM   4464  N   ARG A 750     143.580 150.643 126.185  1.00 91.59
ATOM   4465  CA  ARG A 750     142.515 149.983 125.443  1.00 91.59
ATOM   4466  C   ARG A 750     141.912 148.838 126.243  1.00 91.59
ATOM   4467  O   ARG A 750     140.687 148.676 126.276  1.00 91.59
ATOM   4468  CB  ARG A 750     143.047 149.483 124.101  1.00 91.59
ATOM   4469  CG  ARG A 750     143.501 150.593 123.167  1.00 91.59
ATOM   4470  CD  ARG A 750     144.057 150.031 121.871  1.00 91.59
ATOM   4471  NE  ARG A 750     145.352 149.387 122.071  1.00 91.59
ATOM   4472  CZ  ARG A 750     145.561 148.079 121.959  1.00 91.59
ATOM   4473  NH1 ARG A 750     144.559 147.269 121.649  1.00 91.59
ATOM   4474  NH2 ARG A 750     146.773 147.581 122.161  1.00 91.59
ATOM   4475  H   ARG A 750     144.507 150.422 125.881  1.00 99.99
ATOM   4476  HE  ARG A 750     146.051 150.064 122.302  1.00 99.99
ATOM   4477 1HH1 ARG A 750     144.719 146.285 121.565  1.00 99.99
ATOM   4478 2HH1 ARG A 750     143.643 147.641 121.499  1.00 99.99
ATOM   4479 1HH2 ARG A 750     146.930 146.597 122.077  1.00 99.99
ATOM   4480 2HH2 ARG A 750     147.530 148.189 122.398  1.00 99.99
ATOM   4481  N   GLN A 751     142.752 148.035 126.900  1.00 79.24
ATOM   4482  CA  GLN A 751     142.222 146.918 127.675  1.00 79.24
ATOM   4483  C   GLN A 751     141.375 147.408 128.843  1.00 79.24
ATOM   4484  O   GLN A 751     140.301 146.857 129.115  1.00 79.24
ATOM   4485  CB  GLN A 751     143.361 146.030 128.171  1.00 79.24
ATOM   4486  CG  GLN A 751     142.891 144.728 128.790  1.00 79.24
ATOM   4487  CD  GLN A 751     141.880 144.006 127.924  1.00 79.24
ATOM   4488  OE1 GLN A 751     142.058 143.882 126.713  1.00 79.24
ATOM   4489  NE2 GLN A 751     140.808 143.526 128.543  1.00 79.24
ATOM   4490  H   GLN A 751     143.693 148.294 127.120  1.00 99.99
ATOM   4491 1HE2 GLN A 751     140.106 143.040 128.023  1.00 99.99
ATOM   4492 2HE2 GLN A 751     140.703 143.651 129.530  1.00 99.99
ATOM   4493  N   LEU A 752     141.837 148.446 129.542  1.00 73.16
ATOM   4494  CA  LEU A 752     141.062 148.990 130.653  1.00 73.16
ATOM   4495  C   LEU A 752     139.749 149.594 130.170  1.00 73.16
ATOM   4496  O   LEU A 752     138.716 149.468 130.838  1.00 73.16
ATOM   4497  CB  LEU A 752     141.888 150.027 131.411  1.00 73.16
ATOM   4498  CG  LEU A 752     142.716 149.462 132.565  1.00 73.16
ATOM   4499  CD1 LEU A 752     143.479 150.564 133.275  1.00 73.16
ATOM   4500  CD2 LEU A 752     141.824 148.714 133.537  1.00 73.16
ATOM   4501  H   LEU A 752     142.583 149.029 129.222  1.00 99.99
ATOM   4502  N   VAL A 753     139.766 150.256 129.012  1.00 75.38
ATOM   4503  CA  VAL A 753     138.536 150.829 128.477  1.00 75.38
ATOM   4504  C   VAL A 753     137.561 149.727 128.081  1.00 75.38
ATOM   4505  O   VAL A 753     136.348 149.857 128.275  1.00 75.38
ATOM   4506  CB  VAL A 753     138.853 151.769 127.301  1.00 75.38
ATOM   4507  CG1 VAL A 753     137.589 152.108 126.528  1.00 75.38
ATOM   4508  CG2 VAL A 753     139.512 153.040 127.813  1.00 75.38
ATOM   4509  H   VAL A 753     140.522 150.194 128.360  1.00 99.99
ATOM   4510  N   VAL A 754     138.070 148.618 127.542  1.00 66.87
ATOM   4511  CA  VAL A 754     137.195 147.494 127.221  1.00 66.87
ATOM   4512  C   VAL A 754     136.604 146.896 128.494  1.00 66.87
ATOM   4513  O   VAL A 754     135.420 146.538 128.538  1.00 66.87
ATOM   4514  CB  VAL A 754     137.953 146.443 126.389  1.00 66.87
ATOM   4515  CG1 VAL A 754     137.110 145.194 126.210  1.00 66.87
ATOM   4516  CG2 VAL A 754     138.325 147.016 125.033  1.00 66.87
ATOM   4517  H   VAL A 754     139.046 148.402 127.561  1.00 99.99
ATOM   4518  N   LEU A 755     137.411 146.789 129.552  1.00 66.69
ATOM   4519  CA  LEU A 755     136.893 146.280 130.819  1.00 66.69
ATOM   4520  C   LEU A 755     135.817 147.197 131.390  1.00 66.69
ATOM   4521  O   LEU A 755     134.817 146.725 131.942  1.00 66.69
ATOM   4522  CB  LEU A 755     138.031 146.096 131.820  1.00 66.69
ATOM   4523  CG  LEU A 755     139.047 145.005 131.483  1.00 66.69
ATOM   4524  CD1 LEU A 755     139.765 144.557 132.734  1.00 66.69
ATOM   4525  CD2 LEU A 755     138.369 143.827 130.805  1.00 66.69
ATOM   4526  H   LEU A 755     138.294 147.255 129.613  1.00 99.99
ATOM   4527  N   MET A 756     136.006 148.512 131.275  1.00 73.28
ATOM   4528  CA  MET A 756     134.963 149.440 131.702  1.00 73.28
ATOM   4529  C   MET A 756     133.717 149.323 130.830  1.00 73.28
ATOM   4530  O   MET A 756     132.594 149.479 131.324  1.00 73.28
ATOM   4531  CB  MET A 756     135.492 150.872 131.692  1.00 73.28
ATOM   4532  CG  MET A 756     136.543 151.148 132.756  1.00 73.28
ATOM   4533  SD  MET A 756     136.414 150.038 134.171  1.00 73.28
ATOM   4534  CE  MET A 756     135.131 150.844 135.128  1.00 73.28
ATOM   4535  H   MET A 756     136.715 148.912 130.694  1.00 99.99
ATOM   4536  N   LYS A 757     133.892 149.047 129.536  1.00 69.87
ATOM   4537  CA  LYS A 757     132.744 148.794 128.673  1.00 69.87
ATOM   4538  C   LYS A 757     131.969 147.570 129.144  1.00 69.87
ATOM   4539  O   LYS A 757     130.734 147.548 129.089  1.00 69.87
ATOM   4540  CB  LYS A 757     133.204 148.615 127.227  1.00 69.87
ATOM   4541  CG  LYS A 757     133.586 149.909 126.527  1.00 69.87
ATOM   4542  CD  LYS A 757     132.642 151.041 126.890  1.00 69.87
ATOM   4543  CE  LYS A 757     132.789 152.211 125.931  1.00 69.87
ATOM   4544  NZ  LYS A 757     134.206 152.645 125.797  1.00 69.87
ATOM   4545  H   LYS A 757     134.777 148.787 129.149  1.00 99.99
ATOM   4546  HZ1 LYS A 757     134.261 153.414 125.160  1.00 99.99
ATOM   4547  HZ2 LYS A 757     134.554 152.928 126.691  1.00 99.99
ATOM   4548  HZ3 LYS A 757     134.756 151.886 125.450  1.00 99.99
ATOM   4549  N   THR A 758     132.681 146.535 129.595  1.00 67.77
ATOM   4550  CA  THR A 758     132.010 145.388 130.204  1.00 67.77
ATOM   4551  C   THR A 758     131.270 145.800 131.469  1.00 67.77
ATOM   4552  O   THR A 758     130.094 145.468 131.654  1.00 67.77
ATOM   4553  CB  THR A 758     133.009 144.280 130.534  1.00 67.77
ATOM   4554  OG1 THR A 758     133.799 144.669 131.664  1.00 67.77
ATOM   4555  CG2 THR A 758     133.910 143.999 129.362  1.00 67.77
ATOM   4556  H   THR A 758     133.668 146.580 129.752  1.00 99.99
ATOM   4557  HG1 THR A 758     134.453 143.944 131.880  1.00 99.99
ATOM   4558  N   MET A 759     131.951 146.532 132.355  1.00 67.27
ATOM   4559  CA  MET A 759     131.345 146.942 133.618  1.00 67.27
ATOM   4560  C   MET A 759     130.142 147.847 133.406  1.00 67.27
ATOM   4561  O   MET A 759     129.327 148.006 134.320  1.00 67.27
ATOM   4562  CB  MET A 759     132.381 147.643 134.498  1.00 67.27
ATOM   4563  CG  MET A 759     132.019 147.673 135.971  1.00 67.27
ATOM   4564  SD  MET A 759     133.465 147.681 137.045  1.00 67.27
ATOM   4565  CE  MET A 759     132.686 147.725 138.656  1.00 67.27
ATOM   4566  H   MET A 759     132.936 146.692 132.287  1.00 99.99
ATOM   4567  N   ASP A 760     130.019 148.449 132.222  1.00 72.81
ATOM   4568  CA  ASP A 760     128.780 149.132 131.868  1.00 72.81
ATOM   4569  C   ASP A 760     127.587 148.182 131.871  1.00 72.81
ATOM   4570  O   ASP A 760     126.448 148.635 132.021  1.00 72.81
ATOM   4571  CB  ASP A 760     128.911 149.798 130.497  1.00 72.81
ATOM   4572  CG  ASP A 760     129.815 151.016 130.522  1.00 72.81
ATOM   4573  OD1 ASP A 760     129.967 151.624 131.602  1.00 72.81
ATOM   4574  OD2 ASP A 760     130.371 151.368 129.460  1.00 72.81
ATOM   4575  H   ASP A 760     130.800 148.659 131.634  1.00 99.99
ATOM   4576  N   ASN A 761     127.824 146.879 131.707  1.00 67.64
ATOM   4577  CA  ASN A 761     126.785 145.862 131.813  1.00 67.64
ATOM   4578  C   ASN A 761     126.803 145.113 133.134  1.00 67.64
ATOM   4579  O   ASN A 761     125.763 144.603 133.554  1.00 67.64
ATOM   4580  CB  ASN A 761     126.915 144.842 130.675  1.00 67.64
ATOM   4581  CG  ASN A 761     126.410 145.374 129.352  1.00 67.64
ATOM   4582  OD1 ASN A 761     125.738 146.404 129.300  1.00 67.64
ATOM   4583  ND2 ASN A 761     126.731 144.674 128.271  1.00 67.64
ATOM   4584  H   ASN A 761     128.714 146.472 131.500  1.00 99.99
ATOM   4585 1HD2 ASN A 761     126.425 144.978 127.369  1.00 99.99
ATOM   4586 2HD2 ASN A 761     127.279 143.842 128.358  1.00 99.99
ATOM   4587  N   VAL A 762     127.962 145.026 133.787  1.00 57.14
ATOM   4588  CA  VAL A 762     128.074 144.286 135.040  1.00 57.14
ATOM   4589  C   VAL A 762     127.297 144.979 136.152  1.00 57.14
ATOM   4590  O   VAL A 762     126.693 144.319 137.006  1.00 57.14
ATOM   4591  CB  VAL A 762     129.558 144.111 135.415  1.00 57.14
ATOM   4592  CG1 VAL A 762     129.700 143.592 136.832  1.00 57.14
ATOM   4593  CG2 VAL A 762     130.245 143.185 134.443  1.00 57.14
ATOM   4594  H   VAL A 762     128.767 145.565 133.541  1.00 99.99
ATOM   4595  N   ALA A 763     127.292 146.316 136.153  1.00 56.13
ATOM   4596  CA  ALA A 763     126.878 147.080 137.328  1.00 56.13
ATOM   4597  C   ALA A 763     125.492 146.678 137.818  1.00 56.13
ATOM   4598  O   ALA A 763     125.291 146.439 139.015  1.00 56.13
ATOM   4599  CB  ALA A 763     126.922 148.575 137.015  1.00 56.13
ATOM   4600  H   ALA A 763     127.666 146.863 135.404  1.00 99.99
ATOM   4601  N   THR A 764     124.520 146.593 136.906  1.00 52.39
ATOM   4602  CA  THR A 764     123.178 146.179 137.306  1.00 52.39
ATOM   4603  C   THR A 764     123.192 144.771 137.886  1.00 52.39
ATOM   4604  O   THR A 764     122.508 144.488 138.879  1.00 52.39
ATOM   4605  CB  THR A 764     122.214 146.283 136.121  1.00 52.39
ATOM   4606  OG1 THR A 764     120.889 145.943 136.547  1.00 52.39
ATOM   4607  CG2 THR A 764     122.637 145.380 134.967  1.00 52.39
ATOM   4608  H   THR A 764     124.578 147.025 136.006  1.00 99.99
ATOM   4609  HG1 THR A 764     120.261 146.012 135.772  1.00 99.99
ATOM   4610  N   PHE A 765     123.991 143.880 137.301  1.00 44.27
ATOM   4611  CA  PHE A 765     124.098 142.540 137.852  1.00 44.27
ATOM   4612  C   PHE A 765     124.811 142.548 139.198  1.00 44.27
ATOM   4613  O   PHE A 765     124.527 141.702 140.050  1.00 44.27
ATOM   4614  CB  PHE A 765     124.808 141.619 136.867  1.00 44.27
ATOM   4615  CG  PHE A 765     124.782 140.192 137.279  1.00 44.27
ATOM   4616  CD1 PHE A 765     123.695 139.402 136.965  1.00 44.27
ATOM   4617  CD2 PHE A 765     125.813 139.647 138.018  1.00 44.27
ATOM   4618  CE1 PHE A 765     123.647 138.093 137.354  1.00 44.27
ATOM   4619  CE2 PHE A 765     125.768 138.335 138.408  1.00 44.27
ATOM   4620  CZ  PHE A 765     124.681 137.563 138.081  1.00 44.27
ATOM   4621  H   PHE A 765     124.722 144.136 136.668  1.00 99.99
ATOM   4622  HD1 PHE A 765     122.931 139.937 136.400  1.00 99.99
ATOM   4623  HD2 PHE A 765     126.610 140.359 138.231  1.00 99.99
ATOM   4624  HE1 PHE A 765     122.745 137.506 137.181  1.00 99.99
ATOM   4625  HE2 PHE A 765     126.552 137.929 139.047  1.00 99.99
ATOM   4626  HZ  PHE A 765     124.527 136.516 138.343  1.00 99.99
ATOM   4627  N   CYS A 766     125.737 143.486 139.411  1.00 50.34
ATOM   4628  CA  CYS A 766     126.332 143.635 140.735  1.00 50.34
ATOM   4629  C   CYS A 766     125.287 144.047 141.763  1.00 50.34
ATOM   4630  O   CYS A 766     125.185 143.437 142.825  1.00 99.99
ATOM   4631  CB  CYS A 766     127.472 144.651 140.697  1.00 50.34
ATOM   4632  SG  CYS A 766     129.070 143.967 140.221  1.00 50.34
ATOM   4633  H   CYS A 766     125.881 144.259 138.793  1.00 99.99
ATOM   4634  HG  CYS A 766     129.742 145.111 140.308  1.00 99.99
ATOM   4635  N   MET A 767     124.410 144.987 141.406  1.00 50.76
ATOM   4636  CA  MET A 767     123.325 145.345 142.316  1.00 50.76
ATOM   4637  C   MET A 767     122.437 144.142 142.598  1.00 50.76
ATOM   4638  O   MET A 767     121.978 143.949 143.730  1.00 50.76
ATOM   4639  CB  MET A 767     122.501 146.499 141.747  1.00 50.76
ATOM   4640  CG  MET A 767     123.312 147.575 141.054  1.00 50.76
ATOM   4641  SD  MET A 767     124.199 148.634 142.213  1.00 50.76
ATOM   4642  CE  MET A 767     125.786 148.783 141.396  1.00 50.76
ATOM   4643  H   MET A 767     124.281 145.280 140.459  1.00 99.99
ATOM   4644  N   LEU A 768     122.185 143.319 141.578  1.00 40.47
ATOM   4645  CA  LEU A 768     121.403 142.104 141.789  1.00 40.47
ATOM   4646  C   LEU A 768     122.102 141.152 142.756  1.00 40.47
ATOM   4647  O   LEU A 768     121.465 140.580 143.649  1.00 40.47
ATOM   4648  CB  LEU A 768     121.137 141.417 140.452  1.00 40.47
ATOM   4649  CG  LEU A 768     120.338 140.121 140.518  1.00 40.47
ATOM   4650  CD1 LEU A 768     118.887 140.424 140.798  1.00 40.47
ATOM   4651  CD2 LEU A 768     120.480 139.353 139.221  1.00 40.47
ATOM   4652  H   LEU A 768     122.686 143.355 140.713  1.00 99.99
ATOM   4653  N   LEU A 769     123.414 140.972 142.593  1.00 37.77
ATOM   4654  CA  LEU A 769     124.174 140.126 143.510  1.00 37.77
ATOM   4655  C   LEU A 769     124.151 140.676 144.928  1.00 37.77
ATOM   4656  O   LEU A 769     124.043 139.911 145.891  1.00 37.77
ATOM   4657  CB  LEU A 769     125.617 139.984 143.032  1.00 37.77
ATOM   4658  CG  LEU A 769     125.883 139.152 141.783  1.00 37.77
ATOM   4659  CD1 LEU A 769     127.330 139.303 141.347  1.00 37.77
ATOM   4660  CD2 LEU A 769     125.568 137.703 142.064  1.00 37.77
ATOM   4661  H   LEU A 769     123.968 141.532 141.977  1.00 99.99
ATOM   4662  N   MET A 770     124.282 141.994 145.083  1.00 40.67
ATOM   4663  CA  MET A 770     124.233 142.576 146.419  1.00 40.67
ATOM   4664  C   MET A 770     122.860 142.389 147.049  1.00 40.67
ATOM   4665  O   MET A 770     122.756 142.114 148.248  1.00 40.67
ATOM   4666  CB  MET A 770     124.606 144.056 146.366  1.00 40.67
ATOM   4667  CG  MET A 770     124.838 144.679 147.733  1.00 40.67
ATOM   4668  SD  MET A 770     125.850 143.646 148.810  1.00 40.67
ATOM   4669  CE  MET A 770     124.893 143.683 150.323  1.00 40.67
ATOM   4670  H   MET A 770     124.162 142.645 144.334  1.00 99.99
ATOM   4671  N   LEU A 771     121.798 142.519 146.252  1.00 35.10
ATOM   4672  CA  LEU A 771     120.453 142.250 146.751  1.00 35.10
ATOM   4673  C   LEU A 771     120.322 140.805 147.213  1.00 35.10
ATOM   4674  O   LEU A 771     119.764 140.526 148.281  1.00 35.10
ATOM   4675  CB  LEU A 771     119.428 142.561 145.660  1.00 35.10
ATOM   4676  CG  LEU A 771     117.957 142.291 145.967  1.00 35.10
ATOM   4677  CD1 LEU A 771     117.392 143.359 146.883  1.00 35.10
ATOM   4678  CD2 LEU A 771     117.159 142.206 144.679  1.00 35.10
ATOM   4679  H   LEU A 771     121.870 142.608 145.259  1.00 99.99
ATOM   4680  N   PHE A 772     120.835 139.872 146.411  1.00 29.77
ATOM   4681  CA  PHE A 772     120.762 138.453 146.747  1.00 29.77
ATOM   4682  C   PHE A 772     121.514 138.153 148.039  1.00 29.77
ATOM   4683  O   PHE A 772     120.999 137.464 148.931  1.00 29.77
ATOM   4684  CB  PHE A 772     121.315 137.646 145.570  1.00 29.77
ATOM   4685  CG  PHE A 772     121.474 136.179 145.833  1.00 29.77
ATOM   4686  CD1 PHE A 772     122.620 135.684 146.432  1.00 29.77
ATOM   4687  CD2 PHE A 772     120.489 135.290 145.451  1.00 29.77
ATOM   4688  CE1 PHE A 772     122.768 134.336 146.660  1.00 29.77
ATOM   4689  CE2 PHE A 772     120.633 133.941 145.677  1.00 29.77
ATOM   4690  CZ  PHE A 772     121.775 133.462 146.280  1.00 29.77
ATOM   4691  H   PHE A 772     121.397 140.089 145.613  1.00 99.99
ATOM   4692  HD1 PHE A 772     123.340 136.464 146.680  1.00 99.99
ATOM   4693  HD2 PHE A 772     119.638 135.778 144.976  1.00 99.99
ATOM   4694  HE1 PHE A 772     123.650 133.965 147.183  1.00 99.99
ATOM   4695  HE2 PHE A 772     119.835 133.253 145.397  1.00 99.99
ATOM   4696  HZ  PHE A 772     121.864 132.401 146.514  1.00 99.99
ATOM   4697  N   ILE A 773     122.740 138.665 148.157  1.00 28.24
ATOM   4698  CA  ILE A 773     123.543 138.412 149.349  1.00 28.24
ATOM   4699  C   ILE A 773     122.913 139.069 150.569  1.00 28.24
ATOM   4700  O   ILE A 773     122.955 138.516 151.670  1.00 28.24
ATOM   4701  CB  ILE A 773     124.994 138.882 149.136  1.00 28.24
ATOM   4702  CG1 ILE A 773     125.636 138.127 147.973  1.00 28.24
ATOM   4703  CG2 ILE A 773     125.812 138.676 150.390  1.00 28.24
ATOM   4704  CD  ILE A 773     127.036 138.590 147.650  1.00 28.24
ATOM   4705  H   ILE A 773     123.090 139.383 147.556  1.00 99.99
ATOM   4706  N   PHE A 774     122.305 140.245 150.398  1.00 32.78
ATOM   4707  CA  PHE A 774     121.610 140.874 151.514  1.00 32.78
ATOM   4708  C   PHE A 774     120.426 140.034 151.965  1.00 32.78
ATOM   4709  O   PHE A 774     120.218 139.832 153.168  1.00 32.78
ATOM   4710  CB  PHE A 774     121.143 142.272 151.125  1.00 32.78
ATOM   4711  CG  PHE A 774     120.358 142.956 152.198  1.00 32.78
ATOM   4712  CD1 PHE A 774     120.922 143.200 153.436  1.00 32.78
ATOM   4713  CD2 PHE A 774     119.048 143.334 151.978  1.00 32.78
ATOM   4714  CE1 PHE A 774     120.201 143.824 154.426  1.00 32.78
ATOM   4715  CE2 PHE A 774     118.323 143.955 152.966  1.00 32.78
ATOM   4716  CZ  PHE A 774     118.901 144.201 154.192  1.00 32.78
ATOM   4717  H   PHE A 774     122.080 140.616 149.497  1.00 99.99
ATOM   4718  HD1 PHE A 774     121.952 142.850 153.509  1.00 99.99
ATOM   4719  HD2 PHE A 774     118.696 143.086 150.977  1.00 99.99
ATOM   4720  HE1 PHE A 774     120.639 143.963 155.414  1.00 99.99
ATOM   4721  HE2 PHE A 774     117.279 144.217 152.793  1.00 99.99
ATOM   4722  HZ  PHE A 774     118.318 144.670 154.985  1.00 99.99
ATOM   4723  N   ILE A 775     119.638 139.535 151.011  1.00 31.90
ATOM   4724  CA  ILE A 775     118.488 138.705 151.358  1.00 31.90
ATOM   4725  C   ILE A 775     118.945 137.481 152.137  1.00 31.90
ATOM   4726  O   ILE A 775     118.408 137.168 153.204  1.00 31.90
ATOM   4727  CB  ILE A 775     117.701 138.311 150.095  1.00 31.90
ATOM   4728  CG1 ILE A 775     116.740 139.428 149.695  1.00 31.90
ATOM   4729  CG2 ILE A 775     116.930 137.028 150.327  1.00 31.90
ATOM   4730  CD  ILE A 775     115.962 139.132 148.436  1.00 31.90
ATOM   4731  H   ILE A 775     119.897 139.516 150.045  1.00 99.99
ATOM   4732  N   PHE A 776     119.969 136.790 151.639  1.00 25.70
ATOM   4733  CA  PHE A 776     120.368 135.565 152.323  1.00 25.70
ATOM   4734  C   PHE A 776     121.093 135.839 153.634  1.00 25.70
ATOM   4735  O   PHE A 776     121.010 135.025 154.557  1.00 25.70
ATOM   4736  CB  PHE A 776     121.195 134.681 151.403  1.00 25.70
ATOM   4737  CG  PHE A 776     120.369 133.687 150.660  1.00 25.70
ATOM   4738  CD1 PHE A 776     119.661 132.724 151.354  1.00 25.70
ATOM   4739  CD2 PHE A 776     120.269 133.723 149.287  1.00 25.70
ATOM   4740  CE1 PHE A 776     118.884 131.806 150.694  1.00 25.70
ATOM   4741  CE2 PHE A 776     119.490 132.804 148.620  1.00 25.70
ATOM   4742  CZ  PHE A 776     118.798 131.845 149.324  1.00 25.70
ATOM   4743  H   PHE A 776     120.675 137.202 151.063  1.00 99.99
ATOM   4744  HD1 PHE A 776     119.800 132.794 152.433  1.00 99.99
ATOM   4745  HD2 PHE A 776     120.853 134.526 148.837  1.00 99.99
ATOM   4746  HE1 PHE A 776     118.267 131.108 151.259  1.00 99.99
ATOM   4747  HE2 PHE A 776     119.500 132.935 147.538  1.00 99.99
ATOM   4748  HZ  PHE A 776     118.138 131.154 148.799  1.00 99.99
ATOM   4749  N   SER A 777     121.769 136.981 153.767  1.00 27.09
ATOM   4750  CA  SER A 777     122.344 137.326 155.061  1.00 27.09
ATOM   4751  C   SER A 777     121.254 137.611 156.083  1.00 27.09
ATOM   4752  O   SER A 777     121.376 137.225 157.250  1.00 27.09
ATOM   4753  CB  SER A 777     123.278 138.523 154.922  1.00 27.09
ATOM   4754  OG  SER A 777     122.612 139.620 154.331  1.00 27.09
ATOM   4755  H   SER A 777     121.680 137.744 153.127  1.00 99.99
ATOM   4756  HG  SER A 777     121.665 139.368 154.132  1.00 99.99
ATOM   4757  N   ILE A 778     120.172 138.267 155.661  1.00 34.23
ATOM   4758  CA  ILE A 778     119.055 138.501 156.572  1.00 34.23
ATOM   4759  C   ILE A 778     118.388 137.184 156.950  1.00 34.23
ATOM   4760  O   ILE A 778     118.036 136.958 158.115  1.00 34.23
ATOM   4761  CB  ILE A 778     118.058 139.488 155.945  1.00 34.23
ATOM   4762  CG1 ILE A 778     118.637 140.897 155.988  1.00 34.23
ATOM   4763  CG2 ILE A 778     116.738 139.447 156.680  1.00 34.23
ATOM   4764  CD  ILE A 778     118.906 141.391 157.385  1.00 34.23
ATOM   4765  H   ILE A 778     119.965 138.411 154.693  1.00 99.99
ATOM   4766  N   LEU A 779     118.208 136.295 155.973  1.00 30.42
ATOM   4767  CA  LEU A 779     117.644 134.980 156.257  1.00 30.42
ATOM   4768  C   LEU A 779     118.511 134.220 157.254  1.00 30.42
ATOM   4769  O   LEU A 779     118.002 133.601 158.198  1.00 30.42
ATOM   4770  CB  LEU A 779     117.494 134.199 154.952  1.00 30.42
ATOM   4771  CG  LEU A 779     116.861 132.814 154.995  1.00 30.42
ATOM   4772  CD1 LEU A 779     115.526 132.872 155.686  1.00 30.42
ATOM   4773  CD2 LEU A 779     116.705 132.277 153.586  1.00 30.42
ATOM   4774  H   LEU A 779     118.617 136.392 155.066  1.00 99.99
ATOM   4775  N   GLY A 780     119.831 134.264 157.063  1.00 26.61
ATOM   4776  CA  GLY A 780     120.732 133.618 157.999  1.00 26.61
ATOM   4777  C   GLY A 780     120.650 134.204 159.393  1.00 26.61
ATOM   4778  O   GLY A 780     120.620 133.469 160.381  1.00 26.61
ATOM   4779  H   GLY A 780     120.268 134.897 156.424  1.00 99.99
ATOM   4780  N   MET A 781     120.627 135.535 159.496  1.00 31.73
ATOM   4781  CA  MET A 781     120.450 136.160 160.803  1.00 31.73
ATOM   4782  C   MET A 781     119.167 135.684 161.462  1.00 31.73
ATOM   4783  O   MET A 781     119.133 135.443 162.674  1.00 31.73
ATOM   4784  CB  MET A 781     120.426 137.681 160.676  1.00 31.73
ATOM   4785  CG  MET A 781     121.682 138.290 160.135  1.00 31.73
ATOM   4786  SD  MET A 781     121.612 140.084 160.151  1.00 31.73
ATOM   4787  CE  MET A 781     121.688 140.380 161.907  1.00 31.73
ATOM   4788  H   MET A 781     120.473 136.139 158.714  1.00 99.99
ATOM   4789  N   HIS A 782     118.098 135.548 160.677  1.00 40.96
ATOM   4790  CA  HIS A 782     116.821 135.127 161.237  1.00 40.96
ATOM   4791  C   HIS A 782     116.893 133.700 161.764  1.00 40.96
ATOM   4792  O   HIS A 782     116.504 133.432 162.907  1.00 40.96
ATOM   4793  CB  HIS A 782     115.722 135.259 160.187  1.00 40.96
ATOM   4794  CG  HIS A 782     115.169 136.643 160.066  1.00 40.96
ATOM   4795  ND1 HIS A 782     115.035 137.487 161.147  1.00 40.96
ATOM   4796  CD2 HIS A 782     114.716 137.331 158.992  1.00 40.96
ATOM   4797  CE1 HIS A 782     114.521 138.635 160.743  1.00 40.96
ATOM   4798  NE2 HIS A 782     114.320 138.567 159.440  1.00 40.96
ATOM   4799  H   HIS A 782     118.157 135.506 159.680  1.00 99.99
ATOM   4800  HD1 HIS A 782     115.314 137.181 162.057  1.00 99.99
ATOM   4801  N   ILE A 783     117.403 132.770 160.958  1.00 28.68
ATOM   4802  CA  ILE A 783     117.332 131.367 161.350  1.00 28.68
ATOM   4803  C   ILE A 783     118.559 130.901 162.136  1.00 28.68
ATOM   4804  O   ILE A 783     118.447 129.987 162.958  1.00 28.68
ATOM   4805  CB  ILE A 783     117.084 130.475 160.120  1.00 28.68
ATOM   4806  CG1 ILE A 783     118.364 130.252 159.319  1.00 28.68
ATOM   4807  CG2 ILE A 783     116.019 131.084 159.235  1.00 28.68
ATOM   4808  CD  ILE A 783     118.148 129.471 158.045  1.00 28.68
ATOM   4809  H   ILE A 783     118.072 132.976 160.243  1.00 99.99
ATOM   4810  N   PHE A 784     119.728 131.509 161.925  1.00 28.66
ATOM   4811  CA  PHE A 784     120.951 131.078 162.593  1.00 28.66
ATOM   4812  C   PHE A 784     121.413 132.041 163.679  1.00 28.66
ATOM   4813  O   PHE A 784     122.494 131.848 164.242  1.00 28.66
ATOM   4814  CB  PHE A 784     122.075 130.880 161.575  1.00 28.66
ATOM   4815  CG  PHE A 784     121.810 129.794 160.582  1.00 28.66
ATOM   4816  CD1 PHE A 784     121.504 128.518 161.001  1.00 28.66
ATOM   4817  CD2 PHE A 784     121.894 130.045 159.228  1.00 28.66
ATOM   4818  CE1 PHE A 784     121.267 127.521 160.087  1.00 28.66
ATOM   4819  CE2 PHE A 784     121.661 129.050 158.313  1.00 28.66
ATOM   4820  CZ  PHE A 784     121.346 127.789 158.741  1.00 28.66
ATOM   4821  H   PHE A 784     119.821 132.329 161.361  1.00 99.99
ATOM   4822  HD1 PHE A 784     121.479 128.420 162.086  1.00 99.99
ATOM   4823  HD2 PHE A 784     122.155 131.079 159.005  1.00 99.99
ATOM   4824  HE1 PHE A 784     121.026 126.562 160.546  1.00 99.99
ATOM   4825  HE2 PHE A 784     121.776 129.251 157.248  1.00 99.99
ATOM   4826  HZ  PHE A 784     121.202 126.988 158.016  1.00 99.99
ATOM   4827  N   GLY A 785     120.633 133.071 163.984  1.00 39.61
ATOM   4828  CA  GLY A 785     121.033 134.032 164.991  1.00 39.61
ATOM   4829  C   GLY A 785     121.215 133.427 166.366  1.00 39.61
ATOM   4830  O   GLY A 785     120.309 132.770 166.888  1.00 39.61
ATOM   4831  H   GLY A 785     119.849 133.345 163.426  1.00 99.99
ATOM   4832  N   CYS A 786     122.392 133.631 166.954  1.00 48.90
ATOM   4833  CA  CYS A 786     122.747 133.177 168.296  1.00 48.90
ATOM   4834  C   CYS A 786     122.710 131.660 168.440  1.00 48.90
ATOM   4835  O   CYS A 786     122.841 131.145 169.557  1.00 48.90
ATOM   4836  CB  CYS A 786     121.851 133.823 169.361  1.00 48.90
ATOM   4837  SG  CYS A 786     122.567 133.876 171.022  1.00 48.90
ATOM   4838  H   CYS A 786     123.161 134.118 166.540  1.00 99.99
ATOM   4839  HG  CYS A 786     121.531 134.475 171.601  1.00 99.99
ATOM   4840  N   LYS A 787     122.536 130.925 167.344  1.00 38.55
ATOM   4841  CA  LYS A 787     122.520 129.470 167.374  1.00 38.55
ATOM   4842  C   LYS A 787     123.851 128.858 166.963  1.00 38.55
ATOM   4843  O   LYS A 787     124.001 127.634 167.018  1.00 38.55
ATOM   4844  CB  LYS A 787     121.400 128.942 166.474  1.00 38.55
ATOM   4845  CG  LYS A 787     120.010 129.278 166.985  1.00 38.55
ATOM   4846  CD  LYS A 787     118.934 128.772 166.048  1.00 38.55
ATOM   4847  CE  LYS A 787     117.572 129.315 166.433  1.00 38.55
ATOM   4848  NZ  LYS A 787     117.217 128.972 167.836  1.00 38.55
ATOM   4849  H   LYS A 787     122.403 131.279 166.418  1.00 99.99
ATOM   4850  HZ1 LYS A 787     116.315 129.346 168.053  1.00 99.99
ATOM   4851  HZ2 LYS A 787     117.200 127.978 167.942  1.00 99.99
ATOM   4852  HZ3 LYS A 787     117.897 129.362 168.457  1.00 99.99
ATOM   4853  N   PHE A 788     124.817 129.678 166.560  1.00 41.80
ATOM   4854  CA  PHE A 788     126.149 129.221 166.198  1.00 41.80
ATOM   4855  C   PHE A 788     127.132 129.305 167.354  1.00 41.80
ATOM   4856  O   PHE A 788     128.327 129.071 167.150  1.00 41.80
ATOM   4857  CB  PHE A 788     126.688 130.037 165.024  1.00 41.80
ATOM   4858  CG  PHE A 788     126.381 129.449 163.685  1.00 41.80
ATOM   4859  CD1 PHE A 788     125.251 128.685 163.495  1.00 41.80
ATOM   4860  CD2 PHE A 788     127.231 129.658 162.616  1.00 41.80
ATOM   4861  CE1 PHE A 788     124.972 128.148 162.265  1.00 41.80
ATOM   4862  CE2 PHE A 788     126.956 129.120 161.384  1.00 41.80
ATOM   4863  CZ  PHE A 788     125.827 128.364 161.208  1.00 41.80
ATOM   4864  H   PHE A 788     124.734 130.670 166.465  1.00 99.99
ATOM   4865  HD1 PHE A 788     124.653 128.576 164.400  1.00 99.99
ATOM   4866  HD2 PHE A 788     128.094 130.271 162.875  1.00 99.99
ATOM   4867  HE1 PHE A 788     124.048 127.570 162.246  1.00 99.99
ATOM   4868  HE2 PHE A 788     127.676 129.222 160.572  1.00 99.99
ATOM   4869  HZ  PHE A 788     125.618 127.914 160.237  1.00 99.99
ATOM   4870  N   SER A 789     126.662 129.640 168.555  1.00 89.75
ATOM   4871  CA  SER A 789     127.553 129.933 169.670  1.00 89.75
ATOM   4872  C   SER A 789     128.420 128.734 170.026  1.00 89.75
ATOM   4873  O   SER A 789     127.923 127.731 170.548  1.00 89.75
ATOM   4874  CB  SER A 789     126.745 130.378 170.891  1.00 89.75
ATOM   4875  OG  SER A 789     127.545 130.371 172.060  1.00 89.75
ATOM   4876  H   SER A 789     125.690 129.608 168.788  1.00 99.99
ATOM   4877  HG  SER A 789     128.471 130.074 171.829  1.00 99.99
ATOM   4878  N   LEU A 790     129.717 128.834 169.746  1.00112.30
ATOM   4879  CA  LEU A 790     130.653 127.797 170.151  1.00112.30
ATOM   4880  C   LEU A 790     130.741 127.761 171.671  1.00112.30
ATOM   4881  O   LEU A 790     130.757 128.802 172.332  1.00112.30
ATOM   4882  CB  LEU A 790     132.026 128.053 169.525  1.00112.30
ATOM   4883  CG  LEU A 790     133.130 127.001 169.663  1.00112.30
ATOM   4884  CD1 LEU A 790     133.986 126.984 168.409  1.00112.30
ATOM   4885  CD2 LEU A 790     134.001 127.274 170.874  1.00112.30
ATOM   4886  H   LEU A 790     130.139 129.677 169.412  1.00 99.99
ATOM   4887  N   ARG A 791     130.792 126.554 172.227  1.00132.01
ATOM   4888  CA  ARG A 791     130.633 126.382 173.661  1.00132.01
ATOM   4889  C   ARG A 791     131.903 126.798 174.402  1.00132.01
ATOM   4890  O   ARG A 791     132.896 127.225 173.807  1.00132.01
ATOM   4891  CB  ARG A 791     130.240 124.940 173.974  1.00132.01
ATOM   4892  CG  ARG A 791     128.973 124.495 173.254  1.00132.01
ATOM   4893  CD  ARG A 791     127.739 124.662 174.132  1.00132.01
ATOM   4894  NE  ARG A 791     127.469 126.060 174.462  1.00132.01
ATOM   4895  CZ  ARG A 791     126.880 126.927 173.644  1.00132.01
ATOM   4896  NH1 ARG A 791     126.492 126.548 172.434  1.00132.01
ATOM   4897  NH2 ARG A 791     126.678 128.177 174.037  1.00132.01
ATOM   4898  H   ARG A 791     131.105 125.741 171.736  1.00 99.99
ATOM   4899  HE  ARG A 791     127.789 126.269 175.386  1.00 99.99
ATOM   4900 1HH1 ARG A 791     126.049 127.204 171.823  1.00 99.99
ATOM   4901 2HH1 ARG A 791     126.642 125.606 172.133  1.00 99.99
ATOM   4902 1HH2 ARG A 791     126.235 128.829 173.422  1.00 99.99
ATOM   4903 2HH2 ARG A 791     126.969 128.468 174.949  1.00 99.99
ATOM   4904  N   THR A 792     131.866 126.676 175.726  1.00155.08
ATOM   4905  CA  THR A 792     132.926 127.229 176.556  1.00155.08
ATOM   4906  C   THR A 792     134.202 126.399 176.460  1.00155.08
ATOM   4907  O   THR A 792     134.166 125.167 176.390  1.00155.08
ATOM   4908  CB  THR A 792     132.466 127.330 178.014  1.00155.08
ATOM   4909  OG1 THR A 792     133.471 127.992 178.793  1.00155.08
ATOM   4910  CG2 THR A 792     132.185 125.953 178.605  1.00155.08
ATOM   4911  H   THR A 792     131.050 126.382 176.223  1.00 99.99
ATOM   4912  HG1 THR A 792     133.168 128.056 179.744  1.00 99.99
ATOM   4913  N   ASP A 793     135.338 127.097 176.421  1.00165.01
ATOM   4914  CA  ASP A 793     136.647 126.471 176.514  1.00165.01
ATOM   4915  C   ASP A 793     137.593 127.201 177.454  1.00165.01
ATOM   4916  O   ASP A 793     138.630 126.633 177.816  1.00165.01
ATOM   4917  CB  ASP A 793     137.300 126.370 175.127  1.00165.01
ATOM   4918  CG  ASP A 793     138.315 125.246 175.041  1.00165.01
ATOM   4919  OD1 ASP A 793     137.901 124.068 175.048  1.00165.01
ATOM   4920  OD2 ASP A 793     139.526 125.541 174.968  1.00165.01
ATOM   4921  H   ASP A 793     135.409 128.090 176.327  1.00 99.99
ATOM   4922  N   THR A 794     137.275 128.433 177.857  1.00163.92
ATOM   4923  CA  THR A 794     138.098 129.195 178.788  1.00163.92
ATOM   4924  C   THR A 794     137.239 129.952 179.795  1.00163.92
ATOM   4925  O   THR A 794     137.664 130.982 180.332  1.00163.92
ATOM   4926  CB  THR A 794     139.018 130.167 178.042  1.00163.92
ATOM   4927  OG1 THR A 794     139.838 130.871 178.982  1.00163.92
ATOM   4928  CG2 THR A 794     138.204 131.163 177.224  1.00163.92
ATOM   4929  H   THR A 794     136.466 128.948 177.574  1.00 99.99
ATOM   4930  HG1 THR A 794     139.621 130.565 179.909  1.00 99.99
ATOM   4931  N   GLY A 795     136.036 129.452 180.071  1.00160.19
ATOM   4932  CA  GLY A 795     135.123 130.092 180.993  1.00160.19
ATOM   4933  C   GLY A 795     133.981 130.850 180.353  1.00160.19
ATOM   4934  O   GLY A 795     133.193 131.470 181.077  1.00160.19
ATOM   4935  H   GLY A 795     135.649 128.614 179.686  1.00 99.99
ATOM   4936  N   ASP A 796     133.866 130.825 179.027  1.00152.00
ATOM   4937  CA  ASP A 796     132.771 131.496 178.343  1.00152.00
ATOM   4938  C   ASP A 796     132.577 130.855 176.977  1.00152.00
ATOM   4939  O   ASP A 796     133.545 130.430 176.343  1.00152.00
ATOM   4940  CB  ASP A 796     133.041 132.999 178.193  1.00152.00
ATOM   4941  CG  ASP A 796     131.920 133.724 177.473  1.00152.00
ATOM   4942  OD1 ASP A 796     130.760 133.271 177.566  1.00152.00
ATOM   4943  OD2 ASP A 796     132.201 134.747 176.814  1.00152.00
ATOM   4944  H   ASP A 796     134.452 130.267 178.440  1.00 99.99
ATOM   4945  N   THR A 797     131.321 130.795 176.532  1.00138.28
ATOM   4946  CA  THR A 797     130.981 130.230 175.227  1.00138.28
ATOM   4947  C   THR A 797     131.200 131.307 174.167  1.00138.28
ATOM   4948  O   THR A 797     130.287 132.034 173.768  1.00138.28
ATOM   4949  CB  THR A 797     129.547 129.717 175.215  1.00138.28
ATOM   4950  OG1 THR A 797     128.643 130.818 175.375  1.00138.28
ATOM   4951  CG2 THR A 797     129.327 128.725 176.345  1.00138.28
ATOM   4952  H   THR A 797     130.511 131.116 177.022  1.00 99.99
ATOM   4953  HG1 THR A 797     127.702 130.481 175.367  1.00 99.99
ATOM   4954  N   VAL A 798     132.442 131.407 173.711  1.00119.49
ATOM   4955  CA  VAL A 798     132.793 132.424 172.714  1.00119.49
ATOM   4956  C   VAL A 798     132.066 132.122 171.406  1.00119.49
ATOM   4957  O   VAL A 798     132.003 130.952 170.988  1.00119.49
ATOM   4958  CB  VAL A 798     134.314 132.477 172.516  1.00119.49
ATOM   4959  CG1 VAL A 798     134.852 131.154 171.981  1.00119.49
ATOM   4960  CG2 VAL A 798     134.694 133.623 171.590  1.00119.49
ATOM   4961  H   VAL A 798     133.221 130.958 174.149  1.00 99.99
ATOM   4962  N   PRO A 799     131.467 133.117 170.754  1.00 90.09
ATOM   4963  CA  PRO A 799     130.803 132.859 169.473  1.00 90.09
ATOM   4964  C   PRO A 799     131.802 132.445 168.405  1.00 90.09
ATOM   4965  O   PRO A 799     132.964 132.855 168.416  1.00 90.09
ATOM   4966  CB  PRO A 799     130.147 134.203 169.133  1.00 90.09
ATOM   4967  CG  PRO A 799     130.038 134.919 170.436  1.00 90.09
ATOM   4968  CD  PRO A 799     131.224 134.485 171.240  1.00 90.09
ATOM   4969  N   ASP A 800     131.334 131.616 167.477  1.00 65.59
ATOM   4970  CA  ASP A 800     132.155 131.251 166.334  1.00 65.59
ATOM   4971  C   ASP A 800     132.417 132.479 165.473  1.00 65.59
ATOM   4972  O   ASP A 800     131.599 133.398 165.399  1.00 65.59
ATOM   4973  CB  ASP A 800     131.471 130.164 165.507  1.00 65.59
ATOM   4974  CG  ASP A 800     132.459 129.219 164.858  1.00 65.59
ATOM   4975  OD1 ASP A 800     133.608 129.141 165.338  1.00 65.59
ATOM   4976  OD2 ASP A 800     132.090 128.557 163.866  1.00 65.59
ATOM   4977  H   ASP A 800     130.523 131.047 167.614  1.00 99.99
ATOM   4978  N   ARG A 801     133.584 132.498 164.828  1.00 42.40
ATOM   4979  CA  ARG A 801     133.917 133.631 163.974  1.00 42.40
ATOM   4980  C   ARG A 801     133.016 133.687 162.749  1.00 42.40
ATOM   4981  O   ARG A 801     132.705 134.779 162.260  1.00 42.40
ATOM   4982  CB  ARG A 801     135.385 133.566 163.559  1.00 42.40
ATOM   4983  CG  ARG A 801     136.345 133.439 164.728  1.00 42.40
ATOM   4984  CD  ARG A 801     136.747 134.800 165.263  1.00 42.40
ATOM   4985  NE  ARG A 801     137.438 135.607 164.264  1.00 42.40
ATOM   4986  CZ  ARG A 801     138.719 135.949 164.337  1.00 42.40
ATOM   4987  NH1 ARG A 801     139.457 135.552 165.363  1.00 42.40
ATOM   4988  NH2 ARG A 801     139.264 136.688 163.383  1.00 42.40
ATOM   4989  H   ARG A 801     134.136 131.678 164.677  1.00 99.99
ATOM   4990  HE  ARG A 801     136.815 135.863 163.525  1.00 99.99
ATOM   4991 1HH1 ARG A 801     140.421 135.811 165.415  1.00 99.99
ATOM   4992 2HH1 ARG A 801     139.050 134.993 166.085  1.00 99.99
ATOM   4993 1HH2 ARG A 801     140.229 136.945 163.439  1.00 99.99
ATOM   4994 2HH2 ARG A 801     138.711 136.989 162.606  1.00 99.99
ATOM   4995  N   LYS A 802     132.590 132.533 162.245  1.00 41.82
ATOM   4996  CA  LYS A 802     131.641 132.458 161.135  1.00 41.82
ATOM   4997  C   LYS A 802     130.204 132.394 161.635  1.00 41.82
ATOM   4998  O   LYS A 802     129.422 131.542 161.218  1.00 41.82
ATOM   4999  CB  LYS A 802     131.960 131.247 160.271  1.00 41.82
ATOM   5000  CG  LYS A 802     133.271 131.325 159.540  1.00 41.82
ATOM   5001  CD  LYS A 802     133.515 130.068 158.750  1.00 41.82
ATOM   5002  CE  LYS A 802     133.802 128.911 159.680  1.00 41.82
ATOM   5003  NZ  LYS A 802     135.063 129.124 160.440  1.00 41.82
ATOM   5004  H   LYS A 802     132.863 131.624 162.559  1.00 99.99
ATOM   5005  HZ1 LYS A 802     135.224 128.344 161.044  1.00 99.99
ATOM   5006  HZ2 LYS A 802     135.827 129.214 159.801  1.00 99.99
ATOM   5007  HZ3 LYS A 802     134.987 129.958 160.986  1.00 99.99
ATOM   5008  N   ASN A 803     129.839 133.304 162.527  1.00 41.64
ATOM   5009  CA  ASN A 803     128.505 133.300 163.103  1.00 41.64
ATOM   5010  C   ASN A 803     127.541 134.030 162.171  1.00 41.64
ATOM   5011  O   ASN A 803     127.871 134.356 161.029  1.00 41.64
ATOM   5012  CB  ASN A 803     128.538 133.895 164.511  1.00 41.64
ATOM   5013  CG  ASN A 803     129.004 135.337 164.535  1.00 41.64
ATOM   5014  OD1 ASN A 803     129.029 136.018 163.514  1.00 41.64
ATOM   5015  ND2 ASN A 803     129.387 135.807 165.715  1.00 41.64
ATOM   5016  H   ASN A 803     130.486 133.928 162.964  1.00 99.99
ATOM   5017 1HD2 ASN A 803     129.705 136.751 165.798  1.00 99.99
ATOM   5018 2HD2 ASN A 803     129.357 135.217 166.522  1.00 99.99
ATOM   5019  N   PHE A 804     126.325 134.275 162.655  1.00 30.72
ATOM   5020  CA  PHE A 804     125.337 135.074 161.942  1.00 30.72
ATOM   5021  C   PHE A 804     124.718 136.116 162.864  1.00 30.72
ATOM   5022  O   PHE A 804     123.579 136.534 162.642  1.00 30.72
ATOM   5023  CB  PHE A 804     124.241 134.188 161.346  1.00 30.72
ATOM   5024  CG  PHE A 804     124.612 133.540 160.043  1.00 30.72
ATOM   5025  CD1 PHE A 804     124.365 134.173 158.842  1.00 30.72
ATOM   5026  CD2 PHE A 804     125.178 132.283 160.021  1.00 30.72
ATOM   5027  CE1 PHE A 804     124.695 133.570 157.648  1.00 30.72
ATOM   5028  CE2 PHE A 804     125.508 131.680 158.831  1.00 30.72
ATOM   5029  CZ  PHE A 804     125.265 132.324 157.645  1.00 30.72
ATOM   5030  H   PHE A 804     125.970 133.948 163.531  1.00 99.99
ATOM   5031  HD1 PHE A 804     123.903 135.152 158.966  1.00 99.99
ATOM   5032  HD2 PHE A 804     125.317 131.864 161.018  1.00 99.99
ATOM   5033  HE1 PHE A 804     124.533 134.097 156.708  1.00 99.99
ATOM   5034  HE2 PHE A 804     125.955 130.694 158.956  1.00 99.99
ATOM   5035  HZ  PHE A 804     125.571 131.867 156.704  1.00 99.99
ATOM   5036  N   ASP A 805     125.443 136.538 163.898  1.00 39.11
ATOM   5037  CA  ASP A 805     124.877 137.368 164.953  1.00 39.11
ATOM   5038  C   ASP A 805     124.733 138.832 164.566  1.00 39.11
ATOM   5039  O   ASP A 805     124.082 139.583 165.297  1.00 39.11
ATOM   5040  CB  ASP A 805     125.737 137.268 166.214  1.00 39.11
ATOM   5041  CG  ASP A 805     125.456 136.014 167.009  1.00 39.11
ATOM   5042  OD1 ASP A 805     124.710 135.148 166.509  1.00 39.11
ATOM   5043  OD2 ASP A 805     125.976 135.898 168.138  1.00 39.11
ATOM   5044  H   ASP A 805     126.411 136.340 164.055  1.00 99.99
ATOM   5045  N   SER A 806     125.320 139.261 163.454  1.00 33.05
ATOM   5046  CA  SER A 806     125.246 140.659 163.059  1.00 33.05
ATOM   5047  C   SER A 806     125.417 140.744 161.553  1.00 33.05
ATOM   5048  O   SER A 806     126.180 139.977 160.961  1.00 33.05
ATOM   5049  CB  SER A 806     126.308 141.500 163.771  1.00 33.05
ATOM   5050  OG  SER A 806     127.601 141.203 163.280  1.00 33.05
ATOM   5051  H   SER A 806     125.973 138.709 162.935  1.00 99.99
ATOM   5052  HG  SER A 806     128.277 141.763 163.759  1.00 99.99
ATOM   5053  N   LEU A 807     124.697 141.691 160.941  1.00 27.39
ATOM   5054  CA  LEU A 807     124.662 141.766 159.483  1.00 27.39
ATOM   5055  C   LEU A 807     126.049 141.923 158.878  1.00 27.39
ATOM   5056  O   LEU A 807     126.290 141.444 157.764  1.00 27.39
ATOM   5057  CB  LEU A 807     123.731 142.895 159.035  1.00 27.39
ATOM   5058  CG  LEU A 807     123.453 142.994 157.535  1.00 27.39
ATOM   5059  CD1 LEU A 807     122.135 143.624 157.290  1.00 27.39
ATOM   5060  CD2 LEU A 807     124.484 143.907 156.919  1.00 27.39
ATOM   5061  H   LEU A 807     124.345 142.498 161.414  1.00 99.99
ATOM   5062  N   LEU A 808     126.971 142.577 159.580  1.00 29.52
ATOM   5063  CA  LEU A 808     128.351 142.585 159.113  1.00 29.52
ATOM   5064  C   LEU A 808     128.882 141.163 159.016  1.00 29.52
ATOM   5065  O   LEU A 808     129.364 140.730 157.959  1.00 29.52
ATOM   5066  CB  LEU A 808     129.216 143.420 160.052  1.00 29.52
ATOM   5067  CG  LEU A 808     130.719 143.280 159.833  1.00 29.52
ATOM   5068  CD1 LEU A 808     131.084 143.727 158.429  1.00 29.52
ATOM   5069  CD2 LEU A 808     131.490 144.062 160.878  1.00 29.52
ATOM   5070  H   LEU A 808     126.848 142.827 160.540  1.00 99.99
ATOM   5071  N   TRP A 809     128.748 140.403 160.101  1.00 28.83
ATOM   5072  CA  TRP A 809     129.216 139.028 160.101  1.00 28.83
ATOM   5073  C   TRP A 809     128.326 138.146 159.242  1.00 28.83
ATOM   5074  O   TRP A 809     128.817 137.207 158.611  1.00 28.83
ATOM   5075  CB  TRP A 809     129.278 138.499 161.531  1.00 28.83
ATOM   5076  CG  TRP A 809     130.347 139.147 162.363  1.00 28.83
ATOM   5077  CD1 TRP A 809     130.222 139.568 163.653  1.00 28.83
ATOM   5078  CD2 TRP A 809     131.688 139.475 161.965  1.00 28.83
ATOM   5079  NE1 TRP A 809     131.397 140.127 164.087  1.00 28.83
ATOM   5080  CE2 TRP A 809     132.312 140.083 163.069  1.00 28.83
ATOM   5081  CE3 TRP A 809     132.424 139.307 160.788  1.00 28.83
ATOM   5082  CZ2 TRP A 809     133.628 140.524 163.029  1.00 28.83
ATOM   5083  CZ3 TRP A 809     133.727 139.747 160.752  1.00 28.83
ATOM   5084  CH2 TRP A 809     134.317 140.347 161.864  1.00 28.83
ATOM   5085  H   TRP A 809     128.153 140.647 160.867  1.00 99.99
ATOM   5086  HD1 TRP A 809     129.273 139.429 164.171  1.00 99.99
ATOM   5087  HE1 TRP A 809     131.471 140.482 165.019  1.00 99.99
ATOM   5088  HE3 TRP A 809     132.044 138.663 159.995  1.00 99.99
ATOM   5089  HZ2 TRP A 809     134.167 140.717 163.957  1.00 99.99
ATOM   5090  HZ3 TRP A 809     134.203 139.570 159.788  1.00 99.99
ATOM   5091  HH2 TRP A 809     135.339 140.722 161.925  1.00 99.99
ATOM   5092  N   ALA A 810     127.030 138.451 159.179  1.00 23.70
ATOM   5093  CA  ALA A 810     126.141 137.707 158.296  1.00 23.70
ATOM   5094  C   ALA A 810     126.560 137.859 156.842  1.00 23.70
ATOM   5095  O   ALA A 810     126.639 136.872 156.104  1.00 23.70
ATOM   5096  CB  ALA A 810     124.703 138.173 158.485  1.00 23.70
ATOM   5097  H   ALA A 810     126.570 139.017 159.863  1.00 99.99
ATOM   5098  N   ILE A 811     126.838 139.091 156.408  1.00 22.04
ATOM   5099  CA  ILE A 811     127.217 139.288 155.012  1.00 22.04
ATOM   5100  C   ILE A 811     128.591 138.702 154.734  1.00 22.04
ATOM   5101  O   ILE A 811     128.815 138.118 153.670  1.00 22.04
ATOM   5102  CB  ILE A 811     127.142 140.770 154.605  1.00 22.04
ATOM   5103  CG1 ILE A 811     125.691 141.218 154.491  1.00 22.04
ATOM   5104  CG2 ILE A 811     127.843 140.997 153.287  1.00 22.04
ATOM   5105  CD  ILE A 811     125.550 142.609 153.935  1.00 22.04
ATOM   5106  H   ILE A 811     127.079 139.843 157.021  1.00 99.99
ATOM   5107  N   VAL A 812     129.534 138.831 155.668  1.00 21.18
ATOM   5108  CA  VAL A 812     130.841 138.238 155.397  1.00 21.18
ATOM   5109  C   VAL A 812     130.725 136.719 155.322  1.00 21.18
ATOM   5110  O   VAL A 812     131.367 136.079 154.483  1.00 21.18
ATOM   5111  CB  VAL A 812     131.896 138.690 156.424  1.00 21.18
ATOM   5112  CG1 VAL A 812     131.706 138.003 157.748  1.00 21.18
ATOM   5113  CG2 VAL A 812     133.287 138.415 155.892  1.00 21.18
ATOM   5114  H   VAL A 812     129.326 138.971 156.636  1.00 99.99
ATOM   5115  N   THR A 813     129.863 136.119 156.150  1.00 21.54
ATOM   5116  CA  THR A 813     129.705 134.670 156.125  1.00 21.54
ATOM   5117  C   THR A 813     128.987 134.209 154.863  1.00 21.54
ATOM   5118  O   THR A 813     129.341 133.175 154.288  1.00 21.54
ATOM   5119  CB  THR A 813     128.955 134.206 157.371  1.00 21.54
ATOM   5120  OG1 THR A 813     129.616 134.704 158.540  1.00 21.54
ATOM   5121  CG2 THR A 813     128.927 132.698 157.439  1.00 21.54
ATOM   5122  H   THR A 813     129.148 136.614 156.643  1.00 99.99
ATOM   5123  HG1 THR A 813     129.125 134.400 159.356  1.00 99.99
ATOM   5124  N   VAL A 814     127.994 134.969 154.400  1.00 20.32
ATOM   5125  CA  VAL A 814     127.284 134.594 153.180  1.00 20.32
ATOM   5126  C   VAL A 814     128.182 134.766 151.961  1.00 20.32
ATOM   5127  O   VAL A 814     128.180 133.932 151.045  1.00 20.32
ATOM   5128  CB  VAL A 814     125.984 135.403 153.049  1.00 20.32
ATOM   5129  CG1 VAL A 814     125.352 135.169 151.697  1.00 20.32
ATOM   5130  CG2 VAL A 814     125.025 135.009 154.145  1.00 20.32
ATOM   5131  H   VAL A 814     127.836 135.906 154.710  1.00 99.99
ATOM   5132  N   PHE A 815     128.972 135.840 151.930  1.00 17.98
ATOM   5133  CA  PHE A 815     129.951 136.004 150.865  1.00 17.98
ATOM   5134  C   PHE A 815     130.962 134.870 150.886  1.00 17.98
ATOM   5135  O   PHE A 815     131.342 134.349 149.833  1.00 17.98
ATOM   5136  CB  PHE A 815     130.656 137.350 151.000  1.00 17.98
ATOM   5137  CG  PHE A 815     131.811 137.520 150.066  1.00 17.98
ATOM   5138  CD1 PHE A 815     131.599 137.821 148.735  1.00 17.98
ATOM   5139  CD2 PHE A 815     133.109 137.366 150.515  1.00 17.98
ATOM   5140  CE1 PHE A 815     132.660 137.974 147.873  1.00 17.98
ATOM   5141  CE2 PHE A 815     134.172 137.516 149.656  1.00 17.98
ATOM   5142  CZ  PHE A 815     133.949 137.819 148.334  1.00 17.98
ATOM   5143  H   PHE A 815     129.094 136.449 152.714  1.00 99.99
ATOM   5144  HD1 PHE A 815     130.543 137.914 148.483  1.00 99.99
ATOM   5145  HD2 PHE A 815     133.165 137.125 151.577  1.00 99.99
ATOM   5146  HE1 PHE A 815     132.482 138.253 146.834  1.00 99.99
ATOM   5147  HE2 PHE A 815     135.192 137.427 150.030  1.00 99.99
ATOM   5148  HZ  PHE A 815     134.792 137.996 147.666  1.00 99.99
ATOM   5149  N   GLN A 816     131.407 134.471 152.078  1.00 19.29
ATOM   5150  CA  GLN A 816     132.323 133.345 152.186  1.00 19.29
ATOM   5151  C   GLN A 816     131.699 132.067 151.643  1.00 19.29
ATOM   5152  O   GLN A 816     132.349 131.313 150.910  1.00 19.29
ATOM   5153  CB  GLN A 816     132.736 133.156 153.641  1.00 19.29
ATOM   5154  CG  GLN A 816     133.125 131.744 153.951  1.00 19.29
ATOM   5155  CD  GLN A 816     133.677 131.580 155.336  1.00 19.29
ATOM   5156  OE1 GLN A 816     133.803 132.543 156.087  1.00 19.29
ATOM   5157  NE2 GLN A 816     134.029 130.352 155.682  1.00 19.29
ATOM   5158  H   GLN A 816     130.991 134.762 152.940  1.00 99.99
ATOM   5159 1HE2 GLN A 816     134.404 130.177 156.592  1.00 99.99
ATOM   5160 2HE2 GLN A 816     133.920 129.599 155.033  1.00 99.99
ATOM   5161  N   ILE A 817     130.438 131.810 151.990  1.00 17.65
ATOM   5162  CA  ILE A 817     129.756 130.617 151.498  1.00 17.65
ATOM   5163  C   ILE A 817     129.679 130.646 149.980  1.00 17.65
ATOM   5164  O   ILE A 817     129.885 129.625 149.313  1.00 17.65
ATOM   5165  CB  ILE A 817     128.359 130.497 152.131  1.00 17.65
ATOM   5166  CG1 ILE A 817     128.465 130.057 153.585  1.00 17.65
ATOM   5167  CG2 ILE A 817     127.514 129.506 151.366  1.00 17.65
ATOM   5168  CD  ILE A 817     127.149 130.093 154.309  1.00 17.65
ATOM   5169  H   ILE A 817     129.845 132.486 152.427  1.00 99.99
ATOM   5170  N   LEU A 818     129.387 131.816 149.410  1.00 17.41
ATOM   5171  CA  LEU A 818     129.331 131.933 147.957  1.00 17.41
ATOM   5172  C   LEU A 818     130.672 131.602 147.312  1.00 17.41
ATOM   5173  O   LEU A 818     130.707 131.038 146.213  1.00 17.41
ATOM   5174  CB  LEU A 818     128.882 133.339 147.564  1.00 17.41
ATOM   5175  CG  LEU A 818     127.370 133.518 147.428  1.00 17.41
ATOM   5176  CD1 LEU A 818     127.041 134.861 146.805  1.00 17.41
ATOM   5177  CD2 LEU A 818     126.761 132.385 146.626  1.00 17.41
ATOM   5178  H   LEU A 818     129.420 132.685 149.903  1.00 99.99
ATOM   5179  N   THR A 819     131.780 131.940 147.972  1.00 19.85
ATOM   5180  CA  THR A 819     133.109 131.627 147.461  1.00 19.85
ATOM   5181  C   THR A 819     133.539 130.193 147.742  1.00 19.85
ATOM   5182  O   THR A 819     134.588 129.774 147.240  1.00 19.85
ATOM   5183  CB  THR A 819     134.142 132.587 148.051  1.00 19.85
ATOM   5184  OG1 THR A 819     134.218 132.396 149.467  1.00 19.85
ATOM   5185  CG2 THR A 819     133.761 134.024 147.755  1.00 19.85
ATOM   5186  H   THR A 819     131.766 132.403 148.858  1.00 99.99
ATOM   5187  HG1 THR A 819     134.894 133.024 149.853  1.00 99.99
ATOM   5188  N   GLN A 820     132.757 129.437 148.516  1.00 23.58
ATOM   5189  CA  GLN A 820     133.045 128.041 148.860  1.00 23.58
ATOM   5190  C   GLN A 820     134.389 127.901 149.580  1.00 23.58
ATOM   5191  O   GLN A 820     135.321 127.260 149.093  1.00 23.58
ATOM   5192  CB  GLN A 820     133.003 127.133 147.624  1.00 23.58
ATOM   5193  CG  GLN A 820     132.014 127.545 146.554  1.00 23.58
ATOM   5194  CD  GLN A 820     132.131 126.712 145.294  1.00 23.58
ATOM   5195  OE1 GLN A 820     133.076 125.943 145.130  1.00 23.58
ATOM   5196  NE2 GLN A 820     131.163 126.860 144.396  1.00 23.58
ATOM   5197  H   GLN A 820     131.902 129.737 148.939  1.00 99.99
ATOM   5198 1HE2 GLN A 820     131.187 126.336 143.544  1.00 99.99
ATOM   5199 2HE2 GLN A 820     130.411 127.495 144.572  1.00 99.99
ATOM   5200  N   GLU A 821     134.478 128.513 150.758  1.00 25.24
ATOM   5201  CA  GLU A 821     135.615 128.294 151.646  1.00 25.24
ATOM   5202  C   GLU A 821     135.093 128.114 153.061  1.00 25.24
ATOM   5203  O   GLU A 821     134.498 129.037 153.622  1.00 25.24
ATOM   5204  CB  GLU A 821     136.615 129.449 151.592  1.00 25.24
ATOM   5205  CG  GLU A 821     138.042 129.007 151.852  1.00 25.24
ATOM   5206  CD  GLU A 821     138.371 128.938 153.327  1.00 25.24
ATOM   5207  OE1 GLU A 821     137.621 129.522 154.130  1.00 25.24
ATOM   5208  OE2 GLU A 821     139.371 128.285 153.689  1.00 25.24
ATOM   5209  H   GLU A 821     133.729 129.044 151.154  1.00 99.99
ATOM   5210  N   ASP A 822     135.321 126.933 153.637  1.00 30.14
ATOM   5211  CA  ASP A 822     134.788 126.580 154.955  1.00 30.14
ATOM   5212  C   ASP A 822     133.279 126.780 155.025  1.00 30.14
ATOM   5213  O   ASP A 822     132.719 127.004 156.098  1.00 30.14
ATOM   5214  CB  ASP A 822     135.479 127.362 156.073  1.00 30.14
ATOM   5215  CG  ASP A 822     136.816 126.770 156.457  1.00 30.14
ATOM   5216  OD1 ASP A 822     136.995 125.549 156.275  1.00 30.14
ATOM   5217  OD2 ASP A 822     137.685 127.519 156.952  1.00 30.14
ATOM   5218  H   ASP A 822     135.861 126.188 153.246  1.00 99.99
ATOM   5219  N   TRP A 823     132.606 126.702 153.876  1.00 13.74
ATOM   5220  CA  TRP A 823     131.151 126.684 153.875  1.00 13.74
ATOM   5221  C   TRP A 823     130.609 125.395 154.470  1.00 13.74
ATOM   5222  O   TRP A 823     129.464 125.364 154.931  1.00 13.74
ATOM   5223  CB  TRP A 823     130.630 126.880 152.455  1.00 13.74
ATOM   5224  CG  TRP A 823     130.541 125.625 151.647  1.00 13.74
ATOM   5225  CD1 TRP A 823     131.487 125.127 150.803  1.00 13.74
ATOM   5226  CD2 TRP A 823     129.421 124.736 151.560  1.00 13.74
ATOM   5227  NE1 TRP A 823     131.040 123.968 150.219  1.00 13.74
ATOM   5228  CE2 TRP A 823     129.771 123.710 150.665  1.00 13.74
ATOM   5229  CE3 TRP A 823     128.162 124.704 152.161  1.00 13.74
ATOM   5230  CZ2 TRP A 823     128.910 122.663 150.361  1.00 13.74
ATOM   5231  CZ3 TRP A 823     127.309 123.664 151.855  1.00 13.74
ATOM   5232  CH2 TRP A 823     127.685 122.659 150.965  1.00 13.74
ATOM   5233  H   TRP A 823     133.033 126.434 153.012  1.00 99.99
ATOM   5234  HD1 TRP A 823     132.431 125.658 150.685  1.00 99.99
ATOM   5235  HE1 TRP A 823     131.626 123.466 149.582  1.00 99.99
ATOM   5236  HE3 TRP A 823     127.946 125.355 153.008  1.00 99.99
ATOM   5237  HZ2 TRP A 823     129.300 121.749 149.914  1.00 99.99
ATOM   5238  HZ3 TRP A 823     126.355 123.737 152.378  1.00 99.99
ATOM   5239  HH2 TRP A 823     127.077 121.804 150.667  1.00 99.99
ATOM   5240  N   ASN A 824     131.414 124.332 154.483  1.00 17.37
ATOM   5241  CA  ASN A 824     130.978 123.094 155.110  1.00 17.37
ATOM   5242  C   ASN A 824     130.959 123.213 156.627  1.00 17.37
ATOM   5243  O   ASN A 824     130.134 122.572 157.282  1.00 17.37
ATOM   5244  CB  ASN A 824     131.877 121.938 154.680  1.00 17.37
ATOM   5245  CG  ASN A 824     133.298 122.111 155.141  1.00 17.37
ATOM   5246  OD1 ASN A 824     134.116 122.709 154.448  1.00 17.37
ATOM   5247  ND2 ASN A 824     133.607 121.587 156.319  1.00 17.37
ATOM   5248  H   ASN A 824     132.395 124.390 154.298  1.00 99.99
ATOM   5249 1HD2 ASN A 824     134.537 121.672 156.675  1.00 99.99
ATOM   5250 2HD2 ASN A 824     132.910 121.107 156.851  1.00 99.99
ATOM   5251  N   VAL A 825     131.846 124.020 157.208  1.00 21.88
ATOM   5252  CA  VAL A 825     131.837 124.186 158.658  1.00 21.88
ATOM   5253  C   VAL A 825     130.557 124.879 159.104  1.00 21.88
ATOM   5254  O   VAL A 825     129.910 124.463 160.073  1.00 21.88
ATOM   5255  CB  VAL A 825     133.086 124.951 159.125  1.00 21.88
ATOM   5256  CG1 VAL A 825     132.845 125.553 160.495  1.00 21.88
ATOM   5257  CG2 VAL A 825     134.292 124.032 159.148  1.00 21.88
ATOM   5258  H   VAL A 825     132.360 124.716 156.706  1.00 99.99
ATOM   5259  N   VAL A 826     130.164 125.944 158.401  1.00 20.28
ATOM   5260  CA  VAL A 826     128.904 126.596 158.741  1.00 20.28
ATOM   5261  C   VAL A 826     127.731 125.697 158.379  1.00 20.28
ATOM   5262  O   VAL A 826     126.696 125.722 159.053  1.00 20.28
ATOM   5263  CB  VAL A 826     128.791 127.981 158.075  1.00 20.28
ATOM   5264  CG1 VAL A 826     129.898 128.887 158.554  1.00 20.28
ATOM   5265  CG2 VAL A 826     128.841 127.862 156.585  1.00 20.28
ATOM   5266  H   VAL A 826     130.792 126.497 157.854  1.00 99.99
ATOM   5267  N   LEU A 827     127.875 124.864 157.344  1.00 20.30
ATOM   5268  CA  LEU A 827     126.836 123.884 157.050  1.00 20.30
ATOM   5269  C   LEU A 827     126.620 122.954 158.236  1.00 20.30
ATOM   5270  O   LEU A 827     125.484 122.713 158.655  1.00 20.30
ATOM   5271  CB  LEU A 827     127.207 123.082 155.804  1.00 20.30
ATOM   5272  CG  LEU A 827     126.314 121.880 155.502  1.00 20.30
ATOM   5273  CD1 LEU A 827     124.876 122.331 155.364  1.00 20.30
ATOM   5274  CD2 LEU A 827     126.772 121.150 154.256  1.00 20.30
ATOM   5275  H   LEU A 827     128.755 124.693 156.901  1.00 99.99
ATOM   5276  N   TYR A 828     127.710 122.440 158.806  1.00 24.88
ATOM   5277  CA  TYR A 828     127.594 121.520 159.933  1.00 24.88
ATOM   5278  C   TYR A 828     127.054 122.224 161.164  1.00 24.88
ATOM   5279  O   TYR A 828     126.230 121.664 161.895  1.00 24.88
ATOM   5280  CB  TYR A 828     128.947 120.896 160.261  1.00 24.88
ATOM   5281  CG  TYR A 828     129.607 120.192 159.114  1.00 24.88
ATOM   5282  CD1 TYR A 828     128.862 119.629 158.094  1.00 24.88
ATOM   5283  CD2 TYR A 828     130.984 120.085 159.060  1.00 24.88
ATOM   5284  CE1 TYR A 828     129.468 118.991 157.049  1.00 24.88
ATOM   5285  CE2 TYR A 828     131.599 119.449 158.024  1.00 24.88
ATOM   5286  CZ  TYR A 828     130.840 118.902 157.022  1.00 24.88
ATOM   5287  OH  TYR A 828     131.472 118.260 155.991  1.00 24.88
ATOM   5288  H   TYR A 828     128.629 122.801 158.648  1.00 99.99
ATOM   5289  HD1 TYR A 828     127.789 119.759 158.235  1.00 99.99
ATOM   5290  HD2 TYR A 828     131.476 120.553 159.912  1.00 99.99
ATOM   5291  HE1 TYR A 828     128.886 118.708 156.172  1.00 99.99
ATOM   5292  HE2 TYR A 828     132.672 119.259 158.061  1.00 99.99
ATOM   5293  HH  TYR A 828     132.461 118.292 156.134  1.00 99.99
ATOM   5294  N   ASN A 829     127.501 123.450 161.413  1.00 30.30
ATOM   5295  CA  ASN A 829     127.093 124.120 162.635  1.00 30.30
ATOM   5296  C   ASN A 829     125.724 124.774 162.505  1.00 30.30
ATOM   5297  O   ASN A 829     125.194 125.273 163.501  1.00 30.30
ATOM   5298  CB  ASN A 829     128.145 125.152 163.040  1.00 30.30
ATOM   5299  CG  ASN A 829     128.088 125.490 164.513  1.00 30.30
ATOM   5300  OD1 ASN A 829     127.274 124.945 165.255  1.00 30.30
ATOM   5301  ND2 ASN A 829     128.962 126.389 164.947  1.00 30.30
ATOM   5302  H   ASN A 829     127.864 124.052 160.702  1.00 99.99
ATOM   5303 1HD2 ASN A 829     128.971 126.652 165.912  1.00 99.99
ATOM   5304 2HD2 ASN A 829     129.611 126.803 164.309  1.00 99.99
ATOM   5305  N   GLY A 830     125.140 124.780 161.310  1.00 25.36
ATOM   5306  CA  GLY A 830     123.751 125.160 161.161  1.00 25.36
ATOM   5307  C   GLY A 830     122.846 123.957 161.017  1.00 25.36
ATOM   5308  O   GLY A 830     121.633 124.060 161.207  1.00 25.36
ATOM   5309  H   GLY A 830     125.651 124.701 160.454  1.00 99.99
ATOM   5310  N   MET A 831     123.424 122.804 160.684  1.00 22.79
ATOM   5311  CA  MET A 831     122.663 121.565 160.640  1.00 22.79
ATOM   5312  C   MET A 831     122.590 120.874 161.989  1.00 22.79
ATOM   5313  O   MET A 831     121.655 120.103 162.226  1.00 22.79
ATOM   5314  CB  MET A 831     123.276 120.595 159.629  1.00 22.79
ATOM   5315  CG  MET A 831     122.695 120.708 158.246  1.00 22.79
ATOM   5316  SD  MET A 831     123.528 119.623 157.086  1.00 22.79
ATOM   5317  CE  MET A 831     123.627 118.131 158.058  1.00 22.79
ATOM   5318  H   MET A 831     124.415 122.694 160.604  1.00 99.99
ATOM   5319  N   ALA A 832     123.552 121.122 162.871  1.00 26.35
ATOM   5320  CA  ALA A 832     123.544 120.548 164.205  1.00 26.35
ATOM   5321  C   ALA A 832     122.984 121.498 165.250  1.00 26.35
ATOM   5322  O   ALA A 832     122.945 121.143 166.431  1.00 26.35
ATOM   5323  CB  ALA A 832     124.958 120.122 164.603  1.00 26.35
ATOM   5324  H   ALA A 832     124.350 121.705 162.719  1.00 99.99
ATOM   5325  N   SER A 833     122.552 122.692 164.848  1.00 28.63
ATOM   5326  CA  SER A 833     121.988 123.663 165.774  1.00 28.63
ATOM   5327  C   SER A 833     120.477 123.784 165.626  1.00 28.63
ATOM   5328  O   SER A 833     119.744 123.562 166.593  1.00 28.63
ATOM   5329  CB  SER A 833     122.657 125.027 165.572  1.00 28.63
ATOM   5330  OG  SER A 833     123.892 125.086 166.262  1.00 28.63
ATOM   5331  H   SER A 833     122.568 123.035 163.909  1.00 99.99
ATOM   5332  HG  SER A 833     124.312 125.982 166.118  1.00 99.99
ATOM   5333  N   THR A 834     119.985 124.134 164.439  1.00 26.95
ATOM   5334  CA  THR A 834     118.539 124.222 164.243  1.00 26.95
ATOM   5335  C   THR A 834     117.944 122.851 163.933  1.00 26.95
ATOM   5336  O   THR A 834     117.163 122.307 164.720  1.00 26.95
ATOM   5337  CB  THR A 834     118.221 125.213 163.121  1.00 26.95
ATOM   5338  OG1 THR A 834     118.552 124.625 161.860  1.00 26.95
ATOM   5339  CG2 THR A 834     119.027 126.480 163.297  1.00 26.95
ATOM   5340  H   THR A 834     120.525 124.112 163.598  1.00 99.99
ATOM   5341  HG1 THR A 834     118.345 125.271 161.126  1.00 99.99
ATOM   5342  N   SER A 835     118.338 122.266 162.801  1.00 23.84
ATOM   5343  CA  SER A 835     117.801 120.996 162.328  1.00 23.84
ATOM   5344  C   SER A 835     118.546 120.559 161.075  1.00 23.84
ATOM   5345  O   SER A 835     119.136 121.395 160.381  1.00 23.84
ATOM   5346  CB  SER A 835     116.303 121.107 162.038  1.00 23.84
ATOM   5347  OG  SER A 835     116.070 121.761 160.805  1.00 23.84
ATOM   5348  H   SER A 835     119.026 122.626 162.171  1.00 99.99
ATOM   5349  HG  SER A 835     115.086 121.821 160.640  1.00 99.99
ATOM   5350  N   PRO A 836     118.540 119.265 160.749  1.00 21.76
ATOM   5351  CA  PRO A 836     119.185 118.819 159.504  1.00 21.76
ATOM   5352  C   PRO A 836     118.597 119.441 158.254  1.00 21.76
ATOM   5353  O   PRO A 836     119.263 119.446 157.213  1.00 21.76
ATOM   5354  CB  PRO A 836     118.960 117.304 159.524  1.00 21.76
ATOM   5355  CG  PRO A 836     118.899 116.970 160.968  1.00 21.76
ATOM   5356  CD  PRO A 836     118.237 118.138 161.646  1.00 21.76
ATOM   5357  N   TRP A 837     117.374 119.962 158.315  1.00 24.22
ATOM   5358  CA  TRP A 837     116.779 120.622 157.160  1.00 24.22
ATOM   5359  C   TRP A 837     117.341 122.011 156.918  1.00 24.22
ATOM   5360  O   TRP A 837     116.944 122.654 155.940  1.00 24.22
ATOM   5361  CB  TRP A 837     115.262 120.691 157.323  1.00 24.22
ATOM   5362  CG  TRP A 837     114.610 119.365 157.163  1.00 24.22
ATOM   5363  CD1 TRP A 837     114.127 118.562 158.151  1.00 24.22
ATOM   5364  CD2 TRP A 837     114.371 118.678 155.932  1.00 24.22
ATOM   5365  NE1 TRP A 837     113.600 117.415 157.610  1.00 24.22
ATOM   5366  CE2 TRP A 837     113.739 117.464 156.248  1.00 24.22
ATOM   5367  CE3 TRP A 837     114.632 118.973 154.591  1.00 24.22
ATOM   5368  CZ2 TRP A 837     113.362 116.545 155.272  1.00 24.22
ATOM   5369  CZ3 TRP A 837     114.257 118.061 153.626  1.00 24.22
ATOM   5370  CH2 TRP A 837     113.630 116.863 153.969  1.00 24.22
ATOM   5371  H   TRP A 837     116.875 120.081 159.173  1.00 99.99
ATOM   5372  HD1 TRP A 837     114.201 118.885 159.189  1.00 99.99
ATOM   5373  HE1 TRP A 837     113.201 116.716 158.203  1.00 99.99
ATOM   5374  HE3 TRP A 837     115.300 119.795 154.334  1.00 99.99
ATOM   5375  HZ2 TRP A 837     113.151 115.512 155.549  1.00 99.99
ATOM   5376  HZ3 TRP A 837     114.506 118.391 152.618  1.00 99.99
ATOM   5377  HH2 TRP A 837     113.301 116.089 153.276  1.00 99.99
ATOM   5378  N   ALA A 838     118.246 122.487 157.774  1.00 25.04
ATOM   5379  CA  ALA A 838     118.888 123.775 157.557  1.00 25.04
ATOM   5380  C   ALA A 838     119.881 123.746 156.408  1.00 25.04
ATOM   5381  O   ALA A 838     120.368 124.807 156.008  1.00 25.04
ATOM   5382  CB  ALA A 838     119.589 124.235 158.832  1.00 25.04
ATOM   5383  H   ALA A 838     118.424 122.071 158.666  1.00 99.99
ATOM   5384  N   SER A 839     120.196 122.566 155.874  1.00 22.11
ATOM   5385  CA  SER A 839     121.085 122.492 154.725  1.00 22.11
ATOM   5386  C   SER A 839     120.428 123.008 153.458  1.00 22.11
ATOM   5387  O   SER A 839     121.135 123.304 152.492  1.00 22.11
ATOM   5388  CB  SER A 839     121.547 121.057 154.504  1.00 22.11
ATOM   5389  OG  SER A 839     120.483 120.255 154.030  1.00 22.11
ATOM   5390  H   SER A 839     120.036 121.697 156.342  1.00 99.99
ATOM   5391  HG  SER A 839     120.807 119.319 153.892  1.00 99.99
ATOM   5392  N   LEU A 840     119.098 123.117 153.434  1.00 25.34
ATOM   5393  CA  LEU A 840     118.433 123.695 152.272  1.00 25.34
ATOM   5394  C   LEU A 840     118.783 125.166 152.108  1.00 25.34
ATOM   5395  O   LEU A 840     118.867 125.658 150.979  1.00 25.34
ATOM   5396  CB  LEU A 840     116.921 123.517 152.381  1.00 25.34
ATOM   5397  CG  LEU A 840     116.394 122.104 152.148  1.00 25.34
ATOM   5398  CD1 LEU A 840     114.901 122.046 152.417  1.00 25.34
ATOM   5399  CD2 LEU A 840     116.707 121.654 150.734  1.00 25.34
ATOM   5400  H   LEU A 840     118.531 123.049 154.255  1.00 99.99
ATOM   5401  N   TYR A 841     118.990 125.877 153.218  1.00 23.53
ATOM   5402  CA  TYR A 841     119.476 127.250 153.153  1.00 23.53
ATOM   5403  C   TYR A 841     120.752 127.337 152.331  1.00 23.53
ATOM   5404  O   TYR A 841     120.834 128.101 151.364  1.00 23.53
ATOM   5405  CB  TYR A 841     119.721 127.769 154.569  1.00 23.53
ATOM   5406  CG  TYR A 841     120.311 129.157 154.654  1.00 23.53
ATOM   5407  CD1 TYR A 841     119.522 130.282 154.512  1.00 23.53
ATOM   5408  CD2 TYR A 841     121.669 129.337 154.878  1.00 23.53
ATOM   5409  CE1 TYR A 841     120.067 131.544 154.596  1.00 23.53
ATOM   5410  CE2 TYR A 841     122.219 130.594 154.960  1.00 23.53
ATOM   5411  CZ  TYR A 841     121.414 131.692 154.819  1.00 23.53
ATOM   5412  OH  TYR A 841     121.956 132.950 154.901  1.00 23.53
ATOM   5413  H   TYR A 841     118.988 125.472 154.132  1.00 99.99
ATOM   5414  HD1 TYR A 841     118.473 130.042 154.335  1.00 99.99
ATOM   5415  HD2 TYR A 841     122.205 128.393 154.974  1.00 99.99
ATOM   5416  HE1 TYR A 841     119.419 132.420 154.572  1.00 99.99
ATOM   5417  HE2 TYR A 841     123.257 130.715 155.268  1.00 99.99
ATOM   5418  HH  TYR A 841     121.236 133.633 154.777  1.00 99.99
ATOM   5419  N   PHE A 842     121.748 126.525 152.682  1.00 19.60
ATOM   5420  CA  PHE A 842     123.022 126.577 151.980  1.00 19.60
ATOM   5421  C   PHE A 842     122.909 126.024 150.569  1.00 19.60
ATOM   5422  O   PHE A 842     123.566 126.531 149.662  1.00 19.60
ATOM   5423  CB  PHE A 842     124.092 125.827 152.772  1.00 19.60
ATOM   5424  CG  PHE A 842     124.172 126.236 154.212  1.00 19.60
ATOM   5425  CD1 PHE A 842     123.403 125.608 155.168  1.00 19.60
ATOM   5426  CD2 PHE A 842     125.015 127.255 154.606  1.00 19.60
ATOM   5427  CE1 PHE A 842     123.473 125.985 156.487  1.00 19.60
ATOM   5428  CE2 PHE A 842     125.087 127.634 155.925  1.00 19.60
ATOM   5429  CZ  PHE A 842     124.316 126.998 156.865  1.00 19.60
ATOM   5430  H   PHE A 842     121.616 125.719 153.259  1.00 99.99
ATOM   5431  HD1 PHE A 842     122.773 124.821 154.754  1.00 99.99
ATOM   5432  HD2 PHE A 842     125.577 127.686 153.777  1.00 99.99
ATOM   5433  HE1 PHE A 842     122.898 125.446 157.239  1.00 99.99
ATOM   5434  HE2 PHE A 842     125.789 128.448 156.103  1.00 99.99
ATOM   5435  HZ  PHE A 842     124.407 127.267 157.917  1.00 99.99
ATOM   5436  N   VAL A 843     122.072 125.009 150.352  1.00 19.17
ATOM   5437  CA  VAL A 843     121.906 124.476 149.003  1.00 19.17
ATOM   5438  C   VAL A 843     121.342 125.545 148.081  1.00 19.17
ATOM   5439  O   VAL A 843     121.877 125.796 146.997  1.00 19.17
ATOM   5440  CB  VAL A 843     121.021 123.217 149.022  1.00 19.17
ATOM   5441  CG1 VAL A 843     120.627 122.834 147.610  1.00 19.17
ATOM   5442  CG2 VAL A 843     121.757 122.073 149.686  1.00 19.17
ATOM   5443  H   VAL A 843     121.363 124.739 151.003  1.00 99.99
ATOM   5444  N   ALA A 844     120.270 126.214 148.510  1.00 20.46
ATOM   5445  CA  ALA A 844     119.689 127.272 147.691  1.00 20.46
ATOM   5446  C   ALA A 844     120.664 128.424 147.506  1.00 20.46
ATOM   5447  O   ALA A 844     120.847 128.917 146.388  1.00 20.46
ATOM   5448  CB  ALA A 844     118.383 127.783 148.316  1.00 99.99
ATOM   5449  H   ALA A 844     119.965 126.201 149.462  1.00 99.99
ATOM   5450  N   LEU A 845     121.318 128.852 148.586  1.00 21.57
ATOM   5451  CA  LEU A 845     122.256 129.966 148.503  1.00 21.57
ATOM   5452  C   LEU A 845     123.357 129.674 147.494  1.00 21.57
ATOM   5453  O   LEU A 845     123.569 130.437 146.545  1.00 21.57
ATOM   5454  CB  LEU A 845     122.844 130.235 149.891  1.00 21.57
ATOM   5455  CG  LEU A 845     124.111 131.065 150.055  1.00 21.57
ATOM   5456  CD1 LEU A 845     124.003 132.394 149.333  1.00 21.57
ATOM   5457  CD2 LEU A 845     124.379 131.283 151.528  1.00 21.57
ATOM   5458  H   LEU A 845     121.080 128.568 149.515  1.00 99.99
ATOM   5459  N   MET A 846     124.044 128.544 147.664  1.00 20.43
ATOM   5460  CA  MET A 846     125.143 128.200 146.777  1.00 20.43
ATOM   5461  C   MET A 846     124.660 128.000 145.351  1.00 20.43
ATOM   5462  O   MET A 846     125.301 128.469 144.408  1.00 20.43
ATOM   5463  CB  MET A 846     125.850 126.950 147.293  1.00 20.43
ATOM   5464  CG  MET A 846     126.394 127.099 148.696  1.00 20.43
ATOM   5465  SD  MET A 846     127.927 126.209 148.896  1.00 20.43
ATOM   5466  CE  MET A 846     128.844 126.974 147.584  1.00 20.43
ATOM   5467  H   MET A 846     123.977 127.985 148.491  1.00 99.99
ATOM   5468  N   THR A 847     123.516 127.336 145.167  1.00 26.06
ATOM   5469  CA  THR A 847     123.053 127.044 143.817  1.00 26.06
ATOM   5470  C   THR A 847     122.714 128.322 143.063  1.00 26.06
ATOM   5471  O   THR A 847     123.266 128.578 141.987  1.00 26.06
ATOM   5472  CB  THR A 847     121.843 126.113 143.870  1.00 26.06
ATOM   5473  OG1 THR A 847     122.242 124.847 144.407  1.00 26.06
ATOM   5474  CG2 THR A 847     121.278 125.908 142.480  1.00 26.06
ATOM   5475  H   THR A 847     122.825 127.233 145.882  1.00 99.99
ATOM   5476  HG1 THR A 847     121.452 124.236 144.443  1.00 99.99
ATOM   5477  N   PHE A 848     121.850 129.168 143.636  1.00 33.61
ATOM   5478  CA  PHE A 848     121.480 130.399 142.944  1.00 33.61
ATOM   5479  C   PHE A 848     122.681 131.317 142.761  1.00 33.61
ATOM   5480  O   PHE A 848     122.858 131.908 141.691  1.00 33.61
ATOM   5481  CB  PHE A 848     120.343 131.133 143.662  1.00 33.61
ATOM   5482  CG  PHE A 848     119.099 130.310 143.858  1.00 33.61
ATOM   5483  CD1 PHE A 848     118.426 129.787 142.767  1.00 33.61
ATOM   5484  CD2 PHE A 848     118.552 130.134 145.118  1.00 33.61
ATOM   5485  CE1 PHE A 848     117.271 129.047 142.935  1.00 33.61
ATOM   5486  CE2 PHE A 848     117.396 129.397 145.294  1.00 33.61
ATOM   5487  CZ  PHE A 848     116.753 128.855 144.201  1.00 33.61
ATOM   5488  H   PHE A 848     121.641 129.154 144.614  1.00 99.99
ATOM   5489  HD1 PHE A 848     118.907 130.027 141.819  1.00 99.99
ATOM   5490  HD2 PHE A 848     119.127 130.629 145.901  1.00 99.99
ATOM   5491  HE1 PHE A 848     116.792 128.581 142.074  1.00 99.99
ATOM   5492  HE2 PHE A 848     117.025 129.196 146.299  1.00 99.99
ATOM   5493  HZ  PHE A 848     115.888 128.208 144.343  1.00 99.99
ATOM   5494  N   GLY A 849     123.520 131.457 143.787  1.00 32.85
ATOM   5495  CA  GLY A 849     124.689 132.296 143.641  1.00 32.85
ATOM   5496  C   GLY A 849     125.658 131.809 142.585  1.00 32.85
ATOM   5497  O   GLY A 849     125.824 132.453 141.546  1.00 32.85
ATOM   5498  H   GLY A 849     123.266 131.247 144.731  1.00 99.99
ATOM   5499  N   ASN A 850     126.294 130.663 142.826  1.00 28.47
ATOM   5500  CA  ASN A 850     127.350 130.193 141.939  1.00 28.47
ATOM   5501  C   ASN A 850     126.788 129.623 140.643  1.00 28.47
ATOM   5502  O   ASN A 850     127.121 130.093 139.552  1.00 28.47
ATOM   5503  CB  ASN A 850     128.200 129.146 142.660  1.00 28.47
ATOM   5504  CG  ASN A 850     129.083 129.751 143.725  1.00 28.47
ATOM   5505  OD1 ASN A 850     130.269 129.989 143.505  1.00 28.47
ATOM   5506  ND2 ASN A 850     128.508 130.007 144.891  1.00 28.47
ATOM   5507  H   ASN A 850     126.222 130.172 143.694  1.00 99.99
ATOM   5508 1HD2 ASN A 850     129.043 130.408 145.635  1.00 99.99
ATOM   5509 2HD2 ASN A 850     127.539 129.799 145.027  1.00 99.99
ATOM   5510  N   TYR A 851     125.928 128.614 140.739  1.00 28.76
ATOM   5511  CA  TYR A 851     125.573 127.819 139.574  1.00 28.76
ATOM   5512  C   TYR A 851     124.444 128.422 138.751  1.00 28.76
ATOM   5513  O   TYR A 851     124.048 127.821 137.748  1.00 28.76
ATOM   5514  CB  TYR A 851     125.214 126.392 140.002  1.00 28.76
ATOM   5515  CG  TYR A 851     126.182 125.812 141.010  1.00 28.76
ATOM   5516  CD1 TYR A 851     127.545 125.781 140.752  1.00 28.76
ATOM   5517  CD2 TYR A 851     125.737 125.302 142.223  1.00 28.76
ATOM   5518  CE1 TYR A 851     128.434 125.257 141.669  1.00 28.76
ATOM   5519  CE2 TYR A 851     126.622 124.776 143.146  1.00 28.76
ATOM   5520  CZ  TYR A 851     127.966 124.758 142.862  1.00 28.76
ATOM   5521  OH  TYR A 851     128.848 124.237 143.774  1.00 28.76
ATOM   5522  H   TYR A 851     125.358 128.459 141.546  1.00 99.99
ATOM   5523  HD1 TYR A 851     127.797 126.204 139.780  1.00 99.99
ATOM   5524  HD2 TYR A 851     124.655 125.372 142.336  1.00 99.99
ATOM   5525  HE1 TYR A 851     129.507 125.339 141.496  1.00 99.99
ATOM   5526  HE2 TYR A 851     126.271 124.495 144.139  1.00 99.99
ATOM   5527  HH  TYR A 851     128.347 123.921 144.580  1.00 99.99
ATOM   5528  N   VAL A 852     123.911 129.579 139.141  1.00 32.34
ATOM   5529  CA  VAL A 852     122.934 130.263 138.300  1.00 32.34
ATOM   5530  C   VAL A 852     123.362 131.703 138.043  1.00 32.34
ATOM   5531  O   VAL A 852     123.494 132.119 136.887  1.00 32.34
ATOM   5532  CB  VAL A 852     121.525 130.211 138.917  1.00 32.34
ATOM   5533  CG1 VAL A 852     120.600 131.164 138.187  1.00 32.34
ATOM   5534  CG2 VAL A 852     120.975 128.801 138.845  1.00 32.34
ATOM   5535  H   VAL A 852     123.970 129.917 140.080  1.00 99.99
ATOM   5536  N   LEU A 853     123.580 132.476 139.110  1.00 33.33
ATOM   5537  CA  LEU A 853     123.844 133.903 138.937  1.00 33.33
ATOM   5538  C   LEU A 853     125.202 134.158 138.288  1.00 33.33
ATOM   5539  O   LEU A 853     125.301 134.922 137.325  1.00 33.33
ATOM   5540  CB  LEU A 853     123.732 134.628 140.277  1.00 33.33
ATOM   5541  CG  LEU A 853     122.407 135.370 140.473  1.00 33.33
ATOM   5542  CD1 LEU A 853     121.234 134.410 140.455  1.00 33.33
ATOM   5543  CD2 LEU A 853     122.409 136.165 141.764  1.00 33.33
ATOM   5544  H   LEU A 853     123.816 132.109 140.010  1.00 99.99
ATOM   5545  N   PHE A 854     126.258 133.519 138.792  0.50 33.09
ATOM   5546  CA  PHE A 854     127.587 133.773 138.241  0.50 33.09
ATOM   5547  C   PHE A 854     127.678 133.304 136.794  0.50 33.09
ATOM   5548  O   PHE A 854     128.326 133.951 135.961  0.50 33.09
ATOM   5549  CB  PHE A 854     128.659 133.103 139.101  0.50 33.09
ATOM   5550  CG  PHE A 854     128.879 133.768 140.438  0.50 33.09
ATOM   5551  CD1 PHE A 854     127.950 134.651 140.961  0.50 33.09
ATOM   5552  CD2 PHE A 854     130.024 133.506 141.170  0.50 33.09
ATOM   5553  CE1 PHE A 854     128.154 135.253 142.183  0.50 33.09
ATOM   5554  CE2 PHE A 854     130.234 134.109 142.395  0.50 33.09
ATOM   5555  CZ  PHE A 854     129.297 134.984 142.900  0.50 33.09
ATOM   5556  H   PHE A 854     126.180 132.687 139.341  1.00 99.99
ATOM   5557  HD1 PHE A 854     127.089 134.792 140.308  1.00 99.99
ATOM   5558  HD2 PHE A 854     130.692 132.802 140.674  1.00 99.99
ATOM   5559  HE1 PHE A 854     127.404 135.932 142.588  1.00 99.99
ATOM   5560  HE2 PHE A 854     131.114 133.853 142.985  1.00 99.99
ATOM   5561  HZ  PHE A 854     129.430 135.410 143.894  1.00 99.99
ATOM   5562  N   ASN A 855     127.022 132.189 136.471  1.00 33.80
ATOM   5563  CA  ASN A 855     126.931 131.779 135.076  1.00 33.80
ATOM   5564  C   ASN A 855     126.121 132.784 134.265  1.00 33.80
ATOM   5565  O   ASN A 855     126.406 133.002 133.082  1.00 33.80
ATOM   5566  CB  ASN A 855     126.314 130.387 134.984  1.00 33.80
ATOM   5567  CG  ASN A 855     127.117 129.344 135.730  1.00 33.80
ATOM   5568  OD1 ASN A 855     128.221 129.615 136.197  1.00 33.80
ATOM   5569  ND2 ASN A 855     126.558 128.149 135.866  1.00 33.80
ATOM   5570  H   ASN A 855     126.798 131.477 137.136  1.00 99.99
ATOM   5571 1HD2 ASN A 855     127.044 127.422 136.350  1.00 99.99
ATOM   5572 2HD2 ASN A 855     125.650 127.975 135.484  1.00 99.99
ATOM   5573  N   LEU A 856     125.134 133.427 134.894  1.00 38.20
ATOM   5574  CA  LEU A 856     124.398 134.497 134.229  1.00 38.20
ATOM   5575  C   LEU A 856     125.313 135.669 133.893  1.00 38.20
ATOM   5576  O   LEU A 856     125.227 136.239 132.802  1.00 38.20
ATOM   5577  CB  LEU A 856     123.245 134.962 135.117  1.00 38.20
ATOM   5578  CG  LEU A 856     122.126 135.786 134.493  1.00 38.20
ATOM   5579  CD1 LEU A 856     121.438 134.967 133.429  1.00 38.20
ATOM   5580  CD2 LEU A 856     121.141 136.239 135.556  1.00 38.20
ATOM   5581  H   LEU A 856     124.980 133.357 135.880  1.00 99.99
ATOM   5582  N   LEU A 857     126.190 136.048 134.824  1.00 36.66
ATOM   5583  CA  LEU A 857     127.132 137.133 134.563  1.00 36.66
ATOM   5584  C   LEU A 857     128.116 136.754 133.465  1.00 36.66
ATOM   5585  O   LEU A 857     128.458 137.582 132.609  1.00 36.66
ATOM   5586  CB  LEU A 857     127.874 137.497 135.847  1.00 36.66
ATOM   5587  CG  LEU A 857     129.041 138.483 135.778  1.00 36.66
ATOM   5588  CD1 LEU A 857     128.678 139.730 134.987  1.00 36.66
ATOM   5589  CD2 LEU A 857     129.489 138.854 137.177  1.00 36.66
ATOM   5590  H   LEU A 857     126.387 135.505 135.640  1.00 99.99
ATOM   5591  N   VAL A 858     128.593 135.509 133.484  1.00 34.44
ATOM   5592  CA  VAL A 858     129.476 135.046 132.416  1.00 34.44
ATOM   5593  C   VAL A 858     128.776 135.150 131.067  1.00 34.44
ATOM   5594  O   VAL A 858     129.364 135.605 130.080  1.00 34.44
ATOM   5595  CB  VAL A 858     129.960 133.612 132.700  1.00 34.44
ATOM   5596  CG1 VAL A 858     130.611 133.021 131.467  1.00 34.44
ATOM   5597  CG2 VAL A 858     130.936 133.615 133.853  1.00 34.44
ATOM   5598  H   VAL A 858     128.204 134.785 134.054  1.00 99.99
ATOM   5599  N   ALA A 859     127.506 134.742 131.006  1.00 37.87
ATOM   5600  CA  ALA A 859     126.745 134.874 129.766  1.00 37.87
ATOM   5601  C   ALA A 859     126.599 136.333 129.361  1.00 37.87
ATOM   5602  O   ALA A 859     126.705 136.674 128.175  1.00 37.87
ATOM   5603  CB  ALA A 859     125.370 134.232 129.927  1.00 37.87
ATOM   5604  H   ALA A 859     126.959 134.542 131.819  1.00 99.99
ATOM   5605  N   ILE A 860     126.340 137.204 130.338  1.00 41.83
ATOM   5606  CA  ILE A 860     126.199 138.632 130.068  1.00 41.83
ATOM   5607  C   ILE A 860     127.442 139.157 129.370  1.00 41.83
ATOM   5608  O   ILE A 860     127.360 139.807 128.324  1.00 41.83
ATOM   5609  CB  ILE A 860     125.931 139.397 131.377  1.00 41.83
ATOM   5610  CG1 ILE A 860     124.472 139.255 131.804  1.00 41.83
ATOM   5611  CG2 ILE A 860     126.296 140.860 131.228  1.00 41.83
ATOM   5612  CD  ILE A 860     124.199 139.798 133.185  1.00 41.83
ATOM   5613  H   ILE A 860     126.357 136.957 131.307  1.00 99.99
ATOM   5614  N   LEU A 861     128.617 138.849 129.921  1.00 43.17
ATOM   5615  CA  LEU A 861     129.853 139.356 129.331  1.00 43.17
ATOM   5616  C   LEU A 861     130.129 138.720 127.973  1.00 43.17
ATOM   5617  O   LEU A 861     130.526 139.413 127.025  1.00 43.17
ATOM   5618  CB  LEU A 861     131.027 139.124 130.279  1.00 43.17
ATOM   5619  CG  LEU A 861     130.824 139.605 131.712  1.00 43.17
ATOM   5620  CD1 LEU A 861     132.135 139.578 132.472  1.00 43.17
ATOM   5621  CD2 LEU A 861     130.233 140.995 131.707  1.00 43.17
ATOM   5622  H   LEU A 861     128.735 138.093 130.565  1.00 99.99
ATOM   5623  N   VAL A 862     129.918 137.406 127.857  1.00 45.75
ATOM   5624  CA  VAL A 862     130.221 136.711 126.610  1.00 45.75
ATOM   5625  C   VAL A 862     129.390 137.277 125.468  1.00 45.75
ATOM   5626  O   VAL A 862     129.908 137.537 124.376  1.00 45.75
ATOM   5627  CB  VAL A 862     130.004 135.195 126.772  1.00 45.75
ATOM   5628  CG1 VAL A 862     129.951 134.520 125.416  1.00 45.75
ATOM   5629  CG2 VAL A 862     131.111 134.591 127.618  1.00 45.75
ATOM   5630  H   VAL A 862     129.747 136.810 128.642  1.00 99.99
ATOM   5631  N   GLU A 863     128.094 137.491 125.698  1.00 58.15
ATOM   5632  CA  GLU A 863     127.267 138.063 124.644  1.00 58.15
ATOM   5633  C   GLU A 863     127.410 139.574 124.539  1.00 58.15
ATOM   5634  O   GLU A 863     127.008 140.149 123.523  1.00 58.15
ATOM   5635  CB  GLU A 863     125.805 137.677 124.855  1.00 58.15
ATOM   5636  CG  GLU A 863     125.638 136.192 125.088  1.00 58.15
ATOM   5637  CD  GLU A 863     125.883 135.385 123.830  1.00 58.15
ATOM   5638  OE1 GLU A 863     126.230 134.192 123.949  1.00 58.15
ATOM   5639  OE2 GLU A 863     125.727 135.941 122.723  1.00 58.15
ATOM   5640  H   GLU A 863     127.707 137.550 126.618  1.00 99.99
ATOM   5641  N   GLY A 864     127.977 140.229 125.554  1.00 53.60
ATOM   5642  CA  GLY A 864     128.353 141.621 125.393  1.00 53.60
ATOM   5643  C   GLY A 864     129.470 141.788 124.382  1.00 53.60
ATOM   5644  O   GLY A 864     129.423 142.676 123.526  1.00 53.60
ATOM   5645  H   GLY A 864     127.933 139.910 126.501  1.00 99.99
ATOM   5646  N   PHE A 865     130.492 140.933 124.468  1.00 58.24
ATOM   5647  CA  PHE A 865     131.541 140.951 123.451  1.00 58.24
ATOM   5648  C   PHE A 865     131.006 140.514 122.093  1.00 58.24
ATOM   5649  O   PHE A 865     131.211 141.199 121.085  1.00 58.24
ATOM   5650  CB  PHE A 865     132.709 140.062 123.871  1.00 58.24
ATOM   5651  CG  PHE A 865     133.572 140.656 124.940  1.00 58.24
ATOM   5652  CD1 PHE A 865     133.334 141.932 125.411  1.00 58.24
ATOM   5653  CD2 PHE A 865     134.646 139.948 125.452  1.00 58.24
ATOM   5654  CE1 PHE A 865     134.135 142.481 126.381  1.00 58.24
ATOM   5655  CE2 PHE A 865     135.451 140.493 126.428  1.00 58.24
ATOM   5656  CZ  PHE A 865     135.195 141.761 126.895  1.00 58.24
ATOM   5657  H   PHE A 865     130.467 140.110 125.035  1.00 99.99
ATOM   5658  HD1 PHE A 865     132.477 142.408 124.934  1.00 99.99
ATOM   5659  HD2 PHE A 865     134.756 138.962 125.001  1.00 99.99
ATOM   5660  HE1 PHE A 865     133.837 143.490 126.665  1.00 99.99
ATOM   5661  HE2 PHE A 865     136.231 139.889 126.891  1.00 99.99
ATOM   5662  HZ  PHE A 865     135.778 142.165 127.723  1.00 99.99
ATOM   5663  N   GLN A 866     130.315 139.381 122.047  1.00 63.54
ATOM   5664  CA  GLN A 866     129.829 138.841 120.784  1.00 63.54
ATOM   5665  C   GLN A 866     128.659 139.661 120.250  1.00 63.54
ATOM   5666  O   GLN A 866     128.835 140.520 119.386  1.00 63.54
ATOM   5667  CB  GLN A 866     129.416 137.379 120.949  1.00 63.54
ATOM   5668  CG  GLN A 866     130.584 136.413 121.035  1.00 63.54
ATOM   5669  CD  GLN A 866     130.139 134.980 121.244  1.00 63.54
ATOM   5670  OE1 GLN A 866     129.043 134.594 120.840  1.00 63.54
ATOM   5671  NE2 GLN A 866     130.990 134.182 121.878  1.00 63.54
ATOM   5672  H   GLN A 866     129.970 138.920 122.864  1.00 99.99
ATOM   5673 1HE2 GLN A 866     130.750 133.226 122.044  1.00 99.99
ATOM   5674 2HE2 GLN A 866     131.871 134.537 122.189  1.00 99.99
ATOM   5675  N   GLN A1164     171.143 113.703 105.159  1.00133.51
ATOM   5676  CA  GLN A1164     172.312 113.098 104.533  1.00133.51
ATOM   5677  C   GLN A1164     172.140 111.586 104.406  1.00133.51
ATOM   5678  O   GLN A1164     171.940 111.064 103.309  1.00133.51
ATOM   5679  CB  GLN A1164     173.577 113.421 105.333  1.00133.51
ATOM   5680  CG  GLN A1164     174.056 114.862 105.198  1.00133.51
ATOM   5681  CD  GLN A1164     174.992 115.064 104.021  1.00133.51
ATOM   5682  OE1 GLN A1164     174.685 115.808 103.090  1.00133.51
ATOM   5683  NE2 GLN A1164     176.142 114.400 104.059  1.00133.51
ATOM   5684 1H   GLN A1164     170.473 112.992 105.373  1.00 99.99
ATOM   5685 1HE2 GLN A1164     176.799 114.494 103.311  1.00 99.99
ATOM   5686 2HE2 GLN A1164     176.351 113.806 104.836  1.00 99.99
ATOM   5687 2H   GLN A1164     171.326 114.190 106.013  1.00 99.99
ATOM   5688 3H   GLN A1164     170.669 114.384 104.600  1.00 99.99
ATOM   5689  N   THR A1165     172.221 110.890 105.536  1.00135.48
ATOM   5690  CA  THR A1165     172.069 109.443 105.551  1.00135.48
ATOM   5691  C   THR A1165     170.615 109.068 105.253  1.00135.48
ATOM   5692  O   THR A1165     169.709 109.904 105.299  1.00135.48
ATOM   5693  CB  THR A1165     172.518 108.883 106.906  1.00135.48
ATOM   5694  OG1 THR A1165     173.754 109.501 107.284  1.00135.48
ATOM   5695  CG2 THR A1165     172.753 107.378 106.833  1.00135.48
ATOM   5696  H   THR A1165     172.268 111.319 106.438  1.00 99.99
ATOM   5697  HG1 THR A1165     174.052 109.139 108.167  1.00 99.99
ATOM   5698  N   ILE A1166     170.404 107.790 104.925  1.00138.08
ATOM   5699  CA  ILE A1166     169.067 107.306 104.599  1.00138.08
ATOM   5700  C   ILE A1166     168.129 107.518 105.780  1.00138.08
ATOM   5701  O   ILE A1166     168.474 107.242 106.937  1.00138.08
ATOM   5702  CB  ILE A1166     169.127 105.826 104.182  1.00138.08
ATOM   5703  CG1 ILE A1166     167.720 105.273 103.941  1.00138.08
ATOM   5704  CG2 ILE A1166     169.874 105.000 105.223  1.00138.08
ATOM   5705  CD  ILE A1166     166.965 105.985 102.840  1.00138.08
ATOM   5706  H   ILE A1166     171.095 107.077 105.042  1.00 99.99
ATOM   5707  N   ILE A1167     166.930 108.018 105.488  1.00138.10
ATOM   5708  CA  ILE A1167     165.953 108.402 106.500  1.00138.10
ATOM   5709  C   ILE A1167     164.646 107.668 106.232  1.00138.10
ATOM   5710  O   ILE A1167     164.115 107.725 105.118  1.00138.10
ATOM   5711  CB  ILE A1167     165.722 109.925 106.509  1.00138.10
ATOM   5712  CG1 ILE A1167     166.998 110.662 106.926  1.00138.10
ATOM   5713  CG2 ILE A1167     164.563 110.284 107.417  1.00138.10
ATOM   5714  CD  ILE A1167     167.664 110.092 108.160  1.00138.10
ATOM   5715  H   ILE A1167     166.579 108.180 104.566  1.00 99.99
ATOM   5716  N   ALA A1168     164.132 106.982 107.252  1.00141.27
ATOM   5717  CA  ALA A1168     162.837 106.315 107.189  1.00141.27
ATOM   5718  C   ALA A1168     161.975 106.808 108.342  1.00141.27
ATOM   5719  O   ALA A1168     162.435 106.851 109.487  1.00141.27
ATOM   5720  CB  ALA A1168     162.990 104.792 107.248  1.00141.27
ATOM   5721  H   ALA A1168     164.566 106.854 108.144  1.00 99.99
ATOM   5722  N   HIS A1169     160.736 107.188 108.038  1.00142.62
ATOM   5723  CA  HIS A1169     159.847 107.812 109.016  1.00142.62
ATOM   5724  C   HIS A1169     158.432 107.247 108.911  1.00142.62
ATOM   5725  O   HIS A1169     157.443 107.981 108.916  1.00142.62
ATOM   5726  CB  HIS A1169     159.846 109.329 108.846  1.00142.62
ATOM   5727  CG  HIS A1169     161.080 109.992 109.370  1.00142.62
ATOM   5728  ND1 HIS A1169     162.010 109.327 110.139  1.00142.62
ATOM   5729  CD2 HIS A1169     161.538 111.259 109.237  1.00142.62
ATOM   5730  CE1 HIS A1169     162.987 110.156 110.459  1.00142.62
ATOM   5731  NE2 HIS A1169     162.725 111.335 109.925  1.00142.62
ATOM   5732  H   HIS A1169     160.298 107.092 107.144  1.00 99.99
ATOM   5733  HD1 HIS A1169     161.872 108.363 110.365  1.00 99.99
ATOM   5734  N   LYS A1170     158.317 105.922 108.816  1.00146.42
ATOM   5735  CA  LYS A1170     156.998 105.313 108.664  1.00146.42
ATOM   5736  C   LYS A1170     156.223 105.326 109.980  1.00146.42
ATOM   5737  O   LYS A1170     155.157 105.943 110.079  1.00146.42
ATOM   5738  CB  LYS A1170     157.138 103.883 108.134  1.00146.42
ATOM   5739  CG  LYS A1170     155.866 103.336 107.511  1.00146.42
ATOM   5740  CD  LYS A1170     155.497 104.118 106.260  1.00146.42
ATOM   5741  CE  LYS A1170     154.244 103.563 105.603  1.00146.42
ATOM   5742  NZ  LYS A1170     153.021 103.865 106.396  1.00146.42
ATOM   5743  H   LYS A1170     159.045 105.291 109.085  1.00 99.99
ATOM   5744  HZ1 LYS A1170     152.220 103.485 105.933  1.00 99.99
ATOM   5745  HZ2 LYS A1170     153.104 103.458 107.306  1.00 99.99
ATOM   5746  HZ3 LYS A1170     152.916 104.856 106.483  1.00 99.99
ATOM   5747  N   LEU A1171     156.747 104.649 111.004  1.00144.56
ATOM   5748  CA  LEU A1171     156.132 104.611 112.328  1.00144.56
ATOM   5749  C   LEU A1171     157.107 105.051 113.416  1.00144.56
ATOM   5750  O   LEU A1171     156.961 104.656 114.582  1.00144.56
ATOM   5751  CB  LEU A1171     155.579 103.214 112.629  1.00144.56
ATOM   5752  CG  LEU A1171     156.533 102.053 112.936  1.00144.56
ATOM   5753  CD1 LEU A1171     155.764 100.898 113.559  1.00144.56
ATOM   5754  CD2 LEU A1171     157.272 101.583 111.691  1.00144.56
ATOM   5755  H   LEU A1171     157.590 104.112 110.976  1.00 99.99
ATOM   5756  N   PHE A1172     158.106 105.856 113.046  1.00142.22
ATOM   5757  CA  PHE A1172     159.128 106.272 114.000  1.00142.22
ATOM   5758  C   PHE A1172     158.531 107.093 115.135  1.00142.22
ATOM   5759  O   PHE A1172     158.884 106.896 116.303  1.00142.22
ATOM   5760  CB  PHE A1172     160.218 107.064 113.280  1.00142.22
ATOM   5761  CG  PHE A1172     161.338 107.503 114.174  1.00142.22
ATOM   5762  CD1 PHE A1172     162.298 106.601 114.598  1.00142.22
ATOM   5763  CD2 PHE A1172     161.432 108.820 114.589  1.00142.22
ATOM   5764  CE1 PHE A1172     163.330 107.004 115.421  1.00142.22
ATOM   5765  CE2 PHE A1172     162.461 109.229 115.411  1.00142.22
ATOM   5766  CZ  PHE A1172     163.412 108.320 115.827  1.00142.22
ATOM   5767  H   PHE A1172     158.115 106.348 112.176  1.00 99.99
ATOM   5768  HD1 PHE A1172     162.133 105.594 114.214  1.00 99.99
ATOM   5769  HD2 PHE A1172     160.629 109.446 114.199  1.00 99.99
ATOM   5770  HE1 PHE A1172     164.044 106.272 115.798  1.00 99.99
ATOM   5771  HE2 PHE A1172     162.491 110.255 115.777  1.00 99.99
ATOM   5772  HZ  PHE A1172     164.195 108.629 116.519  1.00 99.99
ATOM   5773  N   ASP A1173     157.628 108.021 114.813  1.00140.07
ATOM   5774  CA  ASP A1173     157.012 108.831 115.858  1.00140.07
ATOM   5775  C   ASP A1173     156.213 107.965 116.823  1.00140.07
ATOM   5776  O   ASP A1173     156.285 108.154 118.042  1.00140.07
ATOM   5777  CB  ASP A1173     156.128 109.913 115.235  1.00140.07
ATOM   5778  CG  ASP A1173     155.063 109.344 114.320  1.00140.07
ATOM   5779  OD1 ASP A1173     155.404 108.509 113.456  1.00140.07
ATOM   5780  OD2 ASP A1173     153.886 109.732 114.464  1.00140.07
ATOM   5781  H   ASP A1173     157.157 108.040 113.931  1.00 99.99
ATOM   5782  N   TYR A1174     155.464 106.994 116.300  1.00138.54
ATOM   5783  CA  TYR A1174     154.662 106.135 117.163  1.00138.54
ATOM   5784  C   TYR A1174     155.545 105.273 118.061  1.00138.54
ATOM   5785  O   TYR A1174     155.264 105.115 119.258  1.00138.54
ATOM   5786  CB  TYR A1174     153.737 105.271 116.305  1.00138.54
ATOM   5787  CG  TYR A1174     152.812 104.361 117.079  1.00138.54
ATOM   5788  CD1 TYR A1174     151.688 104.868 117.718  1.00138.54
ATOM   5789  CD2 TYR A1174     153.049 102.994 117.157  1.00138.54
ATOM   5790  CE1 TYR A1174     150.831 104.044 118.421  1.00138.54
ATOM   5791  CE2 TYR A1174     152.196 102.161 117.860  1.00138.54
ATOM   5792  CZ  TYR A1174     151.089 102.692 118.490  1.00138.54
ATOM   5793  OH  TYR A1174     150.235 101.872 119.191  1.00138.54
ATOM   5794  H   TYR A1174     155.576 106.665 115.362  1.00 99.99
ATOM   5795  HD1 TYR A1174     151.586 105.946 117.592  1.00 99.99
ATOM   5796  HD2 TYR A1174     153.947 102.691 116.619  1.00 99.99
ATOM   5797  HE1 TYR A1174     150.021 104.475 119.009  1.00 99.99
ATOM   5798  HE2 TYR A1174     152.457 101.113 118.008  1.00 99.99
ATOM   5799  HH  TYR A1174     150.563 100.929 119.142  1.00 99.99
ATOM   5800  N   VAL A1175     156.631 104.721 117.513  1.00133.32
ATOM   5801  CA  VAL A1175     157.474 103.844 118.321  1.00133.32
ATOM   5802  C   VAL A1175     158.236 104.645 119.375  1.00133.32
ATOM   5803  O   VAL A1175     158.394 104.196 120.518  1.00133.32
ATOM   5804  CB  VAL A1175     158.413 103.005 117.430  1.00133.32
ATOM   5805  CG1 VAL A1175     159.413 103.871 116.690  1.00133.32
ATOM   5806  CG2 VAL A1175     159.125 101.945 118.259  1.00133.32
ATOM   5807  H   VAL A1175     157.063 105.076 116.684  1.00 99.99
ATOM   5808  N   VAL A1176     158.709 105.847 119.026  1.00130.22
ATOM   5809  CA  VAL A1176     159.369 106.659 120.043  1.00130.22
ATOM   5810  C   VAL A1176     158.360 107.142 121.076  1.00130.22
ATOM   5811  O   VAL A1176     158.714 107.348 122.239  1.00130.22
ATOM   5812  CB  VAL A1176     160.151 107.830 119.417  1.00130.22
ATOM   5813  CG1 VAL A1176     161.185 107.313 118.427  1.00130.22
ATOM   5814  CG2 VAL A1176     159.219 108.831 118.769  1.00130.22
ATOM   5815  H   VAL A1176     158.375 106.354 118.232  1.00 99.99
ATOM   5816  N   LEU A1177     157.095 107.319 120.687  1.00124.12
ATOM   5817  CA  LEU A1177     156.058 107.610 121.672  1.00124.12
ATOM   5818  C   LEU A1177     155.895 106.454 122.649  1.00124.12
ATOM   5819  O   LEU A1177     155.724 106.666 123.855  1.00124.12
ATOM   5820  CB  LEU A1177     154.738 107.911 120.964  1.00124.12
ATOM   5821  CG  LEU A1177     153.491 108.035 121.838  1.00124.12
ATOM   5822  CD1 LEU A1177     153.619 109.201 122.797  1.00124.12
ATOM   5823  CD2 LEU A1177     152.251 108.184 120.973  1.00124.12
ATOM   5824  H   LEU A1177     156.758 107.040 119.788  1.00 99.99
ATOM   5825  N   ALA A1178     155.941 105.222 122.142  1.00122.54
ATOM   5826  CA  ALA A1178     155.906 104.063 123.031  1.00122.54
ATOM   5827  C   ALA A1178     157.103 104.058 123.978  1.00122.54
ATOM   5828  O   ALA A1178     156.963 103.771 125.176  1.00122.54
ATOM   5829  CB  ALA A1178     155.862 102.774 122.212  1.00122.54
ATOM   5830  H   ALA A1178     156.238 105.029 121.207  1.00 99.99
ATOM   5831  N   PHE A1179     158.290 104.371 123.455  1.00115.52
ATOM   5832  CA  PHE A1179     159.474 104.438 124.308  1.00115.52
ATOM   5833  C   PHE A1179     159.322 105.512 125.378  1.00115.52
ATOM   5834  O   PHE A1179     159.723 105.315 126.531  1.00115.52
ATOM   5835  CB  PHE A1179     160.726 104.695 123.470  1.00115.52
ATOM   5836  CG  PHE A1179     161.241 103.477 122.760  1.00115.52
ATOM   5837  CD1 PHE A1179     161.764 102.413 123.476  1.00115.52
ATOM   5838  CD2 PHE A1179     161.196 103.391 121.380  1.00115.52
ATOM   5839  CE1 PHE A1179     162.237 101.289 122.827  1.00115.52
ATOM   5840  CE2 PHE A1179     161.670 102.271 120.725  1.00115.52
ATOM   5841  CZ  PHE A1179     162.190 101.218 121.449  1.00115.52
ATOM   5842  H   PHE A1179     158.394 104.791 122.554  1.00 99.99
ATOM   5843  HD1 PHE A1179     161.750 102.579 124.553  1.00 99.99
ATOM   5844  HD2 PHE A1179     160.761 104.276 120.915  1.00 99.99
ATOM   5845  HE1 PHE A1179     162.605 100.441 123.404  1.00 99.99
ATOM   5846  HE2 PHE A1179     161.597 102.203 119.640  1.00 99.99
ATOM   5847  HZ  PHE A1179     162.490 100.302 120.940  1.00 99.99
ATOM   5848  N   ILE A1180     158.749 106.659 125.013  1.00105.73
ATOM   5849  CA  ILE A1180     158.530 107.728 125.981  1.00105.73
ATOM   5850  C   ILE A1180     157.524 107.294 127.038  1.00105.73
ATOM   5851  O   ILE A1180     157.645 107.658 128.210  1.00105.73
ATOM   5852  CB  ILE A1180     158.090 109.020 125.268  1.00105.73
ATOM   5853  CG1 ILE A1180     159.196 109.513 124.336  1.00105.73
ATOM   5854  CG2 ILE A1180     157.767 110.102 126.277  1.00105.73
ATOM   5855  CD  ILE A1180     158.763 110.621 123.406  1.00105.73
ATOM   5856  H   ILE A1180     158.282 106.780 124.137  1.00 99.99
ATOM   5857  N   PHE A1181     156.512 106.518 126.646  1.00101.94
ATOM   5858  CA  PHE A1181     155.564 106.011 127.636  1.00101.94
ATOM   5859  C   PHE A1181     156.238 105.051 128.611  1.00101.94
ATOM   5860  O   PHE A1181     155.945 105.070 129.812  1.00101.94
ATOM   5861  CB  PHE A1181     154.382 105.330 126.953  1.00101.94
ATOM   5862  CG  PHE A1181     153.369 104.785 127.917  1.00101.94
ATOM   5863  CD1 PHE A1181     152.816 105.598 128.892  1.00101.94
ATOM   5864  CD2 PHE A1181     152.976 103.459 127.857  1.00101.94
ATOM   5865  CE1 PHE A1181     151.887 105.101 129.785  1.00101.94
ATOM   5866  CE2 PHE A1181     152.046 102.956 128.748  1.00101.94
ATOM   5867  CZ  PHE A1181     151.501 103.779 129.713  1.00101.94
ATOM   5868  H   PHE A1181     156.499 106.042 125.766  1.00 99.99
ATOM   5869  HD1 PHE A1181     153.195 106.620 128.856  1.00 99.99
ATOM   5870  HD2 PHE A1181     153.472 102.906 127.060  1.00 99.99
ATOM   5871  HE1 PHE A1181     151.485 105.744 130.568  1.00 99.99
ATOM   5872  HE2 PHE A1181     151.777 101.900 128.717  1.00 99.99
ATOM   5873  HZ  PHE A1181     150.826 103.367 130.463  1.00 99.99
ATOM   5874  N   LEU A1182     157.130 104.193 128.116  1.00100.82
ATOM   5875  CA  LEU A1182     157.893 103.339 129.028  1.00100.82
ATOM   5876  C   LEU A1182     158.783 104.172 129.947  1.00100.82
ATOM   5877  O   LEU A1182     158.942 103.857 131.137  1.00100.82
ATOM   5878  CB  LEU A1182     158.721 102.323 128.242  1.00100.82
ATOM   5879  CG  LEU A1182     158.043 100.985 127.930  1.00100.82
ATOM   5880  CD1 LEU A1182     156.962 101.129 126.874  1.00100.82
ATOM   5881  CD2 LEU A1182     159.075  99.952 127.504  1.00100.82
ATOM   5882  H   LEU A1182     157.511 104.274 127.195  1.00 99.99
ATOM   5883  N   ASN A1183     159.379 105.238 129.408  1.00 97.57
ATOM   5884  CA  ASN A1183     160.143 106.159 130.242  1.00 97.57
ATOM   5885  C   ASN A1183     159.258 106.784 131.310  1.00 97.57
ATOM   5886  O   ASN A1183     159.692 106.993 132.444  1.00 97.57
ATOM   5887  CB  ASN A1183     160.787 107.241 129.378  1.00 97.57
ATOM   5888  CG  ASN A1183     161.713 108.141 130.169  1.00 97.57
ATOM   5889  OD1 ASN A1183     161.714 109.358 129.994  1.00 97.57
ATOM   5890  ND2 ASN A1183     162.508 107.544 131.050  1.00 97.57
ATOM   5891  H   ASN A1183     159.166 105.576 128.491  1.00 99.99
ATOM   5892 1HD2 ASN A1183     163.141 108.088 131.601  1.00 99.99
ATOM   5893 2HD2 ASN A1183     162.474 106.551 131.162  1.00 99.99
ATOM   5894  N   CYS A1184     158.013 107.092 130.959  1.00 85.65
ATOM   5895  CA  CYS A1184     157.055 107.579 131.945  1.00 85.65
ATOM   5896  C   CYS A1184     156.816 106.538 133.031  1.00 85.65
ATOM   5897  O   CYS A1184     156.798 106.859 134.227  1.00 85.65
ATOM   5898  CB  CYS A1184     155.746 107.939 131.244  1.00 85.65
ATOM   5899  SG  CYS A1184     155.854 109.366 130.140  1.00 85.65
ATOM   5900  H   CYS A1184     157.619 106.843 130.074  1.00 99.99
ATOM   5901  HG  CYS A1184     154.581 109.342 129.757  1.00 99.99
ATOM   5902  N   ILE A1185     156.644 105.281 132.624  1.00 88.18
ATOM   5903  CA  ILE A1185     156.412 104.200 133.578  1.00 88.18
ATOM   5904  C   ILE A1185     157.561 104.116 134.573  1.00 88.18
ATOM   5905  O   ILE A1185     157.345 103.940 135.778  1.00 88.18
ATOM   5906  CB  ILE A1185     156.208 102.865 132.836  1.00 88.18
ATOM   5907  CG1 ILE A1185     154.939 102.909 131.983  1.00 88.18
ATOM   5908  CG2 ILE A1185     156.156 101.706 133.820  1.00 88.18
ATOM   5909  CD  ILE A1185     153.667 102.638 132.755  1.00 88.18
ATOM   5910  H   ILE A1185     156.808 104.986 131.683  1.00 99.99
ATOM   5911  N   THR A1186     158.797 104.245 134.092  1.00 89.10
ATOM   5912  CA  THR A1186     159.919 104.186 135.025  1.00 89.10
ATOM   5913  C   THR A1186     160.157 105.501 135.763  1.00 89.10
ATOM   5914  O   THR A1186     160.846 105.493 136.787  1.00 89.10
ATOM   5915  CB  THR A1186     161.210 103.761 134.317  1.00 89.10
ATOM   5916  OG1 THR A1186     162.276 103.707 135.273  1.00 89.10
ATOM   5917  CG2 THR A1186     161.586 104.746 133.241  1.00 89.10
ATOM   5918  H   THR A1186     158.998 104.686 133.217  1.00 99.99
ATOM   5919  HG1 THR A1186     163.121 103.430 134.816  1.00 99.99
ATOM   5920  N   ILE A1187     159.618 106.620 135.273  1.00 78.96
ATOM   5921  CA  ILE A1187     159.675 107.870 136.029  1.00 78.96
ATOM   5922  C   ILE A1187     158.711 107.837 137.208  1.00 78.96
ATOM   5923  O   ILE A1187     159.000 108.404 138.268  1.00 78.96
ATOM   5924  CB  ILE A1187     159.404 109.078 135.113  1.00 78.96
ATOM   5925  CG1 ILE A1187     160.587 109.315 134.175  1.00 78.96
ATOM   5926  CG2 ILE A1187     159.119 110.336 135.921  1.00 78.96
ATOM   5927  CD  ILE A1187     160.320 110.347 133.111  1.00 78.96
ATOM   5928  H   ILE A1187     158.995 106.627 134.491  1.00 99.99
ATOM   5929  N   ALA A1188     157.574 107.157 137.063  1.00 70.44
ATOM   5930  CA  ALA A1188     156.599 107.120 138.147  1.00 70.44
ATOM   5931  C   ALA A1188     157.056 106.269 139.328  1.00 70.44
ATOM   5932  O   ALA A1188     156.245 105.972 140.210  1.00 70.44
ATOM   5933  CB  ALA A1188     155.260 106.603 137.625  1.00 70.44
ATOM   5934  H   ALA A1188     157.436 106.472 136.347  1.00 99.99
ATOM   5935  N   LEU A1189     158.329 105.872 139.373  1.00 80.78
ATOM   5936  CA  LEU A1189     158.814 104.942 140.384  1.00 80.78
ATOM   5937  C   LEU A1189     159.870 105.526 141.316  1.00 80.78
ATOM   5938  O   LEU A1189     160.150 104.917 142.354  1.00 80.78
ATOM   5939  CB  LEU A1189     159.386 103.688 139.712  1.00 80.78
ATOM   5940  CG  LEU A1189     158.368 102.685 139.173  1.00 80.78
ATOM   5941  CD1 LEU A1189     158.985 101.847 138.068  1.00 80.78
ATOM   5942  CD2 LEU A1189     157.859 101.801 140.293  1.00 80.78
ATOM   5943  H   LEU A1189     159.054 106.157 138.746  1.00 99.99
ATOM   5944  N   GLU A1190     160.458 106.680 140.994  1.00 81.88
ATOM   5945  CA  GLU A1190     161.578 107.209 141.776  1.00 81.88
ATOM   5946  C   GLU A1190     161.093 107.816 143.094  1.00 81.88
ATOM   5947  O   GLU A1190     161.266 109.001 143.377  1.00 81.88
ATOM   5948  CB  GLU A1190     162.364 108.235 140.969  1.00 81.88
ATOM   5949  CG  GLU A1190     163.392 107.654 140.014  1.00 81.88
ATOM   5950  CD  GLU A1190     162.889 107.598 138.591  1.00 81.88
ATOM   5951  OE1 GLU A1190     163.718 107.615 137.657  1.00 81.88
ATOM   5952  OE2 GLU A1190     161.659 107.544 138.409  1.00 81.88
ATOM   5953  H   GLU A1190     160.089 107.306 140.307  1.00 99.99
ATOM   5954  N   ARG A1191     160.476 106.969 143.909  1.00 75.26
ATOM   5955  CA  ARG A1191     160.067 107.385 145.237  1.00 75.26
ATOM   5956  C   ARG A1191     161.291 107.560 146.134  1.00 75.26
ATOM   5957  O   ARG A1191     162.287 106.849 145.985  1.00 75.26
ATOM   5958  CB  ARG A1191     159.124 106.356 145.849  1.00 75.26
ATOM   5959  CG  ARG A1191     157.985 105.945 144.939  1.00 75.26
ATOM   5960  CD  ARG A1191     157.668 104.472 145.107  1.00 75.26
ATOM   5961  NE  ARG A1191     158.723 103.621 144.568  1.00 75.26
ATOM   5962  CZ  ARG A1191     159.113 102.478 145.121  1.00 75.26
ATOM   5963  NH1 ARG A1191     158.534 102.047 146.233  1.00 75.26
ATOM   5964  NH2 ARG A1191     160.083 101.767 144.564  1.00 75.26
ATOM   5965  H   ARG A1191     160.442 105.983 143.746  1.00 99.99
ATOM   5966  HE  ARG A1191     159.105 104.017 143.733  1.00 99.99
ATOM   5967 1HH1 ARG A1191     158.828 101.186 146.649  1.00 99.99
ATOM   5968 2HH1 ARG A1191     157.803 102.583 146.656  1.00 99.99
ATOM   5969 1HH2 ARG A1191     160.375 100.907 144.982  1.00 99.99
ATOM   5970 2HH2 ARG A1191     160.522 102.091 143.726  1.00 99.99
[truncated: 402,943 more chars]
